# Supplementary material for: Camellia guiliangii (Theaceae), a new yellow-flowered Camellia species from limestone mountains of southern Yunnan, China
Source: PhytoKeys. 2026 Jul 10;277:153–60. doi: 10.3897/phytokeys.277.198822 (PMC13379714; doi:10.3897/phytokeys.277.198822)
Supplement: XML Treatment for Camellia guiliangii [file phytokeys.277.198822-treatment1.xml]

<!DOCTYPE tp:taxon-treatment
  PUBLIC "-//TaxonX//DTD Taxonomic Treatment Publishing DTD v0 20100105//EN" "tax-treatment-NSO.dtd">
<tp:taxon-treatment xmlns:tp="http://www.plazi.org/taxpub"><tp:treatment-meta><kwd-group><label>Taxon classification</label><kwd>
                <named-content content-type="kingdom">
                  <named-content content-type="taxon-name">
                    <named-content content-type="kingdom">Plantae</named-content>
                  </named-content>
                </named-content>
              </kwd><kwd>
                <named-content content-type="order">Ericales</named-content>
              </kwd><kwd>
                <named-content content-type="family">Theaceae</named-content>
              </kwd></kwd-group><mixed-citation publication-type="journal"><person-group><name><surname>Zhang</surname><given-names>Rujing</given-names></name><name><surname>Qin</surname><given-names>Qingqiu</given-names></name><name><surname>Zhang</surname><given-names>Guisheng</given-names></name><name><surname>He</surname><given-names>Deming</given-names></name><name><surname>Zhang</surname><given-names>Jinguo</given-names></name><name><surname>Tang</surname><given-names>Shaoqing</given-names></name><name><surname>Wei</surname><given-names>Sujuan</given-names></name></person-group><article-title><italic><tp:taxon-name><tp:taxon-name-part taxon-name-part-type="genus" reg="Camellia">Camellia</tp:taxon-name-part> <tp:taxon-name-part taxon-name-part-type="species" reg="guiliangii">guiliangii</tp:taxon-name-part></tp:taxon-name></italic> (<tp:taxon-name><tp:taxon-name-part taxon-name-part-type="family" reg="Theaceae">Theaceae</tp:taxon-name-part></tp:taxon-name>), a new yellow-flowered <italic><tp:taxon-name><tp:taxon-name-part taxon-name-part-type="genus" reg="Camellia">Camellia</tp:taxon-name-part></tp:taxon-name></italic> species from limestone mountains of southern Yunnan, China</article-title><source>PhytoKeys</source><day>10</day><month>07</month><year>2026</year><volume>277</volume><fpage>153</fpage><lpage>160</lpage><pub-id pub-id-type="doi">10.3897/phytokeys.277.198822</pub-id></mixed-citation></tp:treatment-meta><tp:nomenclature><tp:taxon-name><object-id xmlns:xlink="http://www.w3.org/1999/xlink" content-type="arpha" xlink:type="simple">93CF6BE2-5949-5B94-BF7B-2E7D16CFC35E</object-id>
                    		<tp:taxon-name-part taxon-name-part-type="genus" reg="Camellia">Camellia</tp:taxon-name-part> <tp:taxon-name-part taxon-name-part-type="species" reg="guiliangii">guiliangii</tp:taxon-name-part>
                    	
                    		<object-id xmlns:xlink="http://www.w3.org/1999/xlink" content-type="ipni" xlink:type="simple">urn:lsid:ipni.org:names:77383599-1</object-id>
                    	</tp:taxon-name><tp:taxon-authority>Su J.Wei &amp; Shao Q.Tang</tp:taxon-authority><tp:taxon-status xmlns:xlink="http://www.w3.org/1999/xlink" xlink:type="simple">sp. nov.</tp:taxon-status><xref ref-type="fig" rid="F1">Figs 1</xref><xref ref-type="fig" rid="F3">, 3</xref></tp:nomenclature><tp:treatment-sec sec-type="Chinese name"><title>Chinese name.</title><p>Guì liáng jīn huā chá (贵良金花茶).</p><fig id="F3" position="float" orientation="portrait"><object-id xmlns:xlink="http://www.w3.org/1999/xlink" content-type="doi" xlink:type="simple">10.3897/phytokeys.277.198822.figure3</object-id><object-id xmlns:xlink="http://www.w3.org/1999/xlink" content-type="arpha" xlink:type="simple">428A8B9B-C881-5615-8B05-92F8890ACEDD</object-id><label>Figure 3.</label><caption><p>Morphological characteristics of <italic><tp:taxon-name><tp:taxon-name-part taxon-name-part-type="genus" reg="Camellia">Camellia</tp:taxon-name-part> <tp:taxon-name-part taxon-name-part-type="species" reg="guiliangii">guiliangii</tp:taxon-name-part></tp:taxon-name></italic> sp. nov. <bold>A</bold>. Habit; <bold>B</bold>. Adaxial leaves; <bold>C</bold>. Abaxial leaves; <bold>D</bold>. Front view of flower; <bold>E</bold>. Reverse view of flower; <bold>F</bold>. Outer stamens; <bold>G</bold>. Inner stamens; <bold>H</bold>. Petals; <bold>I</bold>. Bracteoles and sepals; <bold>J</bold>. Fruit; <bold>K</bold>. Seeds. Photographs by Guiliang Zhang.</p></caption><graphic xmlns:xlink="http://www.w3.org/1999/xlink" xlink:href="phytokeys-277-153_article-198822__-g003.jpg" id="oo_1713147.jpg" position="float" orientation="portrait" xlink:type="simple"><uri content-type="original_file" xlink:type="simple">https://binary.pensoft.net/fig/1713147</uri></graphic></fig></tp:treatment-sec><tp:treatment-sec sec-type="Diagnosis"><title>Diagnosis.</title><p><italic><tp:taxon-name><tp:taxon-name-part taxon-name-part-type="genus" reg="Camellia">Camellia</tp:taxon-name-part> <tp:taxon-name-part taxon-name-part-type="species" reg="guiliangii">guiliangii</tp:taxon-name-part></tp:taxon-name></italic> is morphologically similar to <italic><tp:taxon-name><tp:taxon-name-part taxon-name-part-type="genus" reg="Camellia">C.</tp:taxon-name-part> <tp:taxon-name-part taxon-name-part-type="species" reg="fascicularis">fascicularis</tp:taxon-name-part></tp:taxon-name></italic> but differs in its connate styles (vs. styles free from the base); oblate fruits (vs. globose); seeds covered with short, yellowish-brown pubescence (vs. densely yellow long pubescence).</p></tp:treatment-sec><tp:treatment-sec sec-type="Type"><title>Type.</title><p>China • Yunnan Province: Miechang town, Maguan County, Wenshan Zhuang and Miao Autonomous Prefecture, <named-content xmlns:xlink="http://www.w3.org/1999/xlink" content-type="dwc:verbatimCoordinates" xlink:type="simple">22°56'24.43"N, 103°58'51.68"E</named-content>, alt. 1,650 m, April 2025, <italic>G. L. Zhang zhangGL2025041</italic> (holotype: IBK00473469; isotype: IBK00473470).</p></tp:treatment-sec><tp:treatment-sec sec-type="Description"><title>Description.</title><p><bold><italic>Shrubs</italic></bold> to small trees, 2–4 m tall. <bold><italic>Young branches</italic></bold> yellowish brown or gray-white, glabrous; terminal buds glabrous. <bold><italic>Leaves</italic></bold> alternate; petiole 1.2–1.8 cm long, glabrous; leaf blade elliptic to oblong, 11–18 × 4–8 cm, leathery, abaxially pale green, dark or brown glandular punctate, adaxially dark green, both surfaces glabrous, midvein abaxially elevated and adaxially channeled, secondary veins 9–11 on each side of midvein, abaxially raised, and adaxially impressed, base cuneate to broadly cuneate, margin serrulate, the teeth dense and sharp on the distal half of the leaf, apex acuminate to caudate. <bold><italic>Flowers</italic></bold> subterminal or axillary, solitary or paired, 3–5 cm in diam. <bold><italic>Pedicel</italic></bold> 0.5–0.8 cm, apically thickened; bracteoles four or five, not covering pedicel, green to yellowish green, unequal, 0.2 × 0.2–0.4 × 0.5 cm, semiorbicular, outside glabrous, inside white pubescent, margin ciliolate. <bold><italic>Sepals</italic></bold> five, leathery, ovate to semiorbicular, 0.6–0.8 × 0.6–0.8 mm, outside glabrous inside white pubescent, margin ciliolate. <bold><italic>Petals</italic></bold> 7–9, pale yellow, in three whorls, outer two petals suborbicular, 1.2–1.5 × 1.3–1.5 cm, concave, outside glabrous, inside white puberulent, inner petals elliptic to oblong-elliptic, 2–3 × 2–3 cm, glabrous, basally connate for 2–5 mm. <bold><italic>Stamens</italic></bold> numerous, ca. 2 cm, glabrous, outer filaments whorl basally connate for ca. 5 mm, inner filaments distinct. <bold><italic>Gynoecium</italic></bold> 2.8–3 cm long, ovary globose, ca. 3 mm, 3-loculed, glabrous; styles connate into a column ca. 1.8 cm, apically dividing into three arms of ca. 0.5 cm. <bold><italic>Capsule</italic></bold> oblate, redwishgreen, ca. 3–6 cm in diam, glabrous, with two seeds per locule; pericarp ca. 3–5 mm thick when dry, splitting into three valves. <bold><italic>Seeds</italic></bold> brown, hemispherical, densely pubescent.</p></tp:treatment-sec><tp:treatment-sec sec-type="Etymology"><title>Etymology.</title><p>The species is named in honor of Mr. Guiliang Zhang, who is from the Daweishan National Nature Reserve, Hekou, Yunnan, for his contribution to the investigation and conservation of plant diversity in the Daweishan area. He is also one of the discoverers of this new species.</p></tp:treatment-sec><tp:treatment-sec sec-type="Phenology"><title>Phenology.</title><p>Flowering from October to January of the following year, with peak flowering from November to December; fruiting from October to November.</p></tp:treatment-sec><tp:treatment-sec sec-type="Distribution and habitat"><title>Distribution and habitat.</title><p><italic><tp:taxon-name><tp:taxon-name-part taxon-name-part-type="genus" reg="Camellia">Camellia</tp:taxon-name-part> <tp:taxon-name-part taxon-name-part-type="species" reg="guiliangii">guiliangii</tp:taxon-name-part></tp:taxon-name></italic> grows in the evergreen broad-leaved forests of limestone hills at elevations of 1,430–1,650 m, dominated by <italic><tp:taxon-name><tp:taxon-name-part taxon-name-part-type="genus" reg="Carya">Carya</tp:taxon-name-part> <tp:taxon-name-part taxon-name-part-type="species" reg="sinensis">sinensis</tp:taxon-name-part></tp:taxon-name></italic> Dode (<tp:taxon-name><tp:taxon-name-part taxon-name-part-type="family" reg="Juglandaceae">Juglandaceae</tp:taxon-name-part></tp:taxon-name>), <italic><tp:taxon-name><tp:taxon-name-part taxon-name-part-type="genus" reg="Michelia">Michelia</tp:taxon-name-part> <tp:taxon-name-part taxon-name-part-type="species" reg="lacei">lacei</tp:taxon-name-part></tp:taxon-name></italic> W.W.Sm. (<tp:taxon-name><tp:taxon-name-part taxon-name-part-type="family" reg="Magnoliaceae">Magnoliaceae</tp:taxon-name-part></tp:taxon-name>), <italic><tp:taxon-name><tp:taxon-name-part taxon-name-part-type="genus" reg="Phoebe">Phoebe</tp:taxon-name-part> <tp:taxon-name-part taxon-name-part-type="species" reg="macrocarpa">macrocarpa</tp:taxon-name-part></tp:taxon-name></italic> C.Y.Wu (<tp:taxon-name><tp:taxon-name-part taxon-name-part-type="family" reg="Lauraceae">Lauraceae</tp:taxon-name-part></tp:taxon-name>), and <italic><tp:taxon-name><tp:taxon-name-part taxon-name-part-type="genus" reg="Itoa">Itoa</tp:taxon-name-part> <tp:taxon-name-part taxon-name-part-type="species" reg="orientalis">orientalis</tp:taxon-name-part></tp:taxon-name></italic> Hemsl. (<tp:taxon-name><tp:taxon-name-part taxon-name-part-type="family" reg="Salicaceae">Salicaceae</tp:taxon-name-part></tp:taxon-name>).</p></tp:treatment-sec><tp:treatment-sec sec-type="Additional specimens examined (paratype)"><title>Additional specimens examined (paratype).</title><p>China • Yunnan Province: Miechang town, Maguan County, Wenshan Zhuang and Miao Autonomous Prefecture, at an elevation of approximately 1,430 m, 3 December 2025, <italic>G. L. Zhang zhangGL2025056</italic> (GXNU).</p></tp:treatment-sec><tp:treatment-sec sec-type="Provisional conservation status"><title>Provisional conservation status.</title><p>Critically Endangered (<abbrev xmlns:xlink="http://www.w3.org/1999/xlink" xlink:title="Critically Endangered" xlink:type="simple">CR</abbrev>) B1ab(iii), B2ab(iii). Fewer than 100 individuals have been recorded in the town of Miechang, with only two populations found within a very limited distribution range. Given this situation, the species is here assessed as Critically Endangered (<abbrev xmlns:xlink="http://www.w3.org/1999/xlink" xlink:title="Critically Endangered" xlink:type="simple">CR</abbrev>) according to the IUCN Red List Categories and Criteria (<xref ref-type="bibr" rid="B5">IUCN Standards and Petitions Committee 2024</xref>).</p></tp:treatment-sec><tp:treatment-sec><!--Section generated to contain objects referenced in tp:taxon-treatment.--><fig id="F1" position="float" orientation="portrait"><object-id xmlns:xlink="http://www.w3.org/1999/xlink" content-type="doi" xlink:type="simple">10.3897/phytokeys.277.198822.figure1</object-id><object-id xmlns:xlink="http://www.w3.org/1999/xlink" content-type="arpha" xlink:type="simple">8122E404-EECF-567F-ABEA-249D01EF9389</object-id><label>Figure 1.</label><caption><p>Morphological comparison between <italic><tp:taxon-name><tp:taxon-name-part taxon-name-part-type="genus" reg="Camellia">Camellia</tp:taxon-name-part> <tp:taxon-name-part taxon-name-part-type="species" reg="guiliangii">guiliangii</tp:taxon-name-part></tp:taxon-name></italic> (<bold>A–C</bold>) and <italic><tp:taxon-name><tp:taxon-name-part taxon-name-part-type="genus" reg="Camellia">C.</tp:taxon-name-part> <tp:taxon-name-part taxon-name-part-type="species" reg="fascicularis">fascicularis</tp:taxon-name-part></tp:taxon-name></italic> (<bold>D–F</bold>). <bold>A, D</bold>. Style morphology; <bold>B, E</bold>. Fruit shape; <bold>C, F</bold>. Seed indumentum. Photographs by Guiliang Zhang.</p></caption><graphic xmlns:xlink="http://www.w3.org/1999/xlink" xlink:href="phytokeys-277-153_article-198822__-g001.jpg" id="oo_1713145.jpg" position="float" orientation="portrait" xlink:type="simple"><uri content-type="original_file" xlink:type="simple">https://binary.pensoft.net/fig/1713145</uri></graphic></fig></tp:treatment-sec><ref-list><ref id="B5"><mixed-citation xmlns:xlink="http://www.w3.org/1999/xlink" xlink:type="simple">IUCN Standards and Petitions Committee (2024) Guidelines for using the IUCN Red List Categories and Criteria. Version 16. Prepared by the Standards and Petitions Committee.</mixed-citation></ref></ref-list></tp:taxon-treatment>
