# Supplementary material for: Camellia guiliangii (Theaceae), a new yellow-flowered Camellia species from limestone mountains of southern Yunnan, China
Source: PhytoKeys. 2026 Jul 10;277:153–60. doi: 10.3897/phytokeys.277.198822 (PMC13379714; doi:10.3897/phytokeys.277.198822)
Supplement: Supplementary material 1 — Information of samples used for the RNA-seq and resequencing [file phytokeys-277-153_article-198822__-s001.xlsx]

## Sheet: Table S1
Table S1. Information of samples used for the RNA-seq and resequencing Note: cult. = cultivated
Taxon ( Sample Number)	Source	Voucher specimen
Camellia nitidissima	Fangcheng, Guangxi, China	LYC & ZHW 2020081302
Camellia terminalis	Tiandeng, Guangxi, China	LYC & ZHW 20191102
Camellia tunghinensis	Fangcheng, Guangxi, China	LYC & ZHW 2019121801
Camellia mingii	Wenshan, Guangxi, China	ZCY 20191101
Camellia rostrata	Longan, Guangxi, China	weisj20211201
Camellia pubipetala	Longan, Guangxi, China	LYC & ZHW 2019110301
Camellia indochinensis	Longzhou, Guangxi, China	weisj20150602
Camellia fascicularis	Hekou, Yunnan, China	LYC & ZHW 2020080701
Camellia pingguoensis	Pingguo, Guangxi, China	LYC & ZHW 20191105
Camellia quinqueloculosa	Fusui, Guangxi, China	Q. Q. Ye 1306
Camellia perpatua	Ningming, Guangxi, China	LYC & ZHW 2019122002
Camellia wumingensis	Wuming, Guangxi, China	LYC & ZHW 20191226
Camellia parvipetala	Ningming, Guangxi, China	LYC & ZHW 20191028
Camellia nitidissima var. microcarpa	Nanning, Guangxi, China	LYC & ZHW 2019110602
Camellia micrantha	Pingxiang , Guangxi, China	Y. Q. Ye 1314
Camellia euphlebia	Fangcheng, Guangxi, China	LYC & ZHW 2019121803
Camellia achrysantha	Jiangzhou, Guangxi, China	Q. Q. Ye 1313
Camellia debaoensis	Debao, Guangxi, China	R. C. Hu & Y. Q. Liufu 151225
Camellia chrysanthoides	Longzhou, Guangxi, China	WSJ20211207001
Camellia guiliangii	Hekou, Yunnan, China	zhangGL2025041
Outgroup
Camellia hiepii	Guangxi Institute of Botany (cult.)

## Sheet: Table S2
Table S2. List of specimens with their voucher and GenBank accession numbers used for the Sanger sequencing Note: cult. = cultivated
Taxon (Sample number)	Source	Place of transplantation	Voucher	Aceession of ITS	Aceession of SSC
C. micrantha (PS)	Nanning Golden Camellia Park (cult.)	Pingxiang, Guangxi, China		KU669244-KU669245	KU669077
C. micrantha (FL)	Pingxiang, Guangxi, China		Y. Q. Ye 1314	KU669246-KU669247	KU669078
C. longzhouensis	Longzhou, Guangxi, China		WSJ20211113006		OM935754
C. xiashiensis	Nanning Golden Camellia Park (cult.)	Pingxiang, Guangxi, China		KU669249-KU669251	KU669080
C. impressinervis	Nanning Golden Camellia Park (cult.)	Longzhou, Guangxi, China		KU669240-KU669243	KU669076
C. petelotii	Tam Dao National Park, Vinh Phuc, Vietnam		S. J. Wei VN20180802001	MT062897-MT062901	MT062886
C. achrysantha (1)	Nanning Golden Camellia Park (cult.)	Fusui, Guangxi, China		KU669256-KU669258	KU669081
C. achrysantha (2)	Fusui, Guangxi, China		Q. Q. Ye 1313	KU669259-KU669262	KU669082
C. nitidissima (FC)	Nanning Golden Camellia Park (cult.)	Fangcheng, Guangxi, China		KU669143-KU669147	KU669060
C. nitidissima (NN)	Nanning Golden Camellia Park (cult.)	Longan, Guangxi, China		KU669148-KU669155	KU669059
C. nitidissima (PG)	Nanning Golden Camellia Park (cult.)	Pingguo, Guangxi, China		KU669162-KU669166	KU669062
C. nitidissima var. microcarpa	Nanning Golden Camellia Park (cult.)	Nanning, Guangxi, China		KU669156-KU669161	KU669061
C. euphlebia (1)	Guilin Botany Garden (cult.)	Fangcheng, Guangxi, China		KU669127-KU669129	KU669057
C. euphlebia (2)	Nanning Golden Camellia Park (cult.)	Fangcheng, Guangxi, China		KU669130-KU669134	KU669058
C. fascicularis	Kunming Institute of Botany (cult.)	Hekou, Yunnan, China		KU669263-KU669264	KU669083
C. huana (1)	Guizhou Academy of forestry (cult.)	Ceheng, Guizhou, China		KU669102-KU669104	KU669050
C. huana (2)	Nanning Golden Camellia Park (cult.)	Tiane, Guangxi, China		KU669105-KU669110	KU669051
C. liberofilamenta (1)	International Camellia Species Garden (cult.)	Ceheng, Guizhou, China		KU669096-KU669098	KU669089
C. liberofilamenta (2)	Guizhou Academy of forestry (cult.)	Ceheng, Guizhou, China		KU669099-KU669101	KU669049
C. chrysanthoides (BZ)	Longzhou, Guangxi, China		Y. Q. Liufu 1538	MT062887-MT062891	MF376165
C. chrysanthoides (DQS)	Longzhou, Guangxi, China		WSJ20211207001		OM935753
C. ptilosperma (1)	Pingxiang, Guangxi, China		Q. Q. Ye 1315	KU669230-KU669235	KU669091
C. ptilosperma (2)	Nanning Golden Camellia Park (cult.)	Pingxiang, Guangxi, China		KU669236-KU669239	KU669075
C. longruiensis (1)	Longzhou, Guangxi, China		Q. Q. Ye 1310	KU669209-KU669214	KU669072
C. longruiensis (2)	Nanning Golden Camellia Park (cult.)	Longzhou, Guangxi, China		KU669215-KU669223	KU669073
C. longgangensis	Longzhou, Guangxi, China		Q. Q. Ye 1311	KU669194-KU669199	KU669069
C. longgangensis var. grandis	Longzhou, Guangxi, China		Y. Q. 1312	KU669206-KU669208	KU669071
C. longgangensis var. patens	Guilin Botany Garden (cult.)	Fusui, Guangxi, China		KU669200-KU669205	KU669070
C. multipetala (1)	Fusui, Guangxi, China			KU669183-KU669186	KU669066
C. multipetala (2)	Nanning Golden Camellia Park (cult.)	Fusui, Guangxi, China		KU669187-KU669188	KU669067
C. quinqueloculosa	Fusui, Guangxi, China		Q. Q. Ye 1306	KU669167-KU669172	KU669063
C. wumingensis	Wuming, Guangxi, China		Q. Q. Ye 1302	KU669173-KU669177	KU669064
C. limonia	Guilin Botany Garden (cult.)	Longzhou, Guangxi, China		KU669252-KU669255	KU669094
C. parvipetala	Ningming, Guangxi, China		Q. Q. Ye1316	KU669248	KU669079
C. tunghinensis (1)	Nanning Golden Camellia Park (cult.)	Fangcheng, Guangxi, China		KU669123-KU669124	KU669055
C. tunghinensis (2)	Guilin Botany Garden (cult.)	Fangcheng, Guangxi, China	Y. Q. Liufu1507	KU669125-KU669126	KU669056
C. pingguoensis	Guilin Botany Garden (cult.)	Pingguo, Guangxi, China		KU669116-KU669119	KU669093
C. pingguoensis var. terminalis	Nanning Golden Camellia Park (cult.)	Tiandeng, Guangxi, China		KU669120-KU669122	KU669054
C. pubipetala	Nanning Golden Camellia Park (cult.)	Longan, Guangxi, China		KU669114-KU669115	KU669053
C. luteoflora	International Camellia Species Garden (cult.)	Chishui, Guizhou, China		KU669274-KU669280	KU669092
C. perpetua	Nanning Golden Camellia Park (cult.)	Jiangzhou, Guangxi, China		KU669270-KU669273	KU669085
C. mingii	Wenshan, Yunnan, China		ZCY 20191101	MT062892-MT062896	MT062885
C. debaoensis	Debao, Guangxi, China		R. C. Hu & Y. Q. Liufu 151225	KY421607-KY421615	MT062884
C. flavida	Chongzuo, Guangxi, China		WSJ20211123010		OM935752
C. rostrata	Guilin Botany Garden (cult.)	Longan, Guangxi, China			NC_058254
outgroup
Pyrenaria menglaensis	Guilin Botany Garden (cult.)			AF456266	NC_035645
Polyspora axillaris	Guilin Botany Garden (cult.)			AY214930	NC_035639

## Sheet: Table S3
Table S3. Primers used to amplify and sequence of yellow camellias
Amplifying primer	Sequence (5'-3' )	Ta (℃)	Source	Internal sequencing primers	Sequence (5'-3' )
SCC1-F	AAACAGAAGAGATCCGAGT	51	(Wei et al., 2017)
SCC1-1	AATAGGCTATACTGACTGAA
SCC1-R	TGTTATTTTGTGTGCCGTTC			SCC1-2	ATGGACCACATCGTGGAACA
Cp30-F	GTAGCAGCATGTATAAGAGCTGAA	57.5	(Xi et al., 2012)
Cp30-1	AGCCCACATACGACGAAGTT
Cp30-R	GCTACTCGGACTCGAACCGAGAT			Cp30-2	TTTATTAGTAGGTCGATGAG
SCC 3-F	AAATCTCTTTCAACCGGAA	49	(Wei et al., 2017)
SCC3 -1	GATAGAACTATCCAGTTACA
SCC3-R	GCTCTATTTTGTTTATATTCGTC
SCC4-F	GCGATTTATTTACATACTCGAAC	53	Designed by the authors	SCC4-1	TACTACCAACTCCGCAACAA
SCC4-R	CAGCGGTCAAATAGGATCA
SCC 5-F	AACTATATAAACCAACACCC	50	Designed by the authors	SCC 5-1	TTCTGGAACGTATCAATAAG
SCC 5-R	AGTCTTTCTGGGATTAGTTC			SCC 5-2	GACACATAAGGGCTCTAACC
SCC 6-F	TGTAGCCCAAATAATTCCGTA	50	Designed by the authors	SCC 6-1	TACCTTATCCCACGCGAATC
SCC 6-R	AGCGCAATCAAAATATGGTT
SCC 7-F	TACTGACATTGGTAAACGACCC	55.5	Designed by the authors	SCC 7-1	AATAGTTGGTCCATTCTCAG
SCC 7-R	GCTGATCTACCTCATGGCT
SCC8-F	GTAATCTCTCACACTCTGC	52	Designed by the authors	SCC8-1	GATTACTTCGTTCCTGATAG
SCC8-R	CCTTTTATGGCAGATATTGGT			SCC8-2	ATGGAAAATTCGCCCGCCAG
SCC9 -F	CATTGGTCCTGATAAACCC	53	Designed by the authors	SCC9-1	TTCTTGTAGCTGGTGCAGTC
SCC9-R	TAGTTCATACGAGTAGGCATC
SCC 10-F	ACCAATAGCGATTCATACAAG	51	Designed by the authors	SCC10-1	CGTCCTATATCGAATCTGAA
SCC 10-R	TTCCAAGTAAATAAGAATCGAG
SCC 11-F	TGCCCTTATGTTTATGTGT	49	Designed by the authors
SCC 11-R	AAGATTCTATAACCCGCAAT
SCC 12-F	ACGGTTTAATTTTATATGCATT	47	Designed by the authors
SCC 12-R	AGACATAAGAAACTTCGGA
SCC 13-F	ATTTGATTTCTGATTGTGCTT	48	Designed by the authors	SCC 13-1	CTGAGTGGTCTGAGGATTTA
SCC 13-R	AAAAGTCCCTCGATGGTCA
SCC 14-F	AAAATCACTACACGTTTGGC	52	Designed by the authors	SCC 14-1	CACCCAGTTTATCAGCTTTT
SCC 14-R	ATTAGTCTGGATACGGCAAA
ITS4	TCCTCCGCTTATTGATATAGC	50	Universal primers
ITS5	GGAAGTAAAAGTCGTAACAAGG
References
Wei SJ, Lu YB, Ye QQ, Tang SQ. 2017. Population genetic structure and phylogeography of Camellia flavida (Theaceae) based on chloroplast and nuclear DNA sequences. Frontiers in Plant Science 8: 718.
Xi Z, Ruhfel BR, Schaefer H, Amorim AM, Sugumaran M, Wurdack KJ, Endress PK, Matthews ML, Stevens PF, Mathews S. 2012. Phylogenomics and a posteriori data partitioning resolve the Cretaceous angiosperm radiation Malpighiales. Proceedings of the National Academy of Sciences 109: 17519-17524.
