# Supplementary material for: Camellia guiliangii (Theaceae), a new yellow-flowered Camellia species from limestone mountains of southern Yunnan, China
Source: PhytoKeys. 2026 Jul 10;277:153–60. doi: 10.3897/phytokeys.277.198822 (PMC13379714; doi:10.3897/phytokeys.277.198822)
Supplement: Supplementary material 2 — Concatenated sequences of 881 single copy nuclear genes [file phytokeys-277-153_article-198822__-s002.txt]

>C. terminalis
atgatggatgggcggcgacattcagtcgatatccctatctcgaaaactttgttagcacttcggagagtgaagtcacttagggatccatcaactaactccatgagcaaattttctgcttttgttgacaatttgaattgggatatcaactccattaatgcgattaatctaggatttgtaaacagttgtgaagaagatggcattgctaataaacatgcttcgggaccaaaagatctgggcttaaagggtcaaaagggggaaaatgttactgatcttgatctgcttaatggtttcaaaaaacccaactctaagttaacttcacgtgagaattcagtttgggttggaaacacaaggtctgttccaacgaggaccaagcaggtcgtagcttccaagcattgtggatcaaatcatgaagtggtttgtgaaaacaaatcattgaatgaaagatattgcaatgactatacggataaaggattggacttgacatgcatcacaccttccaatgattgtttggaaggggtaggttcatgtaatgaaccaactgaaagatccttacaggcagaaagattacatcataatgcctcaaatcggaaaacccgataccgaaagcaaattagatcatctagagcagtagtgggtgacattgtgagccgtgttggcagtccgtgcttgtccattagtgacgctttggaagggtcaagttgtggcacatcatttggaaacggagatgttgatgttgtagaccacaatcaccgtgggtgcgggataagctgttggtcaggaaccccaagatttagggaattaaatattccttctgatgtagaaggccagccactgctatcaggtgaagtagatgagacacttctctctggaaaaagaaagaataggaaacatagaaacaatgaaattgctctttatttagagactccccagactttcagtcagaaattcaggccaaaatccttctgtgaattggtaggccaaaatgtagttgcaaggtctctcctaactgccatcctaaatgcaaggataagttccttttatctttttcatgggccccgtggtacaggtaaaacttctgcctcaaggatttttgctgctgcattgaattgtctctcagttgaggagaataggccttgtggtctgtgtcaagaatgttgttttttcttctctggaaggagcagggatgttaaggaagtagattcagtgagaatcaatcgcaaggatagggttagatctcttattaagaatgctaccatccctccagtctcctcacgatttaaggttttcatcattgatgagtgccacttgttgcgagcggaaacatgggcaactgttttgaataacctagaagacttctctagacatgttgtctttgtaatgattactcctaaccttgataagctgccacgaagtgcagtgtcacggtcccaaaggtaccattttcccaagataaaagtagctgatattgcaagcaaattaggaaaaatctgtggggaagaaggacttgagttcgagctggttgctttggatttcattgctacaaaatctaatggttcacttcgggatgcagaaatgatgcttgagcaactgagtttgattggaaaaagaattactatgcctttggtatatgaactgattggaattgtttctgatgatgagttgctggatttattggatctagctttgtcatctgacagttcaaatacggttagaaaggctagggagctaatgagatcaaagatagaccctatgcaactgatatcacagctggctaatctaataatggacattcttgctggaaaatgtcaggaaggttcttctgaagttagaagaaagtttttcagtagacacgctcactcctattacacaaagctatggcgtcgctgaaagagatcctaacccggcgaccagtggcggcgacgatccgcctgaccgtcccagccggcggagctcggccagctccgccagtcggtccagccctaggtcagtacagactgaaccttatggcgttttgcaaagacttcaatgctcggactcagaagtacaagccagacactcccatgtcggtgaccattaccgccttcaaagacaacaccttcgatttcaccgtcaagtcgccgtcggtcacttggtacctcaaaaaatccgccggcattgattccggcagcagccgacccggccacgtcgtcgcctcaaccctaactgtgaagcacatctatgaaatcgctaaggtaaagcaatctgatccttattgtcagtacatgtctctggaatctatttgcaaatcgattatgggtactgctaattctatggggattaaggttgtcaaggaattggattgaattgacgttatgcgtgtcctattgacatatggctttgatcctgtaaaaggatcggttgtcaatgagccccttctgaaaataaaatcagtgaagactgtcatccgcaaactactgcatgaggttgtcaagttgagtgcagttccaatagatccaaatcttcctcctcctgtaataataaagcctccaccaaaagtgaagcagcctcctcctcctccaaagaaacgagtcggacgtgatgacattgagatgaaaaaaggggattggctgtgtcctaggtgtgacttcatgaattttgcaaagaatacagtgtgcctgcagtgtgatgcccggcgtcccaagagacaactgcttccaggagaatgggaatgccctaggtgcaatttcttgaattataggaggaatatggtatgttttcactgtgaacacaatcgtcccccggatgaatttaccgagaatcaaatgcaagacaggcaacgtggtcctaagacgagattggagaaggttcccaacagggcagatgtttctaatgcatggaatttcgattttgatgacgatgaatctgatggggcagacgttgctgcttttgagcatgcagattctcagaagctgaatgaagattttcctccacatagccgtgctcatggagaaaactttaggggggctgacgatgattcctttatggccagaactccaaaggcacatgaaagagaatactccaatcctgcacatcagaaacctgggacaggatttgatgattttgaagatgaagaagatgatgatgtcgacagttatgagctggacgctcagaacaacaatcaagttccaaggagatcttcaattgatttctccgaggtcgaaggtgactctgaatctgaagatgttgatggctttgatatggatcataggttgcacaataagtcgtccaggacaatgcgtcgaaaagcagctttctctggctctgaggctgatgaacaagattttgattcagataatgagctcccagttcatcccaactggaaatcaagtcatgttgctgattccagacgagggagtggaggtaagggcacgacaagtttcgttgcagatgaagattatgggctcagttccgacactgatgactttgtagatgaagattttagatccaagaaaaacaagggaaataagcaggtttctagtagccacgattctaggaagagacgaattcctgtcagtagtgatgagtccttttcaaagggtcgtcgcaatattaagttttctggggactcacgatttggatctaatggcaatagtcgaggatttcaaagggttgatgactatggtgaacgtagaatgaataacagcaagggtagtgattttaatagatcatcgaaaaagcctagaggatttcataaggatgagcatggtggccgtagaacaaatagaggtggtcatcggcggcgtggagggtttaatggttctgataaccggtcagatgtggacagggattttgatgatgatagacccagaaggcagcgcataaatgtacgatgacgcctaaaaattagggtttcagtggtgttgctttcgattcaatccgatccgatcttcccttctcttcggatgagaaatctcgaagaactcacattcgaaatcgctcactctctatctccaacttcgagttttcccgccaaaatcgacggccacggcctctctctcccctcctctgcttcctcggggtgccatggattctggcgcgacgctgctctggcggtcccttcagcgctgttcgtgctctacttggcttttcacgccaagaagaatctcaggaagctcagtcatggccgatcctatctcatgatctcttactatgctctcctttggttcgcagccctcctcaacctcgcttggtcctctcttcaggcatggcagtctctctgtgtcaaagccaccaccaaccacatgccgatcgcctccatttccatcttccgccaccgcacgacgccgtgcctccctctctccgccaccgtcctccgccgcctcccctccttccgcttcctctccttcgctataaccgccagacaacaacaagaacctcctcaaggcacgccaaacagtcaagcacttctccagtctcgcccctgttctctcccccgaagacaagcctgatctctctcagaaccaagccatcggcatggtcgcctccgcacaagccaatttcatgcgcgtcgttgttcaatcggactctccagaaacttccacagctgaatcggttgaatcttcggaagagaagagagttggagttgaattgttgtgtgtagtgaaagctgtgttgaagaagatcaagaggagagtactggttggggacaaggttttggtagggtctattgattgggtggatcggagaggaatgatcgagaatgtgtttcagaggaagactgagattcttgatcctccggtggcgaatattgatcatttgctagttttgttctcgatggatcagccgaaggttgaaccgttctcgctcactaggtttttggttgaggccgagtcaacaggaataccactcactctggcactgaataaatcagagcttgttgatgaagaggaaaagagaattaggactgaaaacgagccgttaattgttgcgaaattgtgtaaattgttaatgatgtcgaagaataacgtggttagtgcagaaaaattggtacatgtcaagagggaatttgggtttcccaatgattttatggtcagtttggtgccaaaataccctgaatattttaggctagttgagtatccaggagaggaaaaatcatttcttgaactggtttcatgggattccaagtttgcgaagtcagcaatagagcaaagggcagatgaggagtcgaggttgacggggataaggattaggccatctttttatgttaagcttccccctgggttctttcttaggaaggaaatgaggcaatgggttagggattggatggaacttccatacatttcgccctatgacaatgcatcccaattggacccatcatcgcgagaaatggagaagaggactgttgcggtttttcatgagttgctttcgctttctcttttcaagaggatcccagtgccgattttgggaaagtttaatgaagagtataggttttcaaatgcgttctcaagcgtgttcacaaggcattcgggcatattttacatgtctttgaaaggtgggataaagactgcagtgctgagggaggcgtacaaggatgatgaattgattgaccggaaggttctgaaaagcggttgcggtcgccgtaacaatggcggtggggttgcggggtggaaaggctgtagcataatggttgcatgcatggatggttacaaataacggtggcggttgtggcggccatatcctccgccgtcttagtcctccttgtcttcctctttcgccgctattcttcttccaaacaacaaaaagctaattccatacaagaacccaatagagaaaaaacagagactcttcaaacagggattgcaaaactccaccatcatgtgagtctcgatctcgacaacaagagaaaacccaattactacgttttcagacgcgacgtttcgatttcgaagcagttgttcagctgggccgatcacccttctctgatcaccgacgccgtcgagaatggatggtcacgattcgctttcgcaacctcctacacatcttcaccctcaatcagatcgacccggtcaacgcttctgggtgcctgcgcagcaggcgatcgaggaagagaaatggaggtggacataagctgggaagtcagcccaggatcagccgatttcatgcagaaaatcaggctctgttctgggtcgaaaaagctcaattcgaatcattcttcaatggcggcctctgtgattcgaaccgctttgcctctacctggtcctcctctgggaacctcttcattccctcaagaggcctactttgagatcacaatcttatcatctgatgaagacgatttagacccatttggtgggaactataggaagaaaattaggaagagtgaaggagagaaagcgaagctaattcaagagaattacaatgcgaaagctaattcggagtcgctgattcatgggaataagaagttggaagaagtgagactcggcggtggtggtagagacgatgtaaaaggagaagcggttggtttggcggtggggcttacaagaggaggctctctgcctctgaagcttcccggtagctatctggcttccattggcttaaatttcatttgctactcttatttcagctccaagcctcctcctacggcgaccagtacgaccgcatcgccgcagtctggctcgccggcgccgagatcctccgcaccagcaccgccgaacccacccccgacggcgtcttctggaatgtccgcaaggacgtcaccaggtatgtctcgttgctccaacggtcgaatctcactctaactgtcatgctcgagaacgtcgttaacgacgtcttcaccggcgtttacgacgttcgcctcactctcttgtattacaaaagtaaccccgttagggttccgtcatcggcagatcatcatcacaacaaactgagtaggaaattagggcttttgaaggattatagatgtgtggatagcaaattagggtttgagtctgagaaatttagtgacaatccagtgattatgcacgaagaaaaaaagggaaattcattgaatttgtatgaaactccggcggatttgataattcccatatccaatgtggttgagaatgaagggttttggttcagaatcgagagcgaatcgggtgttcgttccaaggggcttaagattcctcggaatacttacaaggctgttcttgagatttatgtatcatttcatggaaatgatgagttttggtactctaacccacccgattcatatatcaggatgaacaatttgaccatcgggcgaggccatggagcctatagggaggttttcgcaaccattgatgggagttttgttgggtctgtgattccatttccgatcatattcactggcggaatcaatccactgttttgggaacctgttgtcgcaattggtgcgttcaacgttccttcgtatgatttcgatttgactccatttttggggcttgttttggattgcaagactcatttgtttgggcttggagtggctgatagcattccattttggcttgttgatgcgaatttgcacctgtggttgagtcatggctcatcggcaatcaatgcacaatctgttcatacacatactccgtctctttcaatcaaacgcagctcggttttttatcaacttgatggatcatttaaaataagagcaaagaggacgagtcgattcttggggtgggtgaaatcaaatgaagggaatttgactactcatgtcttgcaccatctcaacttcaagaactctcaacaggagcactagggaaagcacaccctgcagcttgataagggagttggacagcgctgggacccccggttctacaacaaggcggacagcttcaactcgaagaattcaaaatgccatgcaaagaaacatcccaacaacacatgagatagaggagttctttgcctctgcagaacagcggcaacagagacattttactgagaagtacaacttcgacgttgcgaatgactgatcctgagtctgagcctgaggttgatcctaaatccgaggtgaaattgggggcgaatggcctggcttctgctaaggagggagacgaagtgaaagagtctgttgatgaatatgaaaaaggtgaacggttggacttgggggataatgaacctgaatctgaacctgaacctgaagaatacgttggtgtagattatgatgagaaggaaattgaacaggaggatgttcaggaagagggagatgaagttgagggagaggctgatgtaggtgaagaggaagagggtgatatggtagaggatgaaatggaagatggtcctgaggaacttgagggggaggatgaggtgcatgctgttgaggagcatgccagtgtgattgatgcggaggaacaagaacaccatgacgtttttaaggagaggcgcaaacggaaggagtttgaagtttttgttgggggcttggacaaggatgctactgaggaagatcttaggaaagtctttagtgaagttggtgaggtgacagaggtcagactaatgatgaactctcaaactaagaagaacaaaggatttgcttttttgcgttttgcaactgttgaacaagcaaaacgagcttttactgagttgaaaaatccagtggtcaatggtaagcaatgtggtgttactcctagtcaagatagtgacaccctgtttttgggcaacatatgcaagacgtggacaaaggaagctttgaaagagaagttgaaacattttggagttgataatattgaggatttgacattggttgaagacagtaataatgagggattgaataggggctttgctttcttggagttttctgctcgttcggacgccatggatgcctttaagcgtctacagaagagagatgttgtgtttggagttgacaggcctgcaaaggtttcctttgcagattccttcattgaccctggtgatgaaatcatggctcaggttaaaactgtgtttgtggatggtctgcctgcttcatgggatgaggaccgtgttcggttacttctcaaaaaatatggagagatcgtgaagattgagcttgctcgtaatatgccatctgccaagagaaaggattttggttttgttacatttggcacccatgatgctgcagtgacatgcgctaaatgcattaataatgaagagttgggtgaaggagaacacaaggctaaagtgcgggccagattgtcgagacctctgcagagaggcaaaggaaaacacgttgctcgagatttccgacctggacgtggggctggacgaggtgtcagggctccctggggtcgtccagttccacgcagccttcctatgcgtggggttagaggaattggaagtcgtctgccacctgctgttagtcgtggggtgaagagaccagttacatttagagatagacgtcctgttatgaccatgccggtgagaggcagggccttagctcctcccccatcaaggtcttatgagaggaggccacctgttccttcataccccaagagtagcttgaagagggattatggtcgtcgtgatgagcttcctcctaggggcagagctgttgctgagtatccttccagggttcccgcagagaggcgcccatcatataaggatgactattcctcccgtggatctggatactcagatttgcctaggactacgtcccgtaatgcagcaaggagagcttatgtagatgagggatatgggcaaaggtttgaaaggccacctccaagttaccgtgaaggacgcggccgtgattatgaccctatgtctgggtcaaaacgtccatatagtgcaatggatgatgttcctcgttatgctgatgctggagtacgccagtcaagggctcgtttggattatgaacttagtggtagtggttcacaatatggggatgcttacagtgacaggttttacaagtttagctaaatttagacagattgcttgcaaagatgtgggaggcgatggggcttgtgagagtttatacaaagccgcagggacaacaacctgatttcacagatcctgtggttctctctgctgatagaggtggctgctcagttgaagatttctgtgatcacatacaccggagcctagtgaaggatgtcaaatacgtgttggtgtggggcataagtgcaagacactacccacagcattgtggccttggccatgttcttcaggatgaggacgtcgttcagattgttaaaaagaagatgaggaatcatccattgcgtttggttcttctccgatgtcactctcgatctcaacaacttcatttttccagacacttgtctcacttccattcacacccaagtccgcttcgccatttatcttcactcctacgctctcgcttcctcttcgtttcccagattccggactccaaaaatctcacctttcgctgcttctcttcctccgagctcgctgtccaacagaaagactcagatcacgtactcctcttaaccgatatcttctctaaatcacaaccaactaccgatgaaatcaagctccagttagattccaacaacatcgtcattacccatgagttggtattgaaggttctgcggagcctcgacgccactcctgatgttgctcggaggtttttcgattgggtttcggagagccaaggcgagcgattgagctccaaatcgtataacttgatgctgggtatactgggttcaaatgggtttgtgaagggattttgggatctggttgggattatgaagaagaaagggtatggagtgataaagggcgcacatgttagggttttggagaaatttgagaaagaaggactagttagtgatgtggagaatttgaaagaattgtatgcatcaggatcagtggataattcagctgagaaggtgtgttcgagggtttgtaaggtgattaagcgagatgtgtggggagatgaagtcgaaaaattgttacaggaattgaaaattgagtattcgagtgatttggttgtgatggttttgggaaatcttgcaacagaaacaaacaaggcattgatattttttcggtggattcaggagagcaatttatttaagcatgatgaacagacttataatgctatgcttagggttttgggaagagaggacagcattgaaaagttctggagggtggtggatgaaatgagggctgccggctatgaaatggggaaggagacatatgttgaggttttggggcggtttatacataggaagatgataaaggatgctgtggatttgtacgagtttgcgatgggaggtgcaaataagccctcagttcaggattgtgcatttcttttgaggaaaatagtggttagcaaggagctagatatggatttgtttctgaaagttgtcaaggcttttactgagggtgggaatgtgttgacgagttcaacagtggatgctgttctcaagtctttaaccagtgttggtagatttggggaatgcaataagatcttgaaagtgatggaggaaggcggtttcttacctggtgatactttgcagagtaaaattgcctttcagcttagtagtaatgggaaaaagaaagaagcaagtgagtttatggataatatgcgagcctctgggtgtattccacattacaaaacatgggcatctttagttgaaggtcactgtgttgctggtgaccttcatgaagcttctgattgttttcagaggatggttgaaaaagtgggggcctcttgtgctggctatgctttagaattgttggttaacgcatattgccataagaacagagcaatcgatgtgcacgaacttctgactgacatggtcaatgagaaagagttaaaaccttggcattctacatacaaggtattaataagcaagttactggttcagggaggttttaaagaagctttgaaccttttgggattaatgaaaaatcagggtttcccacctttcttggatccatttattgagtatgtttcaaagactggaactgctgatgaagctatgacttttctgaatgcgatgactgtgaagaggtttccatctacagtcgtgtttcttcgagtctttgaagcgtatctgaaggctggaaggcataatgaagcacacaatctcctttctaaatgcccgcggtacattcgtaaccatgctgatattttgaatctcttctttaccatgaagtctcaagctgcgactgctgccacttctgtagctgcttagactggggacctgcgatttggaggtggtgagcgtatgcagtacactcgagaccaactgttgcaacttagggaggttggtgatgttcctgaggatatattactaattaaacaagaaattgaggctgagtttgctgttggagatcaaagctggagtcatggagatagcattctgcagcctcaatcccaaaatcggtattctgagccagacaatcgtgactggcgcggcagaactgcacagtcacctgctcctggagaggagagatcctgggaaacacttcgagatggtaaggaatttcctggtaggactcatgaagcaaatctccgtcaagatcaactgaactcccagttttctagggatcaaatttcttccaatcagggggtggggctggctctgataaaggctgaagtcccatggtcagcacggagagggaatctgtctgacaaagatcgagtcttaaagacagtgaaaagtatattgaacaaattgaccccagagaagtttgatgttctcaagggccagttggttgattctgggataacaacgcctgatattttgaaggatgttatctcattgatattcgagaaggctgtgctggaaccaacattttgtcctatgtatgctcttctttgctttgatctcaatgagaagcttccgccttttccatctgatgaacttggtgggaaggagattacatttaagcgaatcctcttgaataattgccaggaggcatttgaaggtgctgacaacctgagggcagaaattaggcagatgactgcacctgagcaagaaatggaacatagggataaagaaagaatggttaaattgagaactctcggtaacatccgccttattggggagcttctgaaacagaagatggttcctgaaaaaattgtccaccacattgttcaggagcttttaggacctgatcccaaagattgccctgatgaggaaaatgtggaggcaatatgtcggttctttaatactattggtaagcagctggatgagagcccaaaatctcggcgagtcaatgatatctacttcaacaggctgaaggagctgacgaaaaacacccaacttgcaccacggatgaggttcatggtccgcgatgttcttgatctgcgggtcaacaactgggttcctagacgtgaacaggtcaaagcaaagactatcactgaaatccattcagaggcagagaagaacctagggctgcgtcctggagcaactgcaaacatgagaaatagtcgtaatgtcggggcagttgggcctacagggcctggaggcttccccattaaccgacctggctccgggggtatgatgcctggcatgcctggggcccacaagatgccagggattgatagtgacaactgggagattcctagaaatcgatcgatgccaaggggtgatggattcagtcgtactcagtctactggacgccttcagccaccttcgattggcaaaccagcactcttcaattcaagattgttacctcagggcagtggtggtttcattactggtatgaccagtgctctgttgcaaggaaatagtgcaccaccaggccagccttccagctttgcttcagtagttgaacctataactcaagcccctaagcctgtcactctggcaccctcggcaaatctttctcctgagaagccactggcttcagctgcaaaattgaatcatgcagatcttcatagaaaaactgtttcccttttggaggaatatttcagcattcagcttctggacgaagcattgcagtgcgtggaagaactgaaatctccatcatatcaccatgaggtcgttaaagaagcgattgcccttgcattggaaaagagccctccttgtgtagcaccagtaataaagcttctggagttcttgttaaataaaaaagttttgaccactagagatattggaactgggtgtcttctctatggctcgagtatggatgatattggcattgatttgcccaaagcaccaaataattttggggaggttatgggaaaattggtattggctgggggttcagactttaaggtggttgaggaagttctgaagaaggtggaagatgacaggttccaaatagccatttttgatgctgttgtgaggtgcattaattctagcccttcggggcaagaagtcttggcaatgcaaggaactggtgttgaggcttgtaaaagtttactctcttgatgaaatatgcagcctgtggggtttgccactctgatcttcacgtaatcaaaggtgaacttccatttgctagcccttgtgttgtgggtcatgagatcacaggtgaggtggttgagcatgggcccctcacggacaccaaaatcattgaaagatttccagtcggagctcatgtggttggagctttcataatgccttgcggtagctgtttcttctgtaataagggtcaagatgacttatgcgaggatttctttgcttataaccgcgcaaaaggaaccctttatgacggagaaacccgcttgttcctccgcaacagtggcaaacctgtatatatgtatagcatgggtggccttgctgatttttgtgtcgtgccagcacatggtttgtgcattctacccaacacattgccgtatacagaatctgctattttgggatgtgcagtttttaccgcatatggtgctatggctcatgcagctgaggttcaccctggggatactgttgctgtgattggcattgggggtgttggttctagttgtttgcagatagcacgggcatttggcgcctctgagatcatagctgttgatgtacaagatgataaactgcagaaagcaaaaatgcttggagctacgcacaccgtaaatgcacaaaatgaggatgctgttgaaaagattcacaacacaacacatttctcaaccgacaagttgtctcctttctttcacagagcgccatggattctcagatctatggcctccccaagctcctcctcctctcaatgctcctcctcacttgttccgcattgcctcagactcgccgtaccactccaaaacactcttcatcttcctcttctccatccaactcagtcccaatcaactcaaactcagtcctcgtcgccctcctcgactcccattacaccgagctcgccgagctcgttgagaaagccctcctcttacaaaccctcgaagccacagtaaacaaccacaacatcaccatcttcgcacccaaaaacgaagctcttgagcgcgacctcgaccccgagttcaagcgattcctcctcgaacccggcaatctcaagtccctccaaaccctcctcctcttccacatcatcccaactcgtattgcctctcacgacttacccaaatcactcactgagtcgactcgccacaagactctctccaccgaccatctcaatctcggaaccaaagactctggcgagatcctcgtcgatctagccaagatcatccgcccagacgacgtcgttcgcaccgacggcgtcatccacgggatcgaacgcctgttagtgcccagatctgtacaagaagatttcaaccgaagaaggaatctccggtcgatctctgcgattctaccggagggagcaccggaggtggaccccagaacccaccggttgaagaaaccggccagtccggttcccgccggatctcctccggtgctacccatttacgacgcgatggctccggggccgtctctggctccggctccggcgccgggacccggaggacctcacggtcacttcgacggcgagagccaagtcaaggatttcattcagactcttctgcattacggtgggtacaatgaattggctgatattttggtgaatttgacttcgcttgccactgagatgggtcggctagtatcagaagggtatgtattgactgttctagctcccaatgatgaagccatggctaagctgactactgatcagctgagtgagccgggtgcgccggagcaaattgtgtattatcatcttataccggagtatcagacggaggaaagtatgtacaatgcggttcggcggttcgggaaggtccggtacgatacgctgcgattgccaatgaaagttatggcggaggaggctgatgggtcggtgaaatttgggcagggtgatgggtctgcgtatttgtttgatccggatatttatacagatgggaggatttcggtgcaggggattgatggggttttgtttccgcccgaagagtcaacaccggcgacgaaagttgctccggtggctaaggaagtcgcgaagccgcgcagagggtgcagctttcagaaactatggcagaaaggggtatgaacaagacagtcagtgatcaagccatacatctagatcttgttgctaaagctcgaggcatagctgctgcagaaacttacttcattgaactcccagaaacatcaaagaaccatctaacttatggtgctcttttaaactgttactgcaaggaattaatgactgaaaaagaggctttactggaaaagatgaaagaacttaagttaggcttaacctccatgccttacaacagtttgatgacgctctatacaaaaactggccaggaaaagatcccgaccatcgtccaagaaatgaaagcctgtgatatcatgcccgattcctacacgtataatgtctggatgagggcccttgctgctgtcagtgatatttctggggttgagagagtgattgatgagatgaagagggatggtcgagttgtaggagattggacaacttacagcaatttggcatcaatttatgttgatgctggtttgtttgagaaggcagagaaggcactaaaggaattagagaagagaaatgcatgccgagacgtttctgctttccagttcttgatcacattgtacggtcgagctgggaatctgcttgaagtttatcgggtatggcgttctttaaggttggcttttcctaaaactgcaaacataagctatctgaacatgattcaggtattggttaacttaaaagatttaccgggtgctgagaaatgttttcgggaatgggaatctaggtgctcaacgtatgatattagggttgcgaatgtgcttataggagcatacgctaaagaaggtttgctagagaaggctgaagagttcaaggagcgggctcggaggagggggggcaagtccaatgttaaaacttgggaaatttttttagattattatttgagaaatggggagattaaatcagcggttgagtgtgttgataatgcaatttctactggtagaggggacggtcggaaatggatcccatcactggagattactaaaagttttatgcaaaattttgagcgtaacaaagatgtggatggtgcagaaaggtttctgggtattctggaaaaggctgtggatgagttggggtcagagtttgaatcgttgataagaatttatgcagcagctggcaggacaagccaaatgttgcgtcgaagggtgaagatggagaatgtggaattgagcgacgactgtaagaagttgctcgataaggtatgtgtggattgaatgggaggcggcgatgggatcttgggagtccgaggcggcgctgcagcttcttcttcttcaacggaaagacgaaacaacaagtggttgaagagaagagagacatggttggttgttcttggagttgtactccacgctgtgtacatgctcagcatttttgacatttacttcaagacccccatcgtccatggcatggaccctgttcctcctcgcttctctgcccccccagccaaacgccttattataattggtgcgttcaactgtggctgagcttaagaatgcagtccgggtatttagtcaattgtctgctgcttcaaaccttcaatttcatgggtttgatgagaagaaaattgatacccatgtcaattattgcaagcacttgcttgaggctgcaaaagttcactgtgaggcagctgagcgtgaagagcagcagaataagcagagaatagaacttgcacgtcaggtcacgttagctgaggaagcccgtcgaaaagccgaagaacagaggaaatttcagatggagagaaggaaacaagaagatgagctaaagcaagtgaggcaacaagaggaacatttagagcgtctggggtagtcatctcttgcttggattgcttcctcgatggaggatccttgtatcgttttgaatatggagtcacgccatcagctttcctcaccaaaatccgaggtggcacctgcacaactgcagaatcagacccaccagaagcagtagtccacagagccatgtatctgcttcgcaatggatttggaaactatgatgtgtttaagaataactgtgaggattttgctatgtactgcaaaacaggtcttttgattcttgatacaatagctctgggacacaaccaggtttcatcacaaacatacagtctggatgcaaatctttgccttcttcgtctctatcagtttgaaccggagcgaatgagtacccaaattgttgcccgcattttggtcaaggctcttatggcaatgcctgccccagatttcagcctgtgcctctttttccttgttaattatcagcaaatggaggaacagttcaagacactaattgttctttcacactatttggagactgcaagatttcgtcagttctgggatgaagcagctaaaagtcgtcaccttgttgaagttgtgcctggttttgagcaagcagtccaagcctatgcaattcatgtcctttcgctgacttaccaaaaggttccaaggtctattcttgctcaggctatcaatattgaagggctttccctggacaaattcctggagcatcaggtagtgaactgcggttggatactcgagaagggtcaaggcaggggccaactcattgtcctaccacgcaatgagttcaaccatccggagttgaagaagaacagtgcagatagcattccattggagcacattacccgtatctttcccatccttggctgaatgatattgcagttggagttggaagaaaaaatggccaaaactgccaagctcgactatcagtttgcagaaacgcatcgtcgaatgtcatgcgtcaataattcggacatcttacgatctgcaagaaacgcattaaaccagtaccccagattctctctcgatggcaaggacgccatgtatcgatcatctttccgaaacttgcctcccattagcagttccaacaatgggtacttaagaaagggattgaaaaaggatggttttaattcagaatcaaagaagacacggtcatgtttgcctccaatagtagcaggagagagtgtggtttggtgcaagccaggggtggtggctaagttgatggggcttgaagccgtgccggttccagtccggagtcaccggaggagagagaagtcgagctctgtgattaaagagcagattaatctgagcaagagagctgagaaacaagagatggagagaagaaaaccgatcatgggttcgtgttcaaataccggatactgtgttatgtcataaccttatcatcagggggaagtattctaagagcttggaaccttcctgatgggcagatggtgtgggaatctttcctttcaggctcaaagccatcaaagtcattattatttattccgacaaatttgaaagttgacaaggacaatgtgatccttgtttatgggaatgggtgtcttcatgccatttcaagcatagatggcgaggttctctggaagaaggacttgactgctgaaggcattgatgttcagcagttgattcatccactcggaagtgacataatatatgctgtaggttttagtgggctgtcccaatttgatgcatgtcaaatcaatgctaagaatggcgagttgctgaagcatgaaagtgcaacatttcctagtggtttctctggggaaatattgtcagtttcaagtgacacatttgtagcatctgatgctactcaatcagttttggtattaataaatgtcagggatagtggaattagctttcaacagacctttatttcagatcttgtgcaggacttttctggaacagctgtagtattaccttcgaagcttacagggatattttccataaaaaccaatgcatttatagtatttattaaagtcacagatgaaggcaagttggaggtagtggacaaaatagatcatggagcaactgttagtgatgctctctcatttttagaggatcaacaagcttttgcattaattcagcatggggataataagattcaactcacagtgaagcaaggtcacgactggagtaatgatttacttaaggagggcattgagatggatcaacagagagggcttgtgcataaggtcttcataaacaactatatccgaacagacaggtcttatgggtttagggccttgattgtcatggaagatcattcattattgctagtacaacaaggtgaaattgtatggagtagggaggatgggcttgcttcagtaatagatgtaacaacatcagaactacctgtagaaaagcatggtgtatctgtggcaaaagtggagcagaatctttttgaatggcttaagggacacgtgctgaagcttaaaggaactctaatgctcgcaagccctgatgaaatagcagagatacaaaaaattaggttgaaaagctctgaaaaaagcaagatgacccgagaccacaatggttttcgaaagctgctcatagtacttactagagcggggaaactttttgctttacacacaggagatggacgagttgtctggtctcgcttattgcattctcttcgtaaatcagaaggatgtgactatcccaacgggcttaacatatatcagtggcagatcccacatcatcatgcgttggatgagaatccatctgttcttgtagttggcagatgtggatgtagtttggatgcccctggtgtcctttcaattgttgatgcatacacagggaaggagcttaatcgttttggtgctgttcattccatcgtgcaagttattccactgccttttactgattcaacagaacagcgcctccatctactaatagatgctgaccagcatgcccatttataccccagaactcatgaggcacttggtatcttccagcgtgagtttgcgaacatatactggtactcagttgaagctgataatggcattataaggggtcatgtcttgaaggacaattgtattcttgaggtagcagatgaatactgttttagcacaagagatttatggtccattgtattgccatctgagtcagaaaaaattgttgcaactgtgacaagaaaatcaaatcagatgttaatcttaaacccaacatgtaataagtaagatatcaccgaagagagagaaagatgagggggactcatccaccgcttccgccggaagacgacggcgacgcggtgaggtggggcggaggagtcggagtgatgaggaagaaggcgacgggggtgaggccgtggctcctcctggacgccacaggccgagcacaggttgaggaggccgggaagcacgctatcatgcggcgaacgggtctgcccgcccgagatctccggatcctggacccaattctgtcgtacccgtccacggtgttgggtcgcgaacgggccatcgtgataaatctcgagcacatcaaagccataatcacagctcaggaagttcttttgctcaattctcgagacccttctgtgatgcccttcgttgaggagcttcagagacgtatcttgcgccaccatgtgctgtttggaaaggagggtggggtcaatgctgatgacacagactggacaaatttgtatgatttggtagagccacattcaaggttaaatagccctcaaaagttttccggaggcttccccccaaaagatgacgaaggtaaggtggatgggaaacaaactcttgagaaacaagatgcattgaaagttcttccatttgagtttattgctttggaggcctgccttgaggctgcttgcagttgcttggacaatgaagcaaggacattggaacaagaagctcatccagccttagataagctgacttcaaaaatcagtactcttaatttggaacgtgtgcgtcagattaaaagccgtttggttgcaataactgggcgtctttctcaggtaagggacgaattagaacacttattagatgatgatgaagatatggcagagatgtatctgactgagaaaatggtgcaacaacaccttgaagattcttctcaatcatctatgaacgagcaagatggtatggaagatgatgttcttcgatcggacatggatgacaggattcctgctgaaatttcactggaaggaaatgagggatccaccagttatgaaggtaatcttcaaaatattgataaccctcaatataatgtaatcggcagagacagccatgggacccacacgagtaccacccgtagtgccataagcaagaatcttgatgtggaggaacttgaaatgctcctggaagcatactttgttcagactgatggtacattgaataaactatccacgctgatgaaggatcatgaacctaatggccaaacttcggtggcattggatgatcatcctgttcaaaatgaagtgcatgaacagctccaagaaagacaagcaagtgtatctgaaagtcataaagaaggcctccctcgtggtaatggtggtagagaagtacatgaacagatccaagaaagacgagcaagtgtgtctgaaagtcataaagaagacctccctcgtggtaatggtggcagagaagtccacgggaatcgtaaccatgggcaaaatcgatttaatcgggattcaaagaagaagaagaagaagcatggtggtaaaaagaacgggaaaggatttggccagacaccacagaaaaccaaagagagaggacgaagttcttctgcaagcaagatgtatgacagaataccccgatgttccccacccaattcatccagacctctagaggttctcaaggaaggtgatcgacattttgatcggagtgtagatgggtcacgatcacactatcgaacaggatatgaggggtctcctgctgacgacattgcaagacgatatggattgaacagtgaggggacttattcaggtcctggacctgattatggggtccgaaacccagagggacagtttggaggctaccagagggagagcacagagagccatgtttatagaccttatgtcagtgggatagaagatacctatgcaagagagtcagcaatgagatcacaggctggactctatgggcaacaaggtcccaatacatttggtcaaagaagcggctttttggcaggtcaggattctgggttttcttcttacagctatctgggttcagcagcagacccatcttacaataggatgaacaccacatctacaatggagcggtatgctccacgacttgatgagatgaaccatacaaggatgaacaccttggcgggtgagccaccaagaaatggcatagctgatccccttgctcaacgtggatatcgagtcgacacactgggttttgttcctggtccatatcgcccgtcctcgcaacataacacgtctggctggctgaatgagtagatgctggaactccaactcgaactctccaacaaactccaactgtcttctcttgccaaaacacgtgctgaagcacaactagagaaggcagtgactgccagagcagagatggttcgtgagattgaggagttgaggcggcaaagagatgttttgcaacgtagaattgagttctgtagggaaaaggatgcaataggtatggctacgaggttgggtgaattgggattcaacgtctgtagagagttcacggctgatgagattagagctgccacggatgatttctcagagcgtttgaggttgaaatcagcaggtgattggactaatgtgtatcgaggtcggatcaaccatataatagtagcaatcaaagtgtataactctgtcaatggactgtctcaagaagcattcgaggctaaggtgaagatccttagccaaatccgacatccgcatattgtcgccatgatcggctattgctcggagctaaaatgcattgcattcgaatacatgccaaatggctgcctaagggatgtattgttctcagtcagcaggagctctagaaggagaaaccggagtctcaattggcatactcgagtacgtgttgcagcccaagtttgctcgggcctgggcttccttcactcggcccagcccaggtccatttcacacggaaacctcaacccgtccaaaatcctcctggatcgaaaccttgtcgcaaaaatccatgggcttaggcccagttggtgtcatggtgaagttgatgttcagtcagatatgaaagcttttgggaatctagtgttgcaacttctaaccgggaggaattgggccgggcttgttgaagaggaaatattgattgaccgagcagcccttactgaggttttggatgacttggctggggaatggccaccggatttagctgtggaacttgccaagatagcaatcagatgtttgtctgctaacaaagggttggacacggagttgtcgatggcgatggtgatgagagagactgaaaaggtgaggaaaaaggctgatgatttagtgtcggcaaacggagaaggtgtggtggccattgaaggaggaggagatgccaatatagaagactcaattgatgtaccaagtgtgtttctctgccctatatttcagccgttgcaaacttttatgcagccgggtgcacatcaagcttcagggtcaggtagggcaagaagagatgctgcagctcgtgctatgcagggttggcactctcagcgtcttcttgggaatggtgaggttggggacccaattataaaggataaaaactcaacttctactccaaagcgtgaaaaacagcttaaaagcattggtttgctaaaacgtaagaagccatcacctgttgagcgtgctgtcaaagctgcacgcctgaaagcatcaaagccaagaatgggtgttgatcatgttgttgactcgaacaaaggaaatgtcactgaaagcgtcaagggattcctgaagtcaagaaagctcaaaggggttgatgtattgtatgacccagttggaggcaaacttacaaaggaaaccatgaagttattgaactggggagcacaaattctggtcataggttttgctagcggagatatccctgtcatccctgctaatatgcgtgttatgcagcagggtattaaagagaagatcttttccttggactacaatggctatacagcggagataaccactgtagatgctcaagattcttataaggaaggggtgatagttttagtaacaggttgcttgtttgggaaggacaatgtgaaaaaaagcttcacacaaacattctttctggctcgacattcaaaaggctactatgtcttgaatgatgttcttaggttcttggatgtactcgaggcagtaacctcttcagctgttaatgatgccaatgagaatgttgcaagtcctcctctaacaccaaatcaagagtctgctcgtgttcctgatcatcccagacaaaatgatggatcttccaccatgaaggtcacaagtaatggtggtgaggtccgtgattcatcagacacagaggggttggttgacagcaaagtttcagttaaagaagtggtttctagtgaacaatcacttagttcaagcaaggaggatggacacacaattgctgattcggcttcaaataagcaggaggatcaaaagatgtcttatgcttcagtagtgagtacatgtacatcatgtatacaagtaactcagatgtggttttttacttacattatggtggagacctcgacgccgtcgtggcgattccaccaccaccgcctcgacatcaagcggtggattacgaccctcttctcgtcccacaaaaccctcttcaccgtcctctggatcgccgccttcgtatcggtattcgcgtggcagcgcaacatcgttgatgggtttttgattttccggtgggcggcgccgggaagagaaatgccgaagctccgccctgtggcctacaatttgacggactttggcggcgtcggagacggcgttacgctcaacaccgccgccttcgaaagggcggtttcagcgatttcgaagctcgggaagaggggtggtggtcagctcaacgtgccggctgggaattggcttacggcgccgtttaatctcactagccatatgactttgttcctagatgaagacgctgttatacttggcattcaggatgagaagtactggcctctcatgcctccattaccttcatatgggaaaggcagagaacgtcctggagctcgatatgggagtttgattcatggtcaaaatctaaaagatgtagttattacagggcataatggtaccattaatggacagggacaagcatggtggaagaagtatcgacagaggatccttaaccacactaggggcccacttgtgcagattatgtggtcaagtgacattgtgatttctaacataactttacgtgattctcctttttggacactacatccatatgactgcaagaatgtgacaattagaaatcttacaattttggctcccatctctgaagctcccaacactgatggaatagatcctgattcatgtgaagatatggtaattgaggactgttacataagtgttggggatgatggcattgtgctcaagagtggttgggacgagtatggaatttcttatagccgaccaaccacaaacgttcacatcaggaatgttcaccttcagtcttctagtgctggtgtatcgataggcagtgagatgtctggcggggtgtcaaatgtcactgtggagaacctctacgtttgggactctaggcgtgctgttcggatcaagaccagcactggaagagggggttatgttcgacatataacatacaagaacttaacatttaataatgttcgtgtcgggatcgttatcaagacagactacaacgagcatcctgacgatgactttgatcataaggctttcccagtgcttgaggacataagctacacttcggttcatggtgaaggagttcgtgtgcccgttcgcatccacgggagtgatgaaattcccgtgaggaatgtaacttttcgggatatgtcagttgggataacatacaagaagaagcatatattccaatgcgccttcattaatggtcgtgtgattgggacagtcttccctgccccatgcgagaaccttgatctgtatgatgaacgcgaacggcttgttaagcaatcaacctcccaaaacgtttcagatatagattatgatttttgatttctcttctgggtcttggtctggacatccttgtctcttgcttggtttgctgcttatggggatgctaatgctgctgactccattagagcctccagcttcggtctccagattgccaatgccttgcggagcttgggttggcctgatggggctgttgtgtttgccttagctacacttcctattattgagcttcgtggtgctattcctgttggttactggttgcaactcaagcctacactcctcactgtcctctctgttcttgggaacatggttcccgtgcccttcatcatactctatttgaagagatttgcaactttccttgctgggaggaacaagtcagcgtctaacttgctcgacttgttattcaagagggccaaagaaaaagctgctcctgtggaggagtttcaatggctcggtctgatgctgtttgtggctgtgccattcccgggaaccggggcatggacaggtgccttcatagctgcgattcttgatatgcctttctggtctgccatgtcagcaaacttctttggcgtggtgttggctgggcttctggtgaacttgctggtgaacctgggcctaaaatatgctattgtaactggtataattctgttctttgtttccactttcatgtggagcatccttcgaaatcttaaaaaatctgtgggctcgtcaaactgactctctctctctctctctctctctaacaatggcggacgtggttcagtacaagctcgagcgcatggtggacgagctcgacgacctcgagcgccgaggaatctaattgcgacgcgagattgcagagattgtgaagcagagaaggaagttcgagtacaggctcaagcgtccgagccctctcaagcaagacttcatagcctacatagactacgagaagcagcttaaagctctccggctactccgcaagaaggctgtggctcgggagctgaagaagcagaacaagaagttgactgtatcagtttccgatttcgctggagtttcgaggattctggagatttatcagctcgcaacgaaccggtttaagggcgatattgagctctggtttcagtatctggagttctgtagggaacgcaagaatggacgaatgaagaacgtatggctgccatggaaaaggaagaagagattcatgtactaatggtagcattttcatcacaaggccacatcaaccccatgctcagactggccaaacgcctacactccaaaggcctccacgtcaccctcgccaccaccgaaatcgcccgccaccgcatgctcacatcctcctccgccgccaccaccgccgtcgccgccaactccatcgacggtatcagcctcgccttcttctccgacggcctcagcctcgactacgaccgcaaaaccaatctcgaccactacatggactcccttggccgagccggccccgctaacctctcctccataatcctccaccaccactctcacggcggccggaaattctcttgcatcgtcaccaaccccttcattccttgggctgccgacgtggcggcggagcatggaatcccatgtgctttgctttggattcagccgtgttctctctactctatatattaccggttttataatcatttaaatcaatttccatcttccgcgaaccctaatatgagtgttgaattaccaggacttccattgttgaacacagaggatcttccttcttttgttcttccatcgaatccttttggtagttttccaaaattgttttgtgggttgtttcaaaacatgaagaagatgaaatgggttttggctaattcattccatgaactcgaaagccaagctatcgattcgatatttgatatccacccggttctacccattggtccgttagtaccatcatcgattttaggagaagatcaagcagtcgacgctggtgttgaaatgtggaaatccgaagacaattgcatcgaatggctcgatcaacaacaaccaaattcggttatctacgtgtcgtttggaagtgtagtaattttatcgccactgcaaatggagagtatcgcaacaggattgaaaaactgtaaccgtccgtttctctgggtggtgaaaaaatccgactacgcggcaaaggagggagaaggacagctgccgttagggtttttggaggaaacgaaaggccgaggactagtggttcaatggagtcctcaaataaaagtgctgatgaaccctgctgttgggtgttttttgacccattgtggttggaattcgatgttggagacgatcgccgccggagtgccggtgattgcttacccgcagtggacggaccagccgacgaatgcgaagctcatggcggaggttttaagggtgggggtgaggttgaggccgaaccaggacggtgtggtgactaatgaggaggtggagaggtgcattgaagatgttatgtgtgggccggaggcagaggagtttagagaaaatgcggcggagttgaaggtggcggcgagagtagcggtggcggacggtggttcatcggatcggaatattcagctgtttgtggatgagataattgggaattctagtacgatggaacacaagtcattccaggaccaagcggcatggacattttgtttggctgatgagaaaaaccatgcagtaccaaattttgtcagatttcactcaaatgattttggtggctgtgtggagatgatggtagcagtagctgccatatctttttttgctggggttattattatttttgtaatcatcctccatttcttcgatacatatgtctctcagcgctatcggagcagacacagagccatcgtacgtccatttaggaccaacacaagagaacttgattcacgagtcacccagaagaggctttgatcaatcgatcatagacttgcttccaaaatttgtttacaaagcgacggtggtgaggttgtgacgtgcacggtttgccaaagcaccatagtggaaggaaacggagttaggcttctaaattgtaagcacttgttccatgtagattgcattgatcaatggctgggattgaacgccacttgtcccaattgtcgtgcagagcctaggccacagaattggatggtgagatgggtgtggtcggtgtggtggcgcatggctgcatttaggtatgagctgccctcccaaggtttattgcataagcgccctctgattgtgaagggtgaagaactggagtttagtaagtttggatctggaatgtatgatttgatctatgctagtgctgttttcctccatattcctgataagcttgtttgggtcggattggagaggctagcaaataaattgaaaccttatgaaggtcgaatctttgtgtcgcataatataaaattctgttcacgtttgggaggaggtgagtgtacaaagagactattcaatttagggcttgaatatattgggaagcgcacacatgacagtatactctttaatcattatgaaatctggtttgagtttaggagatccaaggcataaatgggtgactttgattgtccccatatcagaaatatatgcattcttgcccatgttgatcatggcaagactactcttgctgaccatttgattgcctcctatgggggtggagtacttcaccccaagcaagctggtaggcttagattcatggattatcttgatgaagaacagaggagggctataacaatgaagagctcttcaatatctcttcaatacaaagaccattctataaatcttatagactctcctggtcacatggatttttgtagtgaggtatctaccgctgcacggttgagtgatggggctttagtcttggtggatgctgttgagggcgtccacattcagacccacgcagtcttgcgccaagcttggattgaaaagcttactccttgtttggtactcaataaggttgataggttgatttctgaattgaagttgagtccaatggaggcgtatactcgtttgcaaaggattgttcacgaggttaatggaattatgagtggatacaagtcagagaagtatctttcggacgttgatttgatgcttgcaggtccatctggggaagtggattttgagaatcatgagtttgtagaggatgatgaggaagatacgtttcaaccacaaaaggggaatgttgtttttgtgtgtgcattggaagggtggggttttggtattagtgagtttgcggagttctatgcttcgaagcttggggctagcacagctgcgttactgaaaactttatggggtcctcggtatttcaatcccaagaataagatgattgttggtaagaagggattaggtggaggaaatagtaaggctcgacccatgtttgtgcaatttgtgcttgagccactttggcaggtttaccaggctgctttggaagctgatggggacagagcggtacttcagaaagtcattaagtcattcaatttgtctatacctcctcgtgaacttcagaacaaggatccaaaagccgtgcttcaagctgtcatgagtcgctggcttcctttgtcggatgcaatcttatctatggtagttaagcatatgccggacccgattgctgcccaatctctacggataacacgtttgattcctaagagagaagttttaaatgatgggattccttcggatgtgcttgctgaagcagagctcgttagaaaatctgttgaggtatgtgattcaagccctgaagcgccatgtgttgcctttgtatctaagatgtttgccattcctgcaaaattgctacctcaaaggggcttatacggtgagattttaaacaattctaccgatgatggtgaatctgacgagtgtttccttgcatttgcaaggatttttagtggggttctttgttcaggacagagggttttcgtgctttctgcattatatgatccattaaaaggggaatcaatgcaaaagcatgtacaggaaactgagttgcattcattgtatctaatgatgggtcaaggcttgagaccagtggcatctgcaaaggctgggaatgttgtggctattaggggccttggccagcatatattgaaaagtgctactctttcatctacaaagaattgttggcctttctcaagtatggtgttccaggtttctcccactcttaaagttgcaattgagccttctgatccagctgacatgggtgcactcatgaaaggcctgaggctcttgaaccgtgcagacccatttgtagaggtcagtgtttcttctagaggagagcatgttcttgctgctgcaggagaggttcatctcgagagatgcataaaagatttgaaggagagattcgcaaaagtaagcttggaagtctcaccacctctggtttcctatagagagactattgaaggtgaggcatccaatccattagaaactttgaagttgtttagtgggacctccgattatattgagaagacaacaccaaatggtagatgtgttgttcgagtgctggtcatgaagcttccacctgctctaactaaggtgcttgatgagagttctgatctgcttggaggcattattggaggcaaatggggccatactgacaaaatcttggaaactcagagaacaagcattgtggaagatgacaatccaattgaaacgcttaagacacgaataacagatgctattgagagtcacattccatctgagagtacagagattgacaaggatcgggctgagaagtgtaaaatattgcgggaaaggtttcttaagagaatctgggcactgggtcctcgacaggtcggtcctaatatactcctcaccccggattccaaaggaaagacaactgattgttctgttctcgttcggggttccccttatgtgtctgagagattgggttttctgggttcatctagcaattgtgatgtagcttctgaggcatcgtctgtagagactcatgctctgtaccaagaagcggagagtcttgagagcagtgttgtgtctggatttcagctagctacagcatccagccctttgtgtgacgagcctatgtggggtttggcatttgttgttgaggcttgcatttcaccattgattgggcaatcaaatgaatctgaaacttcttatcaacaaccagagcaatatggcatcttcactgggcaggtgatgacagctgtcaaggatgcctgtagggccgctgtgcttcagaagaaaccccggcttgtgcaagccatgtatttttgtgagttgaacacgccgactgaatatttgggtcctatgtatgcagtgcttgctcggaggagggctcgagttttgaaggaagaaatgcaggaagggtctccattattcactgtgcatgcctatgtgcctgttgctgagagctttggatttgcagatgagctgaggagatggacttctggggcttcaagtgctctacttgttcttagtcattgggaagcacttgctgaagatcctttctttgtaccaaagacagaagaagagattgaagaatttggagatggttctagtgttctacctaatacagcaaggaaactcattgatgctgtgaggcggcggaagggtctcccagtggaggaaaaggtagtccagcatgctacaaagcagaggactcgggcacgtaaagtgtagatggaatatccattttcatctagagaaaagggtaccggttattgggcttctccaaaagttcagatggagggtgtaccattggatggtggtacaaggcattcaatttcggaggaatcctttaataatattgcagagcttgtgaattttgatacatatgctggatggtgtagcagcccctcaacaacggaccaattgtttatgtctaatgtgttgtcaccccttcagtcaatgcccacaagttacatgccgtttgatgcattgaacttcactgaacaaaatactgctgcattcgctgtgtctgatggtgatgttgtggggagttcttacagtggtggagacaaaatgatgttccaacatatgaatacccaattggattttttggtggattctgctggtggggattactctggtgctaaaatgggtagtggttattttcagcaaaatatagggaattgtgggatccctaggccactttcacaaacgcttgcagagaagatgctgaaggcgttgtccttgtttaaagagtcatctagaagtggtattttggcccaagtttgggttccaatcaagcatggtgatcagtatatcttaagcacttgtgagcaaccctacttgctcgatcagatgcttgcagggtatcgtgaagtatcaagggcatttaccttttctgcagaagtaaaaccaggttcttttcccgggttacctggtcgtgtatttatttcaaaaactcccgagtggacctcaaatgtggtatactacaacaagaccgagtacttgcgcgttcagcatgcagttaagcatggagttcgtgggtccattgctttacccatttttgaagatgatccccttgaaatgtcatgttgtgctgtgctcgaacttgtaaccacaaaagagaaacccgactttgatttggagatggagactgtttgtcatgcattacaggctgtgaatttaagaagcactacacctcctaggctttatccccagtgcttgtctaacaatcaaagggctgctttagctgagataactgatgttttacgagctgtatgtcatgcacatagattgccgcttgctctaacgtggattccatgtagttacaatcaaagagttggtgatgaaaatataagagtacgtgtgagagagggtaaggcaagtttaaatgagaaatgtatattatgcattgagcatactgcttgctatgtgaacgatggagacttgcaaggatttgtgcatgcatgcgcagaacactatctcgaggaagcccaaggtattgtcggaaaagctttgcaatcaaatcacccgtttttcttccctgatgtgaaagaatatgacatcagtgagtatccactggtccatcatgcgcgcaagtttgggctgaacgccgccgttgcaatcaggttaaggagcacgtacactggcaatgatgactatatattagagttttttctacccctaaatatgaaagggagcacggaacagcaactcttgttgaacaacctctctggcactatgcaaaggatttgtaagagtttaaggacagttttggatgctgaattagttggtgcagagggttctaaatttgcatttcaaaaggagttggtccccaacttcccaactgaggcattttcaaggaaaaccacctctcgagaggcattattagatagcagtttgaattctgttgatcaaatgccacttccactggatggtcttgatgtatttgagtcaaaaactattggattagaaccaaatggtcctcgtgaacagacgactggatcaaggagactaacagagaaaaggcggagtacagcagagaagaatgttagcttaagtgttcttcagcaatacttttctgggagtcttaaggatgctgccaaaagcattggtgtttgccctactacactgaagaggatatgcagacaacatgggatctcaagatggccatcccgcaagataaacaaagtgaaccgttccctaaagaaaatacaaactgtgctagactctgttcagggggttgaaggaggccttaagtttgacccaaccactggtggtcttgtggcagctgcagattttgatgcagggacaagtagtagtattctcttccctaccaaaaaactttctgttcaaaatcctgaatcacttacccaacatgaatcagcagcaatatcatctgtttgtccttcaaccaatcatgctgacaattctgccatcaaattggaagaggaccatttcatcatgggaggtggaaaccaagtagggcctccgaggagtaggacaacaaacaccaaaaaatggagaacacatgcaaagaggaaccagactctttaccaactggggttttcgagctatatggggaacctgctattgttatcaatggtgtgcctccgttgccttcaaataatgaaactctagtcccctgcgacattggaagggatgctgaatcacacaggaatgcaggtttcggcgaatggttgaagggaagagaggttcaaaagttgtttggtgatcagttttataacggaaaagtaaccgagtttgacaaagaagccggttggtacagggtggtatatgatgatggtgacgttgaagatctcgagtggcacgagttggaagaagtgctcctgcctcttgacattacgctaccattgaaaggattggcattgaagatcattcggaagagacagagaccacagagatccggaaaggccttaactaaatctagaaatatgtttggggccgtccaattgggagtattggcggcgtgtgtggttcttttcgtgccgatggggatggccggttggcacctcagccgcaacaaaatgctcttcttcagcggagccctcttcatcaccctcgcgaaattggctcgctccgatgcctccgatctgctcaatggatcgtgggttgttgttgccggggactcccaggctcgcttgtttgtagtttctttgttgggtttggttttgggctctgaagagatggattcggtacgggctcatctgttcaagaggcacagtgattatcatattgtgattgatcagattggaatgaagttggattttgtctgggcgccttacgtcaccaatttaacccatttgatgatggattttaagcaagaaaataactacccggatgttttgttgatgggggcagggttgtggcatatgctacatgtcactaattcttcagattatggtgtttcgttacggttattgaggaattcagtggtctcgttgctcccaatatctccggaatttggaaatgatgggcctgtgactggttccgtttcaataagatcacctcatatattttggatgggcatgccagtattgataagctcaatgttgaatactgaggagaagagggtgaagatgaatgatgcaatgtgggatgattataataaagaactttatagaagtaagctcttgcgccaatctggtggccctcttttgttattggatattccgtctttgagtgagaaatgtggaaaacagtgtacactggatgggatgcattatgataggattgtttatgaagccgccatccatatcatgctgaatgcattgcttattgagtctcatcaaaagctatgaatggatatatggtcatggatatgtgaactccccagctccaacgagtgggacgagtcacactccccactcatcttccaactcgccaattccaaaccgagtccactcaaaacctctgcttcccaatcaatccaactccgagcaaatcggacctccgggtccaactcggaccatttcgtgactttctcagtctgcttacttgggttcgattctgaaaatccagagacggctctctgggtttccgacacgtgtcctctctcctccgaaaagcccttcttgcctctcatcctccaactcctccaagaactggtttcccgctcacccacggcgcagaatagcacctgcccaaattcacagctcaagcagatcaaacccgacccggtttcctggatcctggactcccactcgcccgagtcgttctcgagtttcttcaaccttatcttcctcactcgcctcttctggttgtgtgtattcgacgcgccttcagaggttggctccttctacttctattccttgctagctccaaacctcgaaactttaacatccaaacacacccttatcctgaaaacgtttttcatctcagttggtgtggacgtagaactgtgtttcatgcgcaccctcgggtacatgttagcaaagtggttgattttaagagaggtgggtgttgttgggttacaatcgttaaccccgttaccatctcaaagtctcgggttttcttatgctatggagtctcatgggttatgggttttgaaaggctacgcgcctgtttgggccatgactctcacgcgctccagccgtcgaaaaaatgggtacaatatagttgaagctaaagagtctgtgctaagatacgccttggcgcaccagcagctggaggctgtggttcagttggaatatacaatcaaattcactgatggatttgttcttgtaaatgcacgtgtcgacaatatacgcatccatgtggcaaagctggggtttaacggaaatgaggatggtgattacgtggacgagaggcatttcccatcaagaatacgggtttgggttgggccggaggtcgggtcgacttatgtgacagggttgagtttgggccggtccacagacaatgcgcagagagaaatggaaatgcaaagagttatgaagggtagtttcggaaatttaaaagtaccgaaggtgaaagcaatggcaagggtagcaacaaggacgagggtgaagaattggaggtgggatcaagatgcagaaggtaatgtagccctatttgatgcgattttatgtgataataacactggtgttgaagttgctacgtggaagccatcaaatgatgatagtcaaatgaaaaataattttcgaaaaagatatgcgggggccaataggccttttactaaagccggtggattagtgtttgccggagatgagtgtggaggtggtgtagggtggagattgggcaaagagatggaagggagtgtcttgaagtggagaatagggtgtcaagtttggttgagttattggcctaatggtgtgaagagctcatattttgagactaggcgtgtggagtggagtgatgaggttgatttgcctttgattgttggaaagttccccagagagcggaatggggagtcgaatgtggtagatcgtggcagctcagcaccactttgtacaccatctgttagcaatactcctcaaacacctctaacctctggattagtcggagatcgtagaatatctttgggtgccggagcaggttgtgctggccttgctgcccaactggaacaaggctaccgtcaagcgagagaggctgtccgtgccaacaatggtataaaggttcttcttcagctcctccagccgcgtatagttacgcctcctgctgcccttgactgtcttcgtgctcttgcatgtcgagtacttcttggtttagccagagatgacacaattgcacacatattgacaaagcttcaggttgggaaaaaactatcagaactaattcgagattcaggcagtcaggcttccggaaatgagcaggccaggtggcaggctgaacttgcccaggtggcatttgagatgttgcagattgtaactaattctgggcgtgcaagtacattggcaactactgatgcagcgatccccactttgaggcgtatagagagagctgcaatagctgctgccactcccattacttaccattccagggaacttctacttcttattcacgagcaccttcaagcatctggtttgtctacaactgcggactcacttctaaaagaagctcagttgactcctttgccttctttggcagcaccatcatcgctagtgcatcaatccttggggcatgagacaccatcgatacgaatccaatggccatctggacgtgcttctggtggatttttgtctgataaaccaaaacttgcttcacgagatgaagatttcagcatgaagtgtgattcagatgtgacttcttcaaagaagaaatcgttggcattttcatcatcactaaatttacagtcatcaagcagcaaaatcaccagtacgtcgaaaaagtcttctgcccctggaagtacatcagaaacaccatcaatatctgcagtgaagcccaatttggacactgatactcagtgtaaaactccaattgcattgccgatgaaacggaagttaacggacttaaaggaactagggttgacattatcagtgaaaagactcaacaccggtgagcatggactgcggtctccagtttgttcgatgccttatgctgcccgtaaaagcagtgcactgactgatgctagtgtgttttgcacaccaagttctaatgtgaaagatcttcaagggcgatcaatactgaatagcgctctggcagagaatttggatgatagccaatacaacactcatgtgggtctgatgacaccttcttcccaatttgaaattccaagtgatccacaacctactggcacagaaaggttaaccttggaatctcttgttgttcagtatctgaaacaccagcaccgccagtgcccagttcctattactactttaccaccgctctctctcttgcacccacatgtctgtccggaaccaagacaaagctttgatgctccatcaaatgtaacagcccgactcagtacacgtgaatttagaagtatgtatggtggagtccatggaaatcgtagggatcgtcaatttgtctacagcagatttagaccatggcgaacttgccgcgatgatggtggtgctcttttgacatgcattacttttcttggtgattcctctcagattgctgccggcaaccattctggagagctcaaaatttttgactcaaacagcaacagtgtgctggagagctgcagtagccaccagtatcctttgacgcttgtccagtcgtatctttccggagagacccagttggttctctcatcgagtggtcatgatgtacgattgtgggatgcatcttcagtttcagctgggccaaggcattcatttgaaagttgtaaggcagcaaggttcagcaattctgggacgatatttgcagcattgtcatctgagcaatcccaacgagagattctcttatatgatatccagtcatgtcatttggatctaaaactgacagacacaactgtgactccttcggctcggagccatgtttattcctctgttcactttagcccttcagacacgatgctgctttggaatggagtgttatgggatcggcggggctctggtcttgtccatcgatttgatcagtttacagactacggtggtggtggctttcatcccgctggaaaacaggtgattataaattctgaagtctgggatctgcggaagttcaagctccttcgaagtgtaccttccttggaccagatggtaatcacattcaatgctagtggagatgtaatatatgcaattctgaggagaaatcttgaggatgttacttcatcatttcatactcgccgcgccaagcacccctttttctgctttccgcacagtggatgctgtcaactattctgagggcttcctggtgttctgtgggtgctgcctgattcatatcttgacgttcctaacaaagattatggaggggatttgtttatcgatgggaaagtcattcataggccgcagtataggtacaatgagaggcaacaaaccaggaacaggcctcgcccacggtacgataggcgtcgggagacaatgcaaaccgaaaggagggagccattgcgaagaggggccggggcccaagatcagaggggacctatgcagcaacaggtatcaatggatggccagaatatgtctgagagtggtggaggaccctctatgaatcagatgacgaaccaaccgtgttttgccacggacattactgcttttagcaagactgaatatcctctttcacaccatgcgagggtgtttggattgcatgcctctgtagcaatacaccttcgaagtgtctatactggatcggccgattttgtcttggagttcttccttccgttggattgccatgatgctgaagaacagaggcatatgttgagttcgttatcctctgtggtacaacatgtttgccagagtttacgtgttgttacagaccaggagttagcggaagaaaccattgtcccttcgggcggaggacttgatgaagaaaacacccgggaattggtatcttcgctttcaaaagaaccctttcgagaagaagaatcgtcatggattgcccatatgatggaggctcaacaaaagggtaaagccgttgctgtgtcgttagggttccaaaaggaggagcctgaagagttgttcaaggtgacaacccattcggataacgatgggatggagttcaattttggggaggcttttttggggcataagcaaattcatcaagattctggatccaaaggaagtgccaagagcagtggagatttttcttctgttggcagacgtcgcatatcaggtggcagaaaaccagttgaaaagagacagactaagactgagaagactattagcttgcaagttcttcggcaatacttttctgggagcctgaaggatgctgcaaagagttttgcagtgtgccccactaccttgaaaaggatatgcaggcaacatggcatcactcggtggccttcacgaaagataaaaaaggtcggacactcattaaggaaactccaaaatgtaattgattcagtgcaaggcgtcaagggtgctattcaactcagctcgttctacaccaacttcccagaactaagttctccaaatttaccttccacgacgagccctctctccacatcgcagatgaatgatcagttgaagcagcatgacacccagcctgagggcagcctttttagccctgtaaccactaccgcaaaatctccctcctcttcctgcagccaaggctcctgtgcaagtttctgctgttccacagaagctaagaagccgccacctgtcactgtccttcacgcctcaggtggtggagatgctgcattggtagaacagcccagtggggtgctaaaaagagcacgcagtgatgctgaattacacaaatcgggtcaagaggaaaccaagcttattggaagatccaaaagccacaaatgtttcagtgagcttccaatgcctgatgctctgcagacttcattaccaaagagtggcagccaggtttcaagacgtgggagcagttttaaaataaaagctactttgggggaagaaaagatccgattcagcatgcaacgaaattggacttttagatatttactgcaagaggttgcaaggcgttttggtatggaggatagtagtaggatcgacattaagtatttggacgatgattctgagtgggtccttttgacatgtgatgctgatctcgaggagtgtatagacgtgcacagatcatctaggagccacacgattaaactcacagttcacgctttgaatttgaaccttgggagttccattggcaacagtggtgcaccttaaaagtaggttggaggtgttaccccaaagaagggtggaacagagcatttgggacttcccgttttcaacacggtcgcagaggcaaaggccgagacaaaggctaatgcatcagttatttatgttcctccaccttttgcagcagcagctattatggaggcaatggaggctgaattagatttggttgtgtgcatcacagaaggaattcctcagcatgacatggtatgaagaggacactcctcctgctcagcgccatcctcctcaccatcggccactgtggtggcccactgatgcgcctttacttcattcatggcggcaagagaatatggctctcaagctggttggaaactggtggttggcccctcaatttcatccctctaatcatcacctacctccaccgccgctccaaaaaaggctccagagccgagctcttcttcatgaagcctccgctcttcctcggcgccactgtcatcggtgtcctcactggtgccgatgactacctctatgcctatggggttgcgcgcctccccatatccactgcggctctgatcattgcctcccagttgggtttcactgcactttttgcataccttctcgtgaagcaaaagttcacttcgtactcaatcaacgcggtgtttttgctcaccgttggagctggaattttggctcttcacacgagcagtgaccatccaaagggagagtctaacagagagtattttgtggggttcttcatgacagttgcagccgcagctttgtacgggttcatcttgccattggtggagtggacatacaagaaggcaagacaggccgttagctacacgctgttgatagagtttcagctggtgatgtgtttctttgctactgttgtctgcactattgggatgattatcaataatgacttcaagtttttttctataggccaacctagtcacggaatctccttcaataaaacccaatcatcttcctttcttcgtcactcagcccagcccccagagactttggagagagaggaagagaatcacatggcttcttccacctccatctccctcatcttgctcctcatcgccgtcgtcgctggcgcatcatcggcgaccactttttccgacgagaatccgatcaggacagtcgtatcggacgctcttcttcgcgacttcgagacctccgttctcaaagtcatcggccactgtcgtcacgccctctcctttgctcgattcgcccacaggtatggaaagagctacgagacttccgaagaaatgaagctacggttctccattttctcggagaacttgaagctcatcagatcgcacaacaaaaagaaactttcctacactcttggtgtcaatcgtttttccatggcggctcttaaggagcttcttcctccggcaaaatcatcggggactactcattatgatcactccaacgatccgtggttcaagcagaggtacagtgctgccgaggctgatcaatctgtgacagtcaaagtcaatctagtgcctctgtatcgaaagcgggatggctttcgaccctccaagcctgaggattttggtgatggtggggcattccctgagattcactacgcgcagtaccctcttggtatgggtaggaagactggtgcgaagcctggacagaagacattgcctgttacggttgatgagcatggtaatgtgacatttgatgcgattgtgaaacaaaatgaaaatgcttcgaagattgtatattcccagcacacggaccttgtgcccaagtttttgaaaaatgaaaaagaggaggatgaagaggagaaagagattgacgagacaacccaacagacgaaagcagagcttgagaagattgtcaataggagattgagcgcggctcaaccaaaaaacgtgcaaacacaatcttctgattcgaaattcatcaaatacaagccatcgcaacagtctgcagcgtttaattcaggtgcaaaggagagaattatcaggatggttgagatgcccgtggacccattagagcctccaaagttcaaacacaagagggttcctaaggcctctggttctccacccgtgccagtgatgcactctccgcctcgtcctgtgactgtaaaggaccaacaggattggaaaattccgccatgtatttcgaactggaagaacccaaaagggtatacaatcccacttgacaagcgcttggctgcagatggtagggggcttcaagaggttcagattaatgataattttgcaaagttgtcggaagcgttgtatgtagcagaacagaaggctagagaagctgttgcaatgaggtcaaaggttcaaaaagagatgatgatgaaggagaaggaaaggaaagagcaagaattgcgtgccttagctcaaagggcgcgatctgagaggacgggtgcaggaccccccgctgctattccaattccttctgacaagagtatgatggaagatgctgatatgaggggggattatgagcgtgttaaagagaaggatatcccaagggagagtaaggaggagagggaagagcggttgcagagggagaaaattcgtgaggagcggcggagagagagggagagggagagaaggttggaggcaaaggatgcagcagttggaaagaagagtaagattactagagatagagaccgtgatatcagtgagaaggttgctcttgggatggcctctgctggtgccggaagagggggtgaggttatgtatgatcagagattgttcaaccaagagaaggggatggattcagggtttgctaccgacgatcagtacaacgtctacgataagggtctgtttactgctcagcccactctctcaactctgtacaggccgaagaaagatgcagatgcagatatgtatggaggtgcagatgagcagctggagaagattatgaagactgaccgcttcaaacctgataaggcatttgtgggtaccaatgaaaagggtggtccaagagacaggccggttgaatttgagaaagaagcagaagaagctgatccgtttggtttggaccagttcttgacagaggtaaagaagggtaagaaggccatggacaaagttggcagtggagggactatgaaagcaagtgccgggtcatcgatgagagatgggcatgaaggatcaggccggactcgtattggtttcgaaagggggcgttaaatggtgaaagagaacatcgatgatctcggcatggacccctccgaagcactccaagacgccatcgaaaccctaactctccaaggcgtcgatctctctggttccaaaccttctctcactcgcatttctctctctctctctactacttctcaggaatcgtcacttgcgttcccggcgagggctctgtcaaggacaaccctgtgatccagtccttggataggctgaaacagttgaattctgattcgacggatcgaattggaggccagaacaatgttgatgaggtgattgtgttgcttgataagttggccgatttgtgttcgatcgaaggatctggaaatgctgccatcgccatgaaaaacggaggcgaattggtttgttctgtttgtttgaagcttcgtggtgggagcgatcggggtctggtttcggcatttgaggcaattgcatcacttcttagactcccggggaagtttgtcaggaagcttgggaatgtttttcctgctgttgctactctcacaactcctaatggttgtgcttggaaagtgggattaaaggtaattgacgacaaggtttggttcactgaaggttggcatgaattcgtaaaacaccaatctatccgtgtgggatatcttttagtcttcatatacatggggaattcaaatttcagtgtgaatatatatgatttgggtactgctgagataaaatatcaatgtaataattctgaagggcccagtagtggcaactggtgttcagtaccatataagggaggagcagcagatgatgactcagttgaaattttgaattcccgtagccaaacgcctacatctttggaaaacaaggctttttacgaaactttgtatcaacaaaagcttggtaaaagttatgatcatcaagggattagagaagctgatagcatgatagagtttcaagccaaaatgaacagaactggaatttccaactcacacgggtctgtgtcggatgaagcaaggggtcatgctgctaagatgtttccatatgttcaatatacaggaggtaacttcaatggagctgatcttaaaaactcccattacaaggccaatggaggaaacttacatgtagatattggaaggtcagtagcccgatccactcgagatataggtattcagtgtagtaacactgaatttatgacaactgcatatgaaaacagattgcattcgttgaatcaaagacatgaaataacccgaaaaagaaaacgagaaagcggaccttctaagcacggaagcgaagtacaaattcctggcactgaaacaagtcatggttatccaatttggatttcgttctttgcagattttgtccagaagtatatattggtgagcaaggccatctaattcggacttgctgtggttacaggcgtcacgccaagcaccacattcatgaatggatcaacgggagactgagtgacattcttgtccctgtagaaacttttcacctagataaaatgttccaaggtgtaattagacacaaccaaagatttgattttgatcgtgtccccgcagttcttgagctttgctggcaggcaggggctgatccatatgatgacagtctaaaccctagttggaatttggagagtgttggaggtggagccactggtgctgaatatttgtctccagatgatcttagattggtagccattggaactttgaaggcctgggagttggttaggtctggggtgcaaaagctattgatggtttatccagcaaaggtttgtaagtactgcagtgaagttcatgtggggccatctggacacaaagctcggctttgtgggttgtttaagtttgagagttggcgtgggacccacgtttggaagaaggcagaggtggatgatttggtccctccgaagatcgtatggtacagacggcctcaagatcctccagttcttctggatgaaggacgagagttttatgggcatgccccggcagtgttggatctgtgtgtaaaggctggtgctgttgcgccatccaaatatttctgtatgatgaaagtgcagggtttaacagcacctgttttgagttaaatgccaatgtctggaaagttctttgcgtctgcaacagaacgcacacagagctggaatgggattcagcaggagataactgcaagagtgcagcgaaagcttgcttatgagattactgccatagctcgaatatttggtaacaatgtcactagtgcagatttacgggcaacattgtgggttcagacaccagatctccgtgaacaatacataggcattgccaacttgcaggccacagacaaagattgggtacagttgcaggggaaatttcttctaaatgcttccccatcaagagtggtaatttatttagaaggtccacccccaggcactgatattcttctcaacagcttagttgtaaagcatgctgacaaagtccctccttcacctccgccagattttgagaatgtagcttatggagttaacatactcaccaatggcaaccttcacgatggcaccaacggttggtttccccttggtagttgcactttaagtgtcggaactggttcaccacatatacttcctccaatggcaagagattctctgggacctcaggagcctctaagtggtcgctacattcttgtgaccaatcgcacccagacgtggatgggtcctgctcagatgatcactgataatttgaaactttatttgacataccaagtgtctgcgtgggttcgaattggttccacaacatctgggcctcagaatgtgaatgttgcacttagtgtcgataaccagtgggtcaatgggggtcaagtcgagcttaatgatgacagatggcatgaaattggtgggtcttttagaattgagaagcaaccaaataaggtgatggtttatgttcaaggtcctgctccaggcgttgacttgatggttggtggatttcaaattttcccggttgatcggcaggcaaggttcagacatttaaggaggcaaactgataagatacgcaagcgtgatgtcgtcttgaaattctccggagcagactccagcagtttgcttggtaccttcgtgaaagtcaagcaaacacaaaatagttttcccttcgggtcatgtgtgagcagaacaaacatagacaatgaagatttcgttgatttctttgccaaaaatttcaactgggctgtctttggaaacgagttgaagtggtactggacagagccacaacaaggaaactttaactacagggacgctgatgagctcttgaacttgtgtgtgagccacaacattgaaacccgtggccattgcatcttctgggaggtcgaaagcacggttcaatcctggatacgagctctgaacaaaaatgatatgatgaccgctgttcaaaaccgcctaacgggcctcctcacacgctacaaaggcaagttcaaacactatgatgtgaacaatgaaatgcttcacggatcattttatcaggaccacttgggtaaagatatccgcgcaaacatgttcaagactgcgaatcaactagattcatctgcaatcctattcgtgaatgattatcatgtcgaggacggatgtgaccctcgatcatctcccgaaaagtacattcaacatatccttgacctccaggaacaaggggctccagtgggaggaatcggaattcagggacacatagatagtcctattgggcccatagtttgttctgctcttgataaattgggtattcttggtcttccagtatggttcactgagctcgatgtgtcttccatcaacgagcacattagagcagatgacttggaagttatgcttcgggaagcttttgctcatcctgcagtggatggtgtaatgttgtggggattctgggagttgtttatgagccgagaccatgcgcagttggtgaatgcggaaggtgatatcaatgaagctggtaagaggtacctcgatctgaaggacgagtggctgtcccgtgctcacgggcatgttgatgaacaaggacagttcgagttcagaggctttcaaggtacatatgaagtgcaggttgttactgctttaaagaaagtttccaaaacatttgttgtcaacgagggtgagtctccggtggtgataagcataaatttatagatacaaaggcttgcttcggactttatgtcagactacatatttcttgctgttggaagagttggttccagcactgatctaattgttcaaaaagttgaatttgtccaagacatggacaaaagaaattatttgatggacttcttcatacccaatgtgataatggagcccatggacagcaatctctgactttggtatttgtgaagggagctgacgcattggaatgggtttcatgccactactattcatggagataggacacagcagaaaagagaactcagaaggtaaacaaataaattttcagtgctgttcatttcttcagatatacaatgaacaaatcggagaattaattgatcaaaacctgcagataagggatgataccaaacatggatatgttgagaatttgaccgaggaatatgtgaccagttatgaggacataacccaaatattaattaaggggctttcaagtaggaaggtcggagcaacaagcatacattcagaaagttcacaatcccatattgtgtttacatgcgtcatcgagtccgaggattgggtgtttgtaactgccgagccatttgaggaacctttggttataaatgtggaagatagagttgggtccaacaaagatgagattttggggaggtgtgtgattccattgtcctctattccaaggaggttcgacaacaaggcagtgccaccccggtggcataatcttgagaaacaccatattgtcgagggagagaagaaagagacgaaatttgcaagtaagattcatttgcggatctgtttagaaggcgggtaccacgtgctcgatgaatcaactcaatacagtagtgatgttaggcctacctcaaagcagttgtggaagtccagcatagggctattggaattgggtatcataagtgctagtggtttgtcgccaatgaagtctagggatggtttaggaaccacagatgcgtattgtgtcgccaagtacgggcctaaatgggtgcgaacgaggacaatcattggcagcactgctccaaaatggaatgagcagtacagttgggaggtttatgatccgtgcactgtaatcacaataggcgtgtttgacaacggtcattggcaagggggtggaaaagatacaaaaatcgggaaggtcaggattcgactgtcgacactcgaaactgaccgtgtttacacacactcgtaccctctcattgtccttcaaacttccggggtgaagaaaacaggcgaggttcagctagcggtgaggttttcgtgcacgtcttttgtcaacatgttgcacaaatatacacaaccattgttgcccaaaatgcactatgttcatcccttgtctataatccaaatcgataatttaaggcaccaagcgacacaactagtgtcgattaggctgaacagggctgagccaccacttaaaaaggaggttgtcgagtatatgctcgacgtgggtattcatatatggagtgtgaggaggagcaaagctaattttttccgaatcatgaatgttctaagcggtttgatcgcggttggaaaatggtttgatcaaatttgccactggaaaaaccctctcacgaccattctaattcatgtccttttcgtcattttggtcctttacccggaactgattctccccactattttcctctacttgttcttcattgggatttggcgataccggtggaagccacgtcaccctcctcacatggatatccgattatcccacgctgatgcagtcggtcctgatgaattagacgaagaatttgatagctttccgactagtaaaggaagtgacgtggttcggatgaggtatgatcggctgaggagtataggagggaggattcagaccgtggtcggggacttggcgactcaaggagagaggcttcaatctcttgttagttggagagacccgagagcctcagctttgtttatcactttatgtttggttatggctttcgtgctttacgttacgccttttcaagccgtggcacttgtgttgggattttacatgctgaggcatccaaggtttcgacacaagcttccatcgttgcctctcaatttctttcgaagattgcctgcaaggaatgacacattgttataggaaaccctcctccacattaacggccccagtggattgattgagggttttgggatttgggctttggtcgcttcatttgcctctccaccatctacgtcgccggtctccggtggccaccaccagcaccaccactcttctccgccacggcagtggtattttacaaacacacagcaattgaatttgttgagaaaaagggaaaagaagaagaacagagaccaaaacagagaaaagccatggtatttgtgcgtgttctaccacagattgttggattatcggaaacccgaagtcgaatctctcgccgagctctttggagccttcaatcttgacaatagacatgttgaaaacaatggcaacccagaaaacaattctctgcagtgttcttctatcccattctaagagaagacgatacaatcgagttggcgaggatcagacaggatttcgaaagattgatccagaaagatgggaatttgcaaatgaagattttgtgaaagatcaaaagcatctcctaaagaatatacatcgcaggaaacccattcacagccacagtcaccctcacggtactccagttgaccaagagagagcggcttttgaggaagaaatagataagctttcacgcgagaaaggtgcacttgagaaagcggcacgtgagaaagctgcacttttatctgctgcaaagcttcagttggaagactcaactcagcgggtaaatggtatggaacagaggcaagataagttgctgaactatttagaaactgcaattcagaaccagaattttgttgaacatcttgctcggaaacttgaagctatggatttttcagcatataataagaaaaggcgtctacctcaagttgattactcccagccagttccagagaatagctttgtggacaaccatagcagctctaggcccgagtttgggcactttccaccaagatttctcaaacaagttaagattagagttatcaccgtctgtttcagatattaaatggccccacgacctctgcgcctcacctccagacgatctcctcgcaagttttttttaatcttacccctgatactcgtgccaatttgtgtaattggaattttcaaccatggccttaagatcacctatttcttccgcccactttgggataaagcccctccgcccttccgacacctaccacattactatgctgagaacgtgtctatggaccatctctgccatctccatggctggtcgccccgttcccaaccccgccgtgtcttcgatgccatcatttttagcaacgagcttgacttgcttgagattcggtggcgtgaactcaatccctatgtgacaaaattcgtaatactcgaagccaacaccaccttcaccggtatcccaaagcctctgctcttcgctgcaaatcgcgaccgattttcttttgccgagggaaagatcgttcacagtgtgtttctttgccggacttcgtcgcttgggtcccacgaagacccatttgtgcttgaatcagaacaacgtagagccatgaacggattgcttcgtcgtgctggtatttccaatggggacctgcttattatgtcagacactgatgagattccgagcctacacactgtgaaattactccaatggtgtgatggtgtacctcctgtgttgcatctcgagctgaggaactacatgtactcttttgaattccctgtagactacagtagctggcgggccacggtcaatatttacaacccatggaccttctatcgccattcacgcgcaactgatctcattctctctgacgccggatggcattgtagtttctgcttccgacatctaagagattttgtgttcaaaatgactgcatatagccatgcagaccgggtgaggcataaagaatttctgaactacgctcgaatccagaaactcatttgtcaaggagatgatctgtttgatatgctaccagaggagtatagtttccaggaactgattaagaagatgggatcgattcctcaatcggcttcagcagttcatcttccggcttacttgatagaaaatgcagaaaagtacaaattccttcttcctggaggctgtttgcgctcatctccaatccaatccaatcatcatcagcgaggatgaagatggtaacagatatttttctacagataggcctaggtctcatcactgtcttcatgtacctctggatgcacaatcttccccaacaagctttctccaagcttctcgctcgccgcaatcactccgccaacgaagccaagcgccacttcgtcaaaggagctcagctcttagccgaagccaaatccagatccgccatcgataactccgctgcagcttccctcgccaagtccgccgccgacgaagccgacaaagccatcgcgatcgaccccaaggacgccgcggctcacatcctcaaagccctggctctggatctgcagggatttaggacatcggctctcgactcactcgacgtggcgctgtcgccgatggcggcgaagtcgctgtcggcggaggagagatcggacgcgctgatcaagagggcggagttgaaggtggggatgagtcagagcgagcgagttgactcggcgattgcggacctggttgagtcggtgaaattgaagagtgagaatgcaattgcgcagtgtgtgttgggggagtgttatgagaagaaagggatggtggaggaagcgaggaaggcttatgaggaggctattagggtccagcccagggctaatgtggctcgagaagcgctccagcgattgacttctaaataggtcacaatcttctcctcccaaaccctagaacccaaatccaccatctcctccttctccgacaccgccacctccgcctccttccgcttcgacggccgcctcatcgccgccggcctcgttcaggtcttcgacgccaagtctcgaaaccccctccgccgcctccgcggccactcacgccccgtccacctcgtccgctacatggagctcattccgggtcttccagatgatctgggtcttgaatgtcttattcggaccccccatgaccacttctcctctgtttcatcggtctgtcggagatggaattcggagattcagctgccggagttttggattcatcgaaaactcgccggactcagccagcgaatcgtcgtcatgctccaagcacgggtcaacccgacccatgtaatcaccggaccaaaaggtacttctcgcaagttttcaattaatccggtttaccggctcacgatctgtgagccggaaacgggtaagtggagcgagctcccgcccgtgccaggatattcagacgggctgcccatgttttgtcagtttgcgggtgtcgggttgaatcttgtggtgatgggtgggtggaacccggttacgtggcaggtttcgaatgcggtgtttgtttatgattttgtgtctgccacgtggaggcgtggggccgatatgccaggtgggccgaggtcgttctttgcttgtgcgtctgattttgatcggacggtgttcgttgcaggtggacatgacaacgagaagaatgcattgagatccacgctggtgtatgacgtgacaaaagatgagtggatccaactggctgacatggcaatggatcgtgacgagtgtaagggagtattttatgctggcaagttccatgtcatcggtgggtacaacacagagatgcaaggtcaattcagtacaagtgctgaagcattcgatgttgccacctggcagtgggatcatgaagtgcaaaatgacttcttggaaactgccacgtgtccgagcacttgcgtggacggtggggatgggaaattgtacatgtgtcggtctaatgatgtggtggcacgcaagagttccacgtggcaagcagtagctgagttgcctgctgaggtgcgaagtagtacaacatacatgacagcgtggcaagataagatgttcgtgattggatccccgagatttggtgaggcccacaaagcttacgtgttaaatttgaaggattacacgtgggcaaaaatagaaatgccggagtacactggccatgttcaatccggttgttggtttgacatctaaatggaaggttacggattatcaggatctattgctgattttaataacttcaacattattgtgaatggcttgcccattgaccataagctctcccaacacacacggaccaagtactatgatctctgctgcactcagaaatcatatctgcacaaccaccttctcaagagcgttgacactaaattggcagctgaaattgtttccaagacaattactattgctgactcaattagagcttcgaagctttcctctacctctgaagatgattttgcaatttgggacaagactttggaagcctttgagatgttgggcatggatgttggatttttacgtgcccggctgaaccgacttgtgaggatcgcatcggagttgactgttgctgcagattcaaagaggtacgatgaagctaaagttgagcgagaccgcgttgaagtggagatgaggagtcttgaactaaggcttctggaattaaaacaggctaggagtaggcttgattatgagatggagggtttgaatgagaaggttacgaggtatgaggttatgtttcagggagttgccaatggtttctggtgacagattccaagagatgaggaaggggagcctttatatgaggattttatttgccaggactgctcagcagtttgttctttcttgaccctttatcctcaaaccatttgggcggcaataaggcaacatgagaccactaaggctacccctacaaatgctaccaaagataaaggtgtgctggaagatgcacctacaccttgtgggtcctctgagaagcttgataatagaatttcttcttcagaatctcccaaagttaattgtcccgtgactgtggctagttctgaaacagtgtctgttgggaaggatttgcttgttggtgaaaactctgacaaaaatacagattcaaatcaatgcattcagggtgctggtccaagcactcaatgtgttgttagagttgatctggttgtatgtccacctcttgtagagaagagtaaaccaatgtttctttctaaaaactggagagatgttctctgcagatgtgaaaaatgtggaaacttctatacccaaaaggggattggtttcttgctcgacaaggaggactctatcgcggaatatgaaaaaatggcaaaggagaagagggatgagaagctgcagcaacaggagggtgttgagttaaattttctcaataaacttggtcatgtggagaaaatggagatcctgaatggcattgctgacatgaagaatgagattcattctttcctggtatgtccttggtttcagaccacttcccaactccacactcacaacccagatactgaatctccttcaaacccacgaaatcgattggacgatgagcttcgacaactcctcttctcctccactgactctccctactcctctctctacaaaatcacccgtagtttgggcaccgccacaaaagctctcaatttcttcgaattctttcgaacccaatcgccatcgccaccagacccttgttctctctcttcttcattccaagccatcttcgagctcgctagtcaacaacccaatccacccaccaagctctccgaacttctcacaatttcgaaagatcacaacattcctcttaatttcagctccgcaaccctcctcatccgatgcttcgcccgagcaggactggtcgagaaatcggttcttatctacaaagaactcgacccagatttgaaaaacacacatataagtaatttaattgtggatattcttttgagagctgggcgggttgacgatgcattccaagtgtttgatgaaatgctcaagcctgattcggagtctccacccaatgaaattactgttaacattgccatggctgggttattgtggagggataggactgggaggagtgtgagtgatgaggaaattattgggttggttttgaaattcggcgaatatggtgtttttcctagtgtagtgaggcttacccaattaatcaccaagctttgtaggactgggaagagtgatcgtgcttgggatgttttacataatgtgatgaaattgggtggtgatgttcaagctccgtcgtgtaatgcccttttggcagggttgggtagacaacaggattttcggaaaatgaatgaacttttggcggagatgaagcaaaatggtattcagcctgacattataacgtttggcattcttgttaatcatttgtgtaagtttcgtagggttgacgaggcgttggaggtgtttgagaagatgagtggagaatgtgaaagtgatgatgggttttcggttaaacctgatacaattctttacaatactctgattgatggactgtgcaaagtggggaggcaagaacagggcttgggtttgttggagaagatgaaattggagcaaggatgtgcacctactactgctacctataattgtttgattgatgggttttgcaaatctggtgaaattgggagggcacacgagctttttgatcagatgaacaaggagggagtaccaccgaatgtgattaccctcaacactttggttgatggaatgtgtaagcacggtcgaatcaatagtgcaatggagttctttaatgaaatgcaagggaaaggactgacagggaatgcggttacttacaccgccttgattaatgctttttgcaatgccaacaatatcgacaaggcaatgcaattgttcaatgacatgtcaaaagctgaatgttcacccgatgcaatcgtgtactacaccttgatatcgggtctgactcaggctggaaaattggatgatgcaagctttgttgcaacagttatgaaaaaagcgggtttctgtttggatattatgagctacaatattctgattggtgggttttgcaggaaaaataaattggataaagcttatgagatcctaaaggagatggaacaagcaggagtgaagcccgatggcatcacatataacactttgatttcatatttcagcaaaaatggcgatttcatgactgcccatagaatgatgagggagatgatcagtgacgggcttgtccccactgttgttacttacggggcactaattcatgcttattgtttggtgggaaaacttgacgaagcgatgaaaatctttagggacatgagttctggtttgagggttcctccaaacacggtcatatataatattctggttgatgctctatgcaagaataggaaagttgaagttgctctgtcccttatggatgatatgaaagataaaggggtgagaccaaataccaacacatacaatgccatgttaaaaggtcttaaggaaatcaattggttggagaaagcattcgaacttatggatcagatgactgaacatgcctgtaatcctgactatatcaccatggaaattcttactgattggctctctgctgtcggtgaaacagaaaaattaaggagttttgtgcaaggatacgaagttatgctgaaatgcaagaatttgttgttgaagccatcagagaaagagcataaacacaaccctttttcccagaaaacacaacactgtttcagagaaacaagaccctccaaacccactagaagatgaagatgttgaagaaggtttcagtttgaaaacatcagctccatcacattctcatggagtccaaccactgggtaatctttacttcaacccatcttcccataattcaagaaacacaggccttggtaatctgcaaaccctaactgatgaacttgttcttgaaattctagggttcttgagtgccacccatttgggtgttttatcaactgttagtaaatctttttatgttttctctaaccatgaacccatttggaggaaccttgttttggaaaattctgaagatgggtttttgtataatgggtcttggaaatctacttatgttgctgcatatatgccttcatttcctgtttcgagtatcgggtcttcgggtttgaaggttagagacttctattctgattatttgtttcagagttggctctgtgctaatctagaaatgaaacctgaatggcttgaaagggataatatacaaaggaggagagggatttcggttgatgattttatattgaattttgaggaaccgaataagccagtgttgctggaaggctgtgtagataattgggttgcattggaaaaatgggatagggaatacttggttgagatgtgtggtgatcttagattttcagtagggccagtggagatgaagcttgaagactattttaggtactcggatcaggctagggaagaaaggcccttgtatctttttgacccaaaatttgcagagaaagttccaagattgggtttggattatgaagttccggcatactttaatgaggacttgtttggtgttttgggcaatgagagaccagattatagatggattataattggaccagctgcgtccggttcatcattccacattgatcctaattctacatcggcttggaatgctgtgatcaaggggtccaagaaatgggtcttgttcccccctgatttggtgccaccaggggtgcatccaagcccggatggcgcagaggtggcctgtcctgtttcgataattgagtggttcatgaacttctacgctgctacgaaggaatggaaaaagaagcccattgagtgtgtttgtaaggctggggaagtgatctttgtacccaatggatggtggcatctcgtgatttcacacgaagagttcttcactttgttgtcttttgtgtgttgcaggatgacggtttggttggtggaaccaaaaagccatcaagagcaccaaaagaggttacagtttcccataatcaggaaaatcgtgtgccagcggagaccaaagaatcaacgaacacgcataaaggaaaccaaggtagttctagaaaaaaagacagggaaagtcgtttcactcgcagaggctgcaaaaggttcaattgtattccagcagggaaaatcatgttcgtgccaagcccgtaggcacaaactggtaagtaattgtttgtcttgtgggaaaatagtctgtgaacaggaaggggaaggaccttgccttttctgtggggccctcgtgttgagggaaggaagcacttatgctggtctcaatgaaggtgtagttcccctttcaaatgctgaggtggcagctgaagcttatgcaaagaggcttgtcgactatgaccggaactctgcagcacgtacaacagtcatagatgaccagagtgactactacgagattgaaggcaacacttggctgtcaatggaggtatttatggcaatctatggggggagagaagagcagcgatcactctgttctatcttcatcttcttcgtcttctctttcgtgtttttcgcatttttggtcctctgctctcagaagcaaaatcctacctcctcacaccgagacctccgtccgagcaatctccggcgacggactcactcgccgcctcggcctgttcgacctcatccttctcggcatcggtgcctcgattggcgccggaatcttcgtcgtcaccggcaccgtcgctcacgatgccggtccaggaatggcgtctctaatgatgattcatcgagcacgagcctccattttcgcttcttcattcagggtacgttctttgcactcgtcttctcacttcattttcaatcactgcaatcaaatttcaaccctaaatccctcatctctcaaaactctatctacgtcagccgtcccgaatgatttccagggaccaccacaaccgtccgatccttctagggtttttcctcaagaccagaactatggaaaccctaatcaatggaattatccaaatcccaactacgctcaatctcaaatccctaatcagatgaaccatcagaatcaaaactatcccggcagaggaaaccctagcccggctcagggttttcccccacgcggaggccctaattatccaaatcaaagctatcctcagcgtggaaatgatagtcagaatatgaattatccgcctcctgggaacaataatcagttgaattatcaaaatccaactcagaattacccgcaaagtggaggccagaatcaatggaataatcaaaatcggggttatccacagcgagagaaccttaatcgaactcagaactatccacaacctagtgggaatcagttcaataatcagaatcaagctcacccggtaagctctaatcagttgaataatcagactcaaaatcaagggcaggttgtgaacaatcaagccccgagtggactgcctgcaaatgttgatttaatgagtttgtgccaagagggcaaggttaaagatattattgaattgatggaccaaggggtgcgtgctgatgctcagtgttttgaagccctgtttggtttgtgtgcaaagtcaaaggtacttgaagatgcgaagaaagtgcacgattaccttctaaggtcgacttgcaggggtgatcttcaattgaataacaaggtgattgaaatgtactcaaaatgtgggagtatgactgatgcacggagagttttcgatcatatgcctgagaggaatatggacacttggcatttgatgattaatgggtatgcatcaaattctatgggtgacgatgggctggcattgtatgaacaaatgagggaattagggttgcaaccaaatgagcatacttttcttgctgttttatcagcttgtgctagcgctgaagctgtggaggaagggtttatacatttcgagtctatgaagaccgagtatggaattgctcctgggattgagcattatttggctcttcttgatgttcttggacatcctgggcatgtcagtgaagttgaggagttcattgaaaatcttccatttgaaccgatggcagctatttgggaggcattaaggaattatgctcggattcatggagatattgatattgaagatcgtgctgaggagttaatggttggtcttgacccttcaaaggcagtggttaataagatccctacaccacctcccaagaagcagtctgcgatcaacatgctcgagggtaagaacaggctaggtgagtttcgaaacccaactctgtacagggatgatgagaagttgagggcagcaaagaaggaacaagggtatgtgcctgacacaagatacgttcttcatgacattgaccaagaggctaaagagcaggccttgctctatcacagtgaacgcttggcaatagcgtatggtctgattagtacaccagcgaggacacctctgaggatcatcaagaatctccgtgtctgtggtgattgtcacaatgccatcaagatcatgtccaagattgtaggcagggaattgatcgttagggacaacaaacggtttcatcatttcaaggatggcaaatgctcttgtggcgactactggtgacatttgatgattaatggatatgcaaataatggggagggggataatgggttggttttgtttgggcaaatgaggaaatcaggtttgcggcccagtgcagacacttttcttgcggttttgtcagcttgcgctactgcagaggtggtggaagaaggttttatacacttcgaattgatgaagaacgagtacggtattgatccaaggattgaacattacttgggggttatcaatgttttaggtaaagccggacatgtaaatgaagcaatggagttcattgagaaaatgccaattgagcccacggctgaaatttgggaggctgctatgaaatttgctcggatacatggagatattgaaattgaagaccatactttcgagatgttggttaatcttgacccgtctaaggccatggctaacacgctcactacgccaccgccaaagaagcaatctgcaaccaatatgcttgaggggaaagatagggttggtcaatttcggagtacaaatccgtacaaaggagatgcatttgagaaattgaagggtttgaatggacagatgagagaggctggatatgtgcctgacacaagatacgtgcttcatgacattgatcaagaggccaaagaacaggctttaatgtatcatagcgagcgattggcaattgcctatggtttgatcagtactccagcaagaacgcctcttaggatcatcaagaacctccgcatatgtggtgattgtcacaatgcaataaagatcatgtcaaagattgttgggagagagctgattgttcgggacaacaagaggtttcatcatttcaaggatggaaaatgctcgtgtcgggattactggtaacaagagattcaaagcaatttcaatttccccactgagacagggcccaaaaccacctcccctcatccacaacccttaacctttcctccaaccacacaaaaaacaatgcataaatccaacacaatcaccacgacaattcctgagaaaagggctgcaaaaactccagttgaaataggcaccagaggaactgttggatcccttatgatgaaagagatagagtactttaaccggcttgaattaggcagccaggacagctctgagaagcctcggcatcaattcacagacatggcctccacaagcagttactccagaccccccaagcacggatctttgatcaaaaccccgaaaaagaagaagaaaggaggaagcaaactcgtgccaaacatatgttctatggtggaagttgcagagaacaatcagccaaacaagacttctggattcagttacaggaatctgaaagccgatgcaaagaagttgcagctggcttagattgaaaaaagcatggttccgacactggaagccatcaagtgcggtggaggatccatcaaagttgggtccaccgggacaattggtaccttaatgtcaagggaattagaatccacaaagtctggtcctcaaacacctaggaagaaatctcctacagtttctattttggttcctagtgatgccactactcctaaaatactaaagccaagaacatcactggatgaagcaagcagcagcagcagcatcgtgaataagaaaagcactgaaattgcccggaaaacaaaacactacaatcggaaaacccatcaaataccaatgctcgactctgataacatatccttagagggaagtactcctattagagataaacctgataaaagaggatcttacattgttgaagttgtggacataaaatgcggtaatcaggacaggacatggaccagcccaataacaaatcgactcaagaagcttggtttctcgaagctttccgagagcagcatagtctaacaaaaactgaagcatcggagctcagtcgtcacggaagacgccggactcttctccggcgaagactccgccgccaaagcctactggagagacgaagcgatcaacggtggatctctcaagcacgtggacctcaacactggatcaaacggctgggcttcaccaccaggcgatctcttctctctccgaggcgacaactacttctcgaagaagcagaagtccccctccggcgcgtggctgttacagcctgccggagttgactggctccgatcggcgactaagctcgataacgtactcgcccgcccagacaaccgtgtcatgaacgcgctgagaaaggcccaatcacaaggcgagtatctcaaaaccttcgtactcgcggtcaatctccaagtccccggccgagaccagcacagcgcggtgttctacttctccaccgacgatccgatcgtttccggttcgcttctccagcggttcgtcgatggagacgactcgttccggaaccagcggttgaagatcgtgaaccggatcgtgaaaggaccgtggatcgtcaaagccaccgtagggaactactcggcttgtctcctcggtaaagctctgacgtgtaactatcacagaggctcgaactacctcgagattgacgtcgatatggggagctcggcaatcgcgagcgccgtcttgcaccttgcattgggatacgtgacggcggtgacggtagacatggggtttgtggtggaggcgcaggcagaggatgagctaccggagaggctgttgggtgcggttagggtttgtcaaatggagatgttgtcagcaactttcattgacacgtcgtctacaaaacttgggccttcgaaaatcaataattatcagaatcagagtagggttcgggcctccaaatctgagggcgatgatgaggatacactgctgttggtgtttttgtgcttggaaggatgtttcgtgaaggatggggaactgaagctagcaaaaagcaagcggagttcaatgactttcttgagagcaaccgtatgtgcatatcaatggaactggtaactgctgttttgggagaccatggacaacgtcctcgagatgactatgtggttgtgacggcagtcacagaattgggcaatggaaaaccaaagttctactcaactcctgatataattgccttttgtaggaaatggcgcctaccgacaaatcatgtgtggttgtttaactcaaggaaatcggtgacatcattttttgcttcctatgatgcactctgtgaggaaggaacagcaacaactgtatgtaaggctcttgatgaagttgccgatatatccgtaccaggatcaaaagaccatataaaggtgcagggtgaaatcttggagggtcttgtggctcgtatggtaagccacgagagctcgaaacatatggagcaggtttcaagagatttccccccacaacctgtagagtcagttgacctagatctcggactgagcctgcggatatgtgctgtaaataggtcagatgaaaagcagcaaataaaagctcttcttgagagtgggacttctttctgccctgattatttagactggtttggaaatggtgcaactgattcacattccagaaatgctgatcaatctgttctttcaaaatttttacaagcacatcctgctgatttttctaccactaaattgcaggaaatgattcgtttgatggagaggcgttttcctgctgcttttaagtgttaccataactttcacaaaattggttctgtatctagcgacaacctgttcttcatggtcatccatgtccacagcgattcagcatttcgacgatatcagaaagagatgaggaacaaaccaggattgtggcctctatatcgaggattttttgttgacataaatttattcaaggaaaacagggagaaagctgctcaaactgcaaaaaacaccaatgatcttaaaaatgtcaacagtagcaatggaacattagcaaaagatgatttagcagatgaagatgcaaatttgatgatcaaactgaaatttcttacatatcagttgcgaacgtttttgatccgtaatggcttgtcaattcttttcaagcagggtccatcagcttacaagacttaccattttaggcaaatgaaaatatggaacacttccccaggaaagcagaagcaactcagcaagatgctagatgaatgggcggtatacatacgaaggaagtgtgggaacaaacagctatcatcatccacgtacctcagtgaagctgagccttttcttgaacagtatgcaaaacgtagtccagagaatcaggctctgatagggtctgctgggagcttagtgagagctgaagatttcatggccattgttgagggaggcagggatgaagagggagaccttgagacagagagggaggtagcaccatcaagccccagtgcctctgacaaggataccgttgcaaaaaatgagggtctgatagtattcttttcaggaataccaggttgtgctaaatctgcactttgtaaagaaattttaaatgccccaggaggacttggagatgatcgtccagtccatagtctgatgggtgatcttattaaaggtaaatattgggacaaggttgatgaacaatggaagagagagcctaattccattatgcttgctgacaagaatgcacctaatgaagaattatttctgcagattgaggaaatgtgcagaagaatgagagcatctgcggttcctgttgtgtctgattcttcaggaactgaaacaaatccattttctcttgatgcattagccattttcatatatcgtgtgcttcaccgagttaaccatccgggaaatctcgataagaactcgcagaatgctggctatgttctgctaatgttttataatctctatgacggaaagagccgcaaggagtttgagggtgagctaattgaacgttttggttcacttgtgaagatgcctctactgaagcctgatagggaattgattcctcccattgtgatatctctgataaattttatttcaannnnnnnnnnnnnnnnnnnnnagagcggagcccacaaaaggatcatatgcgaaggactgggctaaatgggagaagcaattgagagaggttctattttccaatgccgattatcttaattctattcaggttccatttgaattcgcagttgaaaaagtgttagaacaactgagaactattgagaagaggaagtttggaaacattgtttatgccgctgtaagtctacctgttggtgaaatcctgtttttgtatgagcagttggctgagaagaatcccaaggttgaggctctccttcaagacaagaatttggagggtagccttaagaaagcccatgtgacgcttgctcacaaacgaagtcatggtgtcacagctgtagccaattatggtgtgttcctcgatcaaaacgtcccggtgaatatgactgctctactcttctctgataaaatggctgcattagaagcctcccttggctccgttgacggcgagaagattagttcaaagaaccagtggcctcatgtgaccttatggactggcgaaggtgttgcagccaaagaagcgaactcattaccgcaactgcattcagtggggaaggctattcgcattgatatcgacccacccatcaccataaccggcctattacaattttattgaatgggaatcataccgtactctgaggaaagggccaacgagcttctaactggggaggggcaatattttgacaaccccgagcatttcaagcaagccatcacagtgtactctgctatcaacaagttttcatacaagtatttggacaatagtagggcatactataggatagtctgtacagtggatggatgtcgttggaagctcactgctagatgtgagggaaagagtgatattgttagagtcattcgatttcgaaagcaacacacccacacagcacaagatgtgtgtaactatcagccacgtttccgaacaggccaccttgggagtctattcaaagacaaagtcatggacaagccaacttacttggcgagggatatatgtagggagtttgaggaagcatattccatccggttgtcttacatgcaaggttggagggcaaaggagcatgcaaaagcatgcatccgaggaccgccgtcaatgacatacaacctaataccatggatgtgtgagcgccttattcaattaattccgaacacgagggcattttggacatgtactgaggaaagcaagttcaagcaactgttcgttgcttatggatgttctatcacaggcttcatggcgggttgtaggccattgctattcattgatgcctgtgatttgactgggccatatcagggtcatctcctttcagcgactgcccatgatgctgatgacaacctttaccctttggcatatgctgtggtgtcttcggaaaacgacgatgattggctatggtttgcacagaaccttaaggaaattatatgtcaacatcaggttgtattcattaccaatcgaaagccatccttgttgaaggcaatgacagatgtgttcggaagtgattgcaatgcatggtgccttcgtgacttgaaggaaaactttagcaaatttgcaagctctaagatgattaagggaagcaaaaagcagacaacattgagagttctagaccaaattgcatatgcacggactgaacaactctacagactgcatttgacaaagctaactgcaattgacaaagatttgggcaaatgggtagaggaaagtgctcctcgtcaatgggccaatgcgttcttcccctacaaaagatgggacaaaatgtacataaaccttgctgaatgttttaattcttggatcttgcctgagagagacttagatatttttcagttaatgaaaggccatgttgacagaacgacagaaatgttacttcggaagcagacagaggtccaatcttggaaattgcccgtcggtcccaacattgaaaaaatgattaagttatgcctggatcaatccaatggattcacgcatagagcgacatctacatttgaatttgctgtcactgattgtgatcacaagacatttgcagtaaagttaaacccatcatattgtagctgcttggagtggcaaatgactggaattccatgcccacacgcttgtcgtgcaattcatggtgccagcttaagtgtatatgatgcggttgacccgatgctaacaaggcaaacccagttggttatttatgcttctatcatgtcccctgtgccattggctgacatcccatcatcagttgccccaattgttgctgttcagggaactaacgactcagcaagtactacttcgactttgtccatggcactattccctccaaccaccaagcggccaccgggtcgcccaaagaagaaaagaatggagtcccaaagcctagaaaaaaatactgtttattgtggaagatgttgggagcctgggcataaccgggccacgtgcaaatctccattgccactcgatgatgggttcgatcaagaccctttcttggccactaaactcatcaacatgtactctgatttggactccgttgatcacgcacgccaggtgttcgacgaaattactaacaaaactatatttgtttggaatgcgctttttagagctctcaccttggtgggtcatggcgaagaggtgttaaatctctaccgtcggatgaatttgaccggaattccttcggataggtttacatacacgtacgtgctcaaggcttgtgttgcttcagagtcattggtttcgttgctagggaaaggaagagagattcatgcccacattttgcgacatggctacgagacccatgttcatatcatgactactttggtagatatgtacgcaaggtttgggtgtgtatcgtatgcgagtcatgtgtttaatgagatgccaatgaaaaatgtggtttcatggagcgctatgattgcatgctacacgaagaatggaaaagcatttaaagcattggagctttttcgcaagatgatgcttgagaaccgcaatttacttccaaattcagtgacaatggttagtgtgctccaagcatgtgcagcactggctgctttggagcaaggtaggttgatacatggctacatacttagaaaaggacttgattcaattttgcctgttattagtgcccttgtgactatgtatgcaaggtgtggtaatcttgaattggggttacgtgtttttgatcagatggataagagagatgttgtttcatggaattccatgatttcgagttatgggattcatggatttggaataaaagcaattcaaacttttgaacagatgcttcaccaaggaatatctccgagccctatatcttttgttagtgttttgggggcttgtagccatgctgggctagttgaaaaggggaagtttttgtttgaatctatggttaaagagcatagaatttatcctagtgtggagcactatgcttgtatggttgatcttcttggtcgtgccaatcgattagatgaagcagctaaagtgatagaagatatgcggattgaaccaggaccaaaagtttggggctctctccttggagcatgtaggatacattgcaatgttgagcttgcggagagagctagccgaagactttttgagcttgagcccactaatgctgggaattatgtacttctggcagatatttattcagaagctaagatatgggatgaggtaaagagagtgaagaagcttcttgaagctcggggacttcaaaaagtgtcaggtcgaagttggattgaagttagaagaaagatatactcgttcacgtcggttgatgaattcaacccacaaattgaacagattcacgctttgttactggaactatcgatggagatgaaggagaagggttatgtgccagagaccaaagcggtgctttacaatcttgatgcgaaagagaaggaacggattgtacttggtcatagcgaaaaacttgcagttgctttcggattgattaacaacagtagaggggacaccattaggatcaccaagaacttgaggttatgtgaagactgtcattctgtcaccaaattcatttccaagttcacaaacagagagattctagtgcgagatgtgaaccgatttcaccattttaaagatggggtttgttcatgtggattggataaatccaagtaccgggatggcctccgatctgttaggaaatatattccaagacttgaacaggaccttgagctgcttcatgcaaaagctgaaaataaaactaatgttgtggaagaaaccctctcaactggcattgacagcgttgactctggaaacatttctaaaccacagttgggggattctgataagttgaaattgctaatggctaaaaatgaagaatgccctgagtatgaccctgcatctgaatcgggcatgggttcagattctgaagacctgtcagatattttcgaaacagattctgacactgagaatagaagacagaacaacctctttacttggatgagtttgaaaagttcctggtacaaactgatgaaatggaagattttgagcacctgagtcagatgtctgcagactcggtaaagggcaaatcagtggggaaagatgaagagttaccagacctcgatgaggtcgatcagatgtttctacaagctgcttctcttttgaagaaaaaaagaagtaaaagaacttctccttgatcccatcatctcaagggagtccactgcatcccaggagatgtcacccgcaaacaagatgttcaaaaagcgttacacggcgcagattgtgtttttcaccttgcttcatatggcatgtctgggaaagaaatgctccaaggccgcgtggatgatgtgaatataaacggaacttgccatgtcttggaggcttgtgttgagcatggggttaagaggcttgtttatgtgagcacatacaacgttgtgtttgggggtaaggagattatcaatggcaatgaaaccttaccttatttccctcttgatgattatgtcaaatgtattgctgaacagttagttctaaagagcaatgggcgccctctcaggaagaagaatggaaatctctatacatgcgcaattcgtccggctgctatctatggaccaggtgaggagagacatctcccccgcattataaatctttcgaagttaggtctgctgccattcaaaattggtgaagaaagagtgaagtcagactgggtttatatagataaccttgttctggccctaatattggctagcatgggactcttggatgacattccccagagggaaggacgtccaatagctgctggtcaaccatactttatatcagatgggtctccagtcaacagttttgaattcctccgcccactactccagagcctggagtatgacctgccaaagcggtcattagctgtctctcatgctcttgttctgggaaggatattccagttggtctacactatcttatatccatggttgaaccgatggtggcttcctcaaccattgatgcttcctactgaagtgcacgaggttggggttactcattacttctctttcctaaaagcaaaggaggagcttggctatgtccctatggtgagtcctcaggagggcatggccgcaaccatatcatattttcaaaggaaaatgagaagtttggacgggcctacaatatatacatggatgtttagtgtaattggaatgactttgctatttattgctgcatattggccagctttcggacctgtgtcgcttttaagagatttctgtctcttcttcttccggtctatgtgggtaatgagaatggtgttcattttggctacagcagctcatattggagaggctatgtatgcgtggcatctgaaaagtggatcctttgaatgcaagaggctggttttggcagactcttgcgcttggggttctttcattgcgtttcctgttgaagagagccaggaagtaaatggaacagtactttgaagaggctttggcacgaaatgactcaattgaagaaaaccaggcttctatggggaactggaaatctgtctcggcatctggtgacggatgtgcgaataatatttccgactgcaacatttgcctagactttgtgcaggacccagttgtcacactttgcggtcacctctattgctggccctgcatttacaaatggatgcatttccagaatggaaaccccgaccagcaacagccacaatgccctgtgtgcaaagttgaaatttcacgaagaacattagtcccactttatggcaggggccaaactgcaaaatcctccaaagaaaaagcacatcttggtgtagtcgtaccacgaaggcctccaagtcctgcttgcggggtccacacactgataacaactgcagccaacacaacttctagtccatctcagcaacttcatcatcatcacagttatccacaacagtctctgccataccaccctcactctgccatgcccatggtcaaccttagtggcacgatgacgacaaatgtgattcacccaattgttgccatgcttaaggaaatggtttttgcgaggattttcaggaactcggaaactaccttatattcgtatccaaactcgtatcaccttgcggggagcaatagtccaagggtgagaaggcacatgatgcaagccgatgaatcgctcagccgagtttgttttttcctctgctgttgcatagttttgtgcctactcttattctaacttctctctgagctttctcaagattcagaccaatcaatcgacacaacaatgtcgatgcacgccaagaccgactcggaggtgaccagcctcgcgccgtcctcccccaccaggtcccctcgccgtcctgtctactacgtccagagcccatctcgagactcctctcacgacggcgagaagaccaccaactccttccactccacccccatcatcagccccatgggctcccctggccgccactcccgcgactcctcctccacccgcttctccggctccctcaagcccggcgcccccgccgcctctcgcaaagtcaacgacgctggctccgccgcccgccaccaccgcaagggcggcggcaataagcagtggaataaagggtttgatgcgattgaagaggagggtcttctcgatgatgatgatgccaataggggtattcctcgtcgctgctatttcctcgcttttgttgttgggttcttcgttctcttctctttcttttctctggtcttgtggggtgctagtcgtaatcagaaacccatcatcacaatgaagagtatttcatttaacaattttgtgatccaagctgggaatgatttctctggagtagccacagaaatggcaacaacaaactccacagtcaagttcatctttcgcaacaccggtacatttttcggtgtccatgtaaaatcaacacccgtagatctctcctattctcagctcaccttagccactggaaatatcaacaagttctaccaatcaagaaggagccagagaatgataacggtgatactagtgggcagtcatgtaccaatgtatggagggggtgcagatttgagtagcaaagatgggacacggaccatgccggtgccattgacactgaacttcattgttcgatcaagagcttatgttctaggcaaattggtcaagcccaagttcaacaaaggtgttcagtgctctgtagtgttggaccctaaaaagatgaatgtggcaattcctttgaagaattgcacttaccagtaaacatttgcaggtggtgtaatgaaatccacgtgggacccgttggccatccattcaagtcatgtagaggccaaggtgctccattccgcaggggaacccatgagtggacaaatgcagttgtcgaagacatattggtgccaattgaagcctaccacctctttgatcggcttgggaatcgtatgcctcatgaagagagattttcaatccccagaattccagctatagttgagctctgcatccaggccggagttgatttatccgaattccccacaaaaaggaggcgaaagccaataattcgtattggaaaacatgaatttgttgatgcagacgaaagtgaactaccggaccttgaaccagaacctcccaaaatacctttattaactgaactacccgctgataaaatggtacccccagcaaatgcagaagaaacagccttgcttgccgaggaaacactccaagcatgggaaaaaatgaggcgaggagccaagaagctaatgaggatgtatacagtgagggtttgtgggtattgcccggaggtgcacgtggggcccagtggacacaaggcccagaattgtggggcccataagcaccagcagcgaaatgggcaacatgggtggcaagcggcagtgatcgacgacttgataccgccaagatacgtgtggcacgtgccagatgtgaataagccagtgttggaaagggagctgaggaacttctatggtcaagctccagcagtggtggaaatctgtgtgcagggtggtgctgctgtccctgagcaatacatgccaaccatgaggttagatgtggggattcctacaagtgttaaagaagctgaaatggttgtttgagttccaagcttcgagaaacaggacttgtttatcagaaagctgaacatgtgttttgtatttgacttcagcaatgcaacagcgaacgtcaaggaaaaggagatcaagcgacagacattgttagagcttgtggattatatcacttccgcaaatgggaaattcacagaaactgctatgcaagaagctataatagtatctgcaaatatattccgggattttactcctcaaccacgtgaaaacaatgttttagaagcctatgatttggaagaggacgagcctttgatggatccagcttggtctcatttgcagattgtttatgaatttttgctgaggttcattgcatcacctgaaactgatgcgaaattggctaaaaggtatgttgaccacttctttgttctcaagtaatacttgaaaactatactacatcgaatctatgggaaattcatggtacaccgcccgttcatccggaaatctattaacaacatattttatcattttgtctttgagaccgaaaagcataatggtattgcagaacttttagagattttgggaagtatcattaatggatttgctttgccactcaaagaagaacacaaactgtttctcattcgggctctaataccgttgcacaaaccaaaatgcttggctatgtatcatcaacagttatgttactgtattacacaatttgtggagaaagatttcaaacttgctgatactgttgtaaggggcttgttgaagtattggccaatcactaatagttcgaaggaagtcatgtttctgaatgagttggaggaagttctagaagctactcagctgccagaattccagcgctttatggtgccattgtttcgacaaattgctcgttgcttgaatagtctgcactttcaggtcgtttcatctttttctaaatgtattttgttctgaaatatgtttcatgcaaccgccacatcagcaccaacggatcaatcttgctcaattgaaagctcagatggttaagaaacttgggccagacgcgtcaaagcaatatttttattttttgaatagatttttgagtttgaagctaagcaaggtggagttcaataagctttgcgttcggattgttggaagagaaaatattccactgcataatcaattcattcgttcaattctgaaaaatgcctgtagtgcagaagtcccaccgtcgactcatgagaaggaagttctgaagtcagttaaagcagttggaaataaagagcctacaagggatgggcacaagcaaagtgtgtcaaatccgtcatttttgtcaaatggtgatattctgcaattgtcaccgcgaaaggtcaggactggaactcgtgatcgaaagcctttggatcgtcctagttcttttgcaccaaatggaaagacaaactttgtttctcaacaatcatcaactgaacatgatggtaattcaactgttgttttggaaaatggggtttcgactccacatgatattcgaaggccggtgcagcatcatcaaggacccatggaacgagcagaaaatgaaggggaggtttcccattatcactctgataatttacccataataaagggcttgccagatggttcagtctctgcgcatagcaaagacctggctgaagaattatcttttgaagatagaaaagggggttatgcgaggagtctactccgtgcaccacttggcgttccatcttgcccagctagtgtaggtggagcctacagaatgatgcctttggcaagtagtagtacttgtgttagctcattcaacattggtggtttgttggacagcacagcattgagggaacgtatggagcagattgctgcaacacagggtcttgaaggcgtgactatggactgtgccaatttgttgaacaacgggttggatgcttacttgaagggtttaatcgggtcgtgcgttgaactagtgggggcaagatcagggcatgaaccaacaaagagcagtatgaacaagcaccaaactcatttgaagcttgttaatggtgtcagactgggtcatcatcttcatcctatgcaaagtagcaataggcctatggaaggtgtacaagaaaggaaatccgaatgtccattgtctttactcgatttcagggttgctatggagctgaacccacaacagcttggtgaagattggccgttacagctggagaaaatatgtacacgtgcatttgacgaataaatggctggttatgacgatcgattcgaattatctgacaatccaaaaccatcggttttcaatcggtccctaaccttgcatgtaacgccgagcgagtttcggaacaaaccctaccctcactattctctcgaacgcaatggatcgatcaagaaaattcattcaccgtttgaatcggccaagaattcgatcaaaggaaaggtgagacagctctgcagcatattcgaatccaccaaatccccaacctcggttctagacggttcacaaccgcagactcagtttccatctccgagtaaattgaaatcgggaaaatcattgggttccgattcttgggtttctccattggtacccaactcttcgattcggttacagggtacggaagatcgaattgttgtgtatttcactagtttacgaggaattcgaaggacatacgaagattgctatgccgtgaggatgatattgaggggatttagggttattgttgacgagcgtgatatttcgatggattcggcgtttaggaaagagttgatgagcgttttgtgtgtaaagaatgtgactttgccacaagtgttcattcgagggaggtacattggaggggctgatgtgatcgaacagttcggggaaaaaagggatgattcagtttccattgctaatgtattgccagttgtggagtcttatgatgagatgaaagatcatgatgatcatactattagaaactgtaagccaccggatgaagtggaaatggaagagaaaatgcaaattgaagatcatgctgaaattaatagtccagccttggatgattcaccagaaaaggatacgtaatgacaggcagtgtagatgcagccagagatgtaataatagatggcatacaacatgtgcctcattgcaaattacttctagaggggctgataaatttgttgatgatgcatggaggactagggcaagtgaatgtagtggacaatatcatagttgatgccatctctccagggtcagatgcatctcgaagtttgggcaataaagaacgggaggatattaatctatgatgtcttcagtttgttgaccaatgtggaactgtccatgatataaggaaggcatggaatcgccacattaaattgtttccacatcttgtaagaactacctcattagataagctccccacttcaggtaatcaactgttggatatgtttatggaagcaaaacaaaggagtcctcttccattgtctgatcagccatctggaggccataattctgacaatcataccgagctccaaatgcaagagctcacagatcattttcaaccagaagacaaagacaacagtgcccaggagagattgcaacagttatctcccaaaattgcagagcagtccgtggaagatgatgcatctggagtaaataaattaacccatgatccagtacatcagtctagagatgatacatctggacatatggaatcaagtccttatttagtacatcagtctagagaagatgtatatggaccagtggagtcaactcataatttaggacacaaatctggagaagatgcaaatagaccgacggaatcaactcatggtttagcacgccaacctggagaagatgcatcaggaccgattgtgccaacacaagaatgttctgattccatcaatgttcagcaacaagaacaaaaacaaagccatgagcctgaacagcatctgaagctgctttctttagacagtctttccttgaattctcaggagaaggaatacggggattcaacactcatatcttcgtacaagcatcaagctcttatatccaatagaataccagagaattgtcagaacgctaatgggagcccttctgtcagccaaggaagcaatcgatccactgattctgctcaaatccaaaatgaatcagtaactcccttatctttggcaagtcatcaaaatcttttaccagaacaagcacagacacagcctcatgtgcctacagatgatgctggaaactggcatcaaagcaacagcaatacagttcaagcttctggagatgcaagatctgggtttcatggggattcacaagagcaacagaatcaacaatggcaagttcctccacagcaacaaatccaatcacaagttcagcaaggcatccaatcacaaaatcagcagggatttgtatcggtacaccaatcacaaccatcttcttccctagttgcttctcggcatcaagtgcagctgcctcagttctctatgcaaagtggtgggcagtttgggcatgcaccttataatgaagcagcatacaatcagataatggaaaactatttccgacagcagcagcagctgattgttcaacaacactacgagcagcaacaacaatttatgcaacagttgcaacagcaagttcagcagcaaccccatcaacagcaacagcaggaagcttacatacagaagcaacaacagctggcacagctgtactatcaacagtttcctcagctgcacgaacaacaagctcagttgatgcagcagcagcttctgcatgctcagcagcagcaagatcaactatatcatcagtatatgcagctgcagcaacagcacccaatgcaacagcaacaagcatatcagcaactgcaacagcaacaaggacagcagtcccagcaacagattacttcaacaccgattccgacatggaacaggagctactatcaagagatgtcgactgcatctacatcggcgagctccgtgtcactgccaagtagttcgaacccttcggtttctgcacaattcacgtactcgaatggttcttactttccggtgccttttcatcttcaacaaccttatgttgcctctcctcctccacctccggtgatgcaagtgcacgcgccgccggtgaaggttccttctgtctaccaggctccggctccccttccaggggtgtactcgcttccgcagtatcagcaggcaatggataataatctgagggatgatgttatggatcttgatttgaaccaagaacctttggaccagtctgctggatccgtgttaggattagaatctatattgaatgaattagaaacagcacatggtcagattgaacaacggatccgacagcttgaggctgttacagctagggctaggcagcgccagaggtggcgacaagctcgaaaccctcctgaaacaagtaatgcgtcaattgaaataattggtaacactggtagtgagagtacagttcggaatatggagtatagtgttgctttgcaggaaggaattgttgatagggctaaaagtagcaaaagggatagatcccatttggttgcaatggctttggaatcggatacggatgttaaaaaggttgttggtgatggtgggggatttttcgattgtaatatatgtttggacatggcaagagaaccaattttgacttgttgcggtcacttgttttgttgggcgtgcttttatcagttgccttatgtttattcgactgctaaggaatgtccggtttgcaagggagaggtaactgataggaatatcactccgatttatggcaatggaaagttcacccacatgtcggactcagagtctagcttgaaggtacctccaaggccccaagcacatcggatagagagtattaggcaacaacgtgttaaccggggcatatcccacattcctgttgctgaagcacttcggcgaattagaatggggattggtgccactggggaacgggaacgccaacaacgacaagatctttatggtctaagcattggctctaacagaaccaatatgcccagtcaggttcccatccctgagattttgccccaaactgaattaggaggcagccgacgcctccgttctcgtcagttttcgagagtattatcggaaagtgctgattcacttttatccatttcatcttcattaaataatgcagaaagattatttgatgaccttgagtcatatattaataaccatcttttggaaacaagtcatgggcaggctctatcatttggtggaggggatacttttactggcagtgcttctgtagtacgaccagaacaccagactgtagattctactgctgaaatcaatactgcaacacttactgcttcatcttctgaaagaattcatgtttctacttctgatgtacacctggaaaatctaagacatgatacagctactcaaatcaatttaactgagccccgtccttcttcgtcttcgaggagaagaattcgcctttccagagttttagatgtggacaatggagtttctcgtgaatctaggaggagaagattgggttaaactcattgacaagagaaaaatgatatacggtgctatgagctcattcacaggctaggagtcgtgtatttgggttcttcgaggattggacatccgcattacttgcaagcacttagattgcaattctcttgaactgtacttcatggataggggctggtccactcatggatgttgctacgaaaagtgctttgcaagcgggaaagtcagttggctttaagataagcaaagaagctggcgaatggaccgctacaaatttccatccatacctaccttcagaaacttatcttacatgcaggtttttttctgcaaggaagcacggattagtggatgctgtagttagaagtgatagctcagacaggactgctgttgttgctctgcccggtggtgttggcactctagatgaggtttttgagattctagccctaattcaactggaaagaattggatcagagcttccagttccctttctattgatgaactatgattccttctattcgaagctgttggactttctcaatgattgtgagcactggggtactgtcgccaagggcgaggtttcatcactatggaaggtatgcgacaataacttggaagcattggcatatctcgaagaattttatgatcttcctactgacaaaaggcacagagataagttaagaagtccacatagaacagtttcctaaatgttaaattgttgttactcaagtcattttattgtgttaattcttttggtgttttgttcaacgctcgtccacttcattctgcagtatccaagagtgttggaggagcacgagcctttgtcagctcaccatggcacagtctctgcactttctactgggctcttagtcgacacaaatctggaaacttcaattcccgacacttatagaccacctccagcacctttgccatatgatgcaaatcttagacatcctcgaactccaccaagcaatcaagaaagttgtggcaacaagaatgatgctgcagtgcatacaacagatactgaatctgcagaagaaacaaatgctggcaccatggaaacatcggataaggacctcaagggatccgactgcaaaatgcaaacggatactgaacttgacccatcaaaggatctggaggttgaacttgagaagtccggtgaacttaaaaagtccggtgaacaagaagaagaggatgtttgtccaacctgtctcgaaggtaatgagattaatgtgccgtttgaaaatgtttgctgcattttctggcgtttagtacaaaaagaaatgaaactcaacaaaaaatgttttccgtggttaatggaaaataagcctatccagaggggagtagcttctcaatcaaccattaatgctcctcgaaggcttctgcaatttgcagttcgggatgcagtggccacttcaaggccatccaattcaacgtcagagccttcactaaagcgtttacgttctgtggtttctacatcagctgtaaactcatcagttgaagcccgtcctcgtagatttcagtcaattgcaagagtgcctaatgccatggcgactgctattaaagctgttgaagaagctgccaaggatgtcgtgaaaaacagatcatcgggaaatgtttttgataggcttggtcgtggtatggatatatcacaggccagtgaccaactaacagaatttagagaagctgcagttgaagatgtggaatatggagattttaaccgagtttcagaggagacacgcttaaattttctcccgaaaagtgaatatactggagattctgttggggatgtgacaatgttggaaactgatactggaatagcttctgactcagcatctgataatgaaagatatgatgatgtcaatgttatgggtcgtagggttatggatgtttctcagattggcacatctggtggaaatgcggatcaggactcactgatggtgcggtatagtgtggctaaaaattctgatgaaattatgcggaaaccacggaaagatcaggatcaatctgctcttgcagctaacacttctcgtaagatagttaatatatcagtaaatgtaaatacgtggaaaccaactcattatccggagccaagagaggtttcagaaatggataatcggaaatctgttcaggagagtgaggcaggactgggcaaatctggtgtgtggctgatgaacgagaaaagcaaccctgtaactgctggtaatggaaatacaaaatatttttgtcaataatgtaattgttactcctgacgctagacatagcttctaccaaattctgtctgctatatttgaagattctgtatctgcagatttccttatattgttttttacggaggctcttttttactgtggggttgctgtgtttcttctgctagtagaccatttacgaaggtccattgtgctggtttctgcatataacagtaacctaaaccctcggttggggcaccgaatctcttctgttgctgtcttagtacttagtctgataattccaatggtgacaatgggctttgtctggccttggactggccccgctgcttccgctactcttgccccataccttgttggtatagttgtgcagtttgcatttgagcagtatgcgagatatgtaaagtcaccttcatggcctgtcattcccattatctttcatgtttatagattgcatcaagggaagtcaataccccatatcattgattggataaatactgtctttagtttgggcctttggttgagccatcaacgtccacagcccgaaatcgtcttcttctctctctgtaaacccctcctgcctttacgagagagagagaaagagagatggggacagatgcgatgctacaattggccatgttattgctaaccctagccttgttcttcggcatgctcaatttccccaaaaaagccctcaccaaactccgatccaagggccgaaccaccgccctctccaaccgccacttcgtccagggcgcgcagctcttagcccgagcccgatccgcccgcaaccgcaccacctccatcaacctcgccaaggacgcgatcttcgaagccgacaaagccctttctctcgatcccaaggacgccgcctctctcatccttaaggccctggccctcgatctcatgggccacaagtcctccgccctcagatctctcgacgccgccctctctccgccggccgtcaagtctctgtcggagagggagaaaggagacgcgctcttcaagagggcggagctgcacgtggcggtgaacaagcggaggagacttgactcggccgtggaggatttggtggcggcggtcaggctcagctccgatgacgccaaggcgtactgtttgttgggacagtgttatgagatgaaggggatgagtgatgaggccaggaaggccttcgatcaggccctcagggtcgaccctggctcgcccgcggctcgtcaaggtttggaccgtttggcacatccgccaagtggttgaatgatggctgcagcagaagcaagggctgcttggcaaagaacagctaaccgttgctttgtccaagaagatgccaaaagagctccaaaattagcgtgctgcccctcagcatcttcatcgtccaaacaggttgatgcgggacctgcaaatacagcagacggccatgataatcccaatgtaggtttcatgcctcttaaccgaaacacttcatattccaatctaccccccgaatcaagatggtggctgcagctgcaacctaattacgggcgccaaacaactttaacaaacgaacagttaaatacattggagggcgagatggaaacttttcaagccggtgttttaaaatctaccgttaaaccaagtgaagtccacgatggtttgcacattgatgaccactctgaaccctccctcgacgcttgttatgggacttccacaacttgtatgaagaaagatcttgaagtcgagaagaaagagctaaagactgtatatagtaagagtgcccaagaacctcttaaacctgacaacatgggggaatattatgagttattggatatcgatcctgttggttgctcagtttctaagcaaccaaatgagcttggttttgattcggactctccttggattggtggtgaaaaaacagagccgtggtggcgtatggcagatagaggtgaattggcttcattggttgcacagagatcacttgaccttattgagaattgtgatctccctcggcctcaaagcaagcatgttaaaagagaagacccatatgcttatcttggcaattttgatcgtgatgggattttaccgtcatctaaagatttcaaggtacaaacaggtaattcactaagcaatcgcaccgtacgaagtgcatgtgggaagcagtggaccttatctgaggagcagccacaatatggtttagatgtctgaaacagatggccttggcagtctctgcaattggatttgagggttatgaaaagaggcttgaaatttccttttttgagcccagcatatttgctgatcctgaaggaaggggccttcgttctctttccaaatctcagttggatgaaatacttgaacctgctgagtgcactattgtttcttcactttcaaatgaccatgtcgactcatatgttctgtctgagtcgagcctctttgtttatccttacaagttcattatcaaaacatgtgggacgacaaagttgcttctttcaatcccacctatcctgaagttggctggtactctttccctcactgtacgatcagtgatgtatacccgagggagcttcaattttcctgcagctcagtcatttcctcatcgtagcttctcagaagaagttgcagttcttgatagctattttgggaagcttggttcaggtggcaatgcttatgttatgggcagctttgacaaacagcagaaatggcacgtctactcagcttctgctgaatcggtgtaccgctgtgaacctgtttacacggtggaaatgtgtatgactggtttggacaaggagttggcttctgtcttctacaaaaatcaatcaggctccgctgctgtcatgacctatacctctggtataagaaggattcttccagattctcaaatatgcgattttgattttgatccctgcggttattccatgaattccattgaaggagctgcaatttcaaccattcatgttacaccagaggatggtttcagttatgcaagctttgaaatggttggatatgatctgaaagttgtgaaactcgaccatctggtggagagagcgttggcatgttttcttccaagtgaattctctatagctgtgcatgctgatgttggaatgaagtcactagtggagcagacgtgttcgcttggtgtgaagggctactgcctcggagatatgagctatgaagagcttggaatgggtggttcaattgtgcatcagaagtttgtcaagattgttggctgtggatctcctagatctattctgaagggtggttggaaagaggaagatgaagaagaaaaggaatagatggacttgaagtttatggagactgtgtggtgggttttctctcagctttttgaaaagggccttgtctatagaggtttcaaggttatgccatatagcactggttgcaaaactccactgtctaattttgaagccaattccaactataaggaagttcctgaccctgaaatcatggtgtctttcccaatagttggtgatccacaaggtgcggcttttgtggcatggacgacaacgccttggacccttcccagtaatcttggcctttgtgtcaatgcaaactttgtctatgtacaggttcgcaacaagttcaatgggaaaatttatgtggttgctgagtctcgactatcggagcttcctgttgagaaaccaaaaaagaacatttctaatggatctgtcaatgaatctgaatcaaactctaagaccaagggatcctctggtggaaaaagtaagaatgtggtggatacatatgaggtattggataaattttcaggggcttcacttgtgggaacaaggtatgtgccgttgtttgattacttcatggacttctccgatgtggcatttagagttcttgcagatgattttgtaacttctgacagtggaactggagttgttcacatggctcctgcatttggtgaagatgattatcgtgtttgtactgaaaaccaaataattattaagggggagagtctaattgtagcagttgatgatgatggctgctttaccgagagaattactgactttagcggccgttatatcaaggatgcagacaaggatattattcaggcagtgaaggataatggccggcttgtcaagattggaagcttgacacatagttatcctttttgttggagatctgatacccctcttatctacagagcagttccaagctggtttgttaccgtggagaagctaaaagatcaattgccagaaaacaataaacaaacttattgggttcctaattttgtaattttgtgaaggtttnnnnnnnnnnnnnnnnnnnnnnnnnnnnnnnnnnnnnnnnnnnnnnnnnnnnnnnnnnnnnnnnnnnnnnnnnnnnnnnnnnnnnnnnnnnnnnnnnnnnnnnnnnnnnnnnnnnnnnnnnnnnnnnnnnnnnnnnnnnnnnnnnnnnnnnnnnnnnnnnnnnnnnnnnnnnnnnnnnnnnnnnnnnnnnnnnnnnnnnnnnnnnnnnnnnnnnnnnnnnnnnnnnnnnnnnnncaggtgtttgattgttggtttgagagtgggtcgatgccatatgcttatatccattatccatttgagaatgttgaactatttgagaacaacttccctgggcattttgtggctgaggggctggatcaaactcgtggatggttctatactctcatggtcttatcaactgcactatttgggaaacctgcatttaagaatctcatttgcaatggacttgtcttggctgaggatgggaaaaagatgagtaaaagactgaagaattatccttcgccaatggaagtcataaatgattatggggctgatgctttacgattatatattatcaactctccagttgtgcgtgctgagcctttacgttttaaaaaggatggagtctatggtgttatcaaagacgtatttttaccatggtacaatgcttacaggttccttgttcagaacgccaagagacttgaggttgaggggcttgcaccattcattcctattggacaagtcactcttcagaagtcatctaatgttcttgaccagtggatcaactctgccactcagagtttggtgcattttgttcggcaagaagatctgtatcatctatgtgcggttcaaccgtaagagactcaaaggtcgtaccggagaagaagattgcaggattgcactttcaactctgttccaggtccttttagtgttggaggaactcatgtaaaatccattgtcccatgcaatgatcctttgaagtatgcttctttacgtgctgagccagaattcagtgtattaggcaaacgtcttggaaaatcaatgcctgttgttgccaaggaagtcaaagcaatgtcacaggaggatattttagctttcgagaagtctggagaaattactgttgctgcacacagtttgaagctgactgacatcaagattccgaggtttcaagcgctgataatatgactgagcaagaagttgatgctgctggagatggtgatgtttggtgatattggatttgcgtcctgatgagatccagaaattgcggaagaaagctagaggtttatttcaggtcattggataaagatccgtcaatctcacaatctattcttcttgtgcaggagtcatatatcagggattcagtcggttcctgtttgcttccttcaaccatttcttgatgaggagacattccatggcatttctgatctgtcatttactatcactttggcgagacagtcgttagtattcaactcggatgctgttcttgcacatttgcgaatggcttacagacttatttgctgtcaagggatcatcataatttcaacttggaaacagaaagattaaaggttatttgggaaagtggcattagttactggtggcgcaactggcattggagagagcattgtacgcctattccataagcatggtgcaaaagtttgtgttgttgacattcaagatgagcctggccagcatctctgtgaaaccctcggtggtgatcagaatacatgctttttccactgtgatgtcacagtagaggataatgttctccgtgcagttgactttgcagttgataaatttggcacacttgatatcatggttaacaatgctgggataggtggagccccttgtccagatatccgcaatgcagacctatctgagtttgagaaggtatttgatgtgaatgtgaagggagtatttcttggaatgaagcatgcagctcgtataatgatcccaaggaagaagggctcaattatttccatttgtagtgttgcaagtgccctcggaggaataggcccacatgcatatacagggtccaagcatgctgttttgggactcaccaagaatgttgcagctgagatggggaaatatggtatacgtgttaactgtgtttctccttacggagttccaacaagcttggctgtggctcacttgcccgaggaggagagaactgaggatgcaatggtaggtttttgtaattttgttgggaggaatgctaacttgcagggggtggaactgacggtcaatgatgtggcgaatgctgtgcttttcttagccagcgaggaagcaaggtatatgagtggggctaatctgatggttgatgggggtttcacctgtacaaatcactcgcttcgtgtcttccgctaaatgacagtcaatataacctccattaaaacctcctctaatggaatttggcaaggtgacaatcctctaaactacgccttccctctcttaatcgtccagaccaccctaatcctccttgtcagccgcatcctcgccttcctcctcaagcccctccgtcaacctaaagttattgcagaaatcatcggagggattgttctcggtccatcggcaattggaagaaaccaacattacaggcatcggattttcccgacatggagtactccgattttagaaagtgttgcaagcatcggtctattgttctttctcttcctcgtcggtctggagctggatctaacctcgattcgccggagcggaagaagagctttcgccatcgctgcagccggaatcacacttccgttcacttgcggtataggagttgctttcgtgcttcgaaaatctgtaaaagaagccgacaaagtcggttatgtacagtacctagtcttcatgggagtcgctctgtccattaccgcctttccggtcctcgctcgcatactcgccgagctcaaacttctcaccactcgagtcggggaaaccgccatggccgccgccgcattcaacgatctcgccgcctggatcctcctcgccctagccgtcgcactcgctggccctcacaagagcccattggtgtcggtctacgtccttctctccggcgtcgccttcgtcgccttcatgatggttgtgatccggccggcgatgcgctgggtggctcgccggtgctcgcctgagcacgaggcctacatcactctgactctcgccggagtgatggtttcgggctttgtgactgattttatcggaatacattcaattttcggtgcttttgtgttcggattaaccattccgaaaggtgaatttgcggagagattgatcgaaagaatcgaagatttcgtgtcgggattgcttcttccgctttattttgcttcgagcgggttgaagaccgacgttgctaaaatacgcggggggcaggcttgggggctgctggcgcttgttatcacgacggcgtgctccgggaagattatcggaacgtttgcggtggcgatgatgtgtatgattcctgcaagagaggccataacgctcggtgttttgatgaataccaaagggctggtggagctcatcgtcctcaacattggcaaggagcaacaggtactaaatgacgaggtctttgcaataatggtgctaatggcattattcaccaccttcattacaactcctacagttatggccatcttcaagcccgctcgcctcggcaaattacactccgccagcttcaacaacatcaaggatgaacttcgagtccttgcttgcgtccacggccccggaaacatcccttccctcatcaatgtcatcgaatcaactcgatccaccatcaagtcccgactcaaactctacatcatgcatcttgtggagctcaccgagcggtcctcctcgattgtcatggtccaacgtgcccggaagaatggttttccgttcatcaaccggcaaggtgggagcgagttgcatgaccgagtggctgtcgcgttccaagcttacggccaactcggtcgagtcagcatccgacccacaactgcaatatcaccattgtcctctatgcacgaggacatatgccacatggcagaagacaagagagtgaccatgatcatactgcctttccacaaacagtggaggaggagagaggatggaggtgacgaagaagaggtggagaatgtgggccacggttggagaggagtcaatcaaagggtgttgaagaatgcgacatgttcggtagcggtgcttgtggaccggggattcaatggtggatcccaacaaacccctggcgccactgccaccgtggcacaaagagtgtgcattgtgttctttggtgggcctgacgatcgcgaggcactagaattgggtggaaggatggcggagcatccgtccgttaaggtgaccgttgtgaggttcattgagaaagatggctttgacggagttatcttacgtccgtcactagataagagtagagagaaaagttacaccttctcaacagccactatgaaccgtgagaaggaaaaggagctggatgaaggagctgtggtggagtttcggaacaagtgggatggagtggcggagtacaccgaggtgtcaagcaatattgtcagcggggttatggagatagggcaaagcagagactacgacctcatggttgtaggcaaaggtcggttcccatcatccatggtggccgaattagcagaccgggaggctgagcatgcagagctagggcccataggggacatgttggcttgtccgggccaagggatagtgtcatcagttctggtgatccaacaacatgatctagcccacacagaggaagccccagtgtcaaagataatggacctggaggatggtccagtaacaacatcccatgggccatcaagtccagtgggaactcaaacagattgtgtctgaattccaaaggacccagcaacactttggaatgctgaatttgtgcaggcagaactctggaggcagcctcccacaattgataattgcttgcgagataacaggttctgcggaatttcaaattcttttgtcaagcgcaatgctgatggaacagctgtaagcattgcagctccacaacccaaaaatgcagtggtggcagggccatccagaagtaattctatgattcaaaaggcaactatttctcaacctcagcaaaagaaagttcagcaatcaagccctaaggttggtctagaatcttccaatgtggtaaaaagtatcaaaactgagggtcatgtcagtggaggtcatgaacaggctggcaagccttcttcagataaagaaaaagctcctcaattgcctgctaacaaaaagaaaagtgaaaacgataaaagcacttcaggaaatgggggttcattagcaaatatgtggggtcgtgcagctgcaaagccaaagcccaaaagtgccaccacagaaactaatgttccaatccctattgctagtgcggaagctcaaatctgtgctcgtgaagcgattgaggctacaagtagtgatgatgatggccaagatgttaatttcaagagagcatccaaaggtgaaggcagtagaaagagaagggttgttttcgatttctcagatgaagatgatgaatataaagatgctgtcaatctagcatcgccagatccccctaaaagtcaaacttttctggacaaacaaactactaaatccccaattccagagaaaatcaatatggatattgacatgcaaaaagttgttaaacctaaggtgaaggaagaaactctagccaaggaaactaaccaactatcgagggaagattcatcagatgtcagcaaaaggaagactgagatttcctcttcagacaaggtccacagtcttcctgaaaataatgttaatgcaaaggataaagtggttgatgctgcttcaacttcacctaagaggagaaaagtgttaaagacacgtattgatgaacgtgggagagaagtaaccgataagaagtcaccagctgtggggggcactgctccatctaacccaggtgtgaaggatcctaatgcaaagcgatacaaaactagtttcacgagctgaaatatcctaccaacatgctgtttgtcttggttctgagtcagacgtaaaacaattaccggttcgcttctcatccatcggatctgatttttcaaatagcatcaacagtaatagttcagtgcctgaacaatttgtgccacgtggttctgtaaaatcttgtaaggtttcagattgcatggatgcaaagtcttcgaatgatatgaaagatgtgtacccatacaagtttcagagcgaggcgattcttcagaaaaatcctgaatctgtagatgataaccctatgggaggactgccttggcttaaagcaaaagaaccttcggattttgagtggaccaaaggaatggaagattcttatcagacgaattcacattccttgcaaaactattctcagaagtttgctaacaaaaatgaaatgggaaagagtctttctcaaagtttcgttcgggatactacatcatcaatgagtgcctgtgatgctgcgctcgacaaaatcaaagccagtgtatgtccaagtgatggaaagattcttgggttttccatttttggtgtgcctcagatctccactgatctttattcgcccagctccccatctaagttgagttgccttgcttctgatgttgatggtggcaatgacgagaaagatttgggtcatggtcccactggagatcagcttgaagttgaggatcttgttacggagaaaagtttaggcaatttcattgatttaaacttgtgtatgaatgaagaagaggcacctccagtaccatctctccccagagcagttgtgaagattgctaccaccgagatagatttggaggctccggccgttcttgaatctgattcagacctatctcctgaagcggactcttcagaaaacaaacttaagagcccttctgaattacccttagatgaatccaaggagagtactgaagaacttgttagggtagcagcagaggctataattgccatttcatcatctgacgtgctcgataaacacgctgatgatatcacttgtcagatattgggagtttcatctagtgattcactccattggtttgcagaggtagtttcttcttacaacggtgatcttgaaggtgagcttacagaagttccaggaggtactgatggaacgaatgatgaagagttcgttcctgatgggatggattactttgagttcatgacactgaaattgacagaaaccgaggtagaggaatgctgcaataacacctactatgatgaagagtccgttccagggcccacggtattgtctaaacgacctcgaagaggtcaagcgaggagggggaggcagcgaaaggatttccaaagggatatactacccggtctcatttctctgtcaaggtatgaagtgactgaggatcttcaggtatttgaagcactttttaaagaaagtggtttcacttggcagccaattctgtcacagaggaaggctgctaagaatggtcgtgggaggaggcgtttagggggttctcttccctctccgacaccaaaagttgtttgcccggcccctgaacaacaacctatttatcgagaactattactcgatgagaggactctgaccggatggggaaaaaggacaaggcgtttgccaaggcagcggtgtccaactgataatcttactcgtgctttgaaatgttgagatgaaattaaaaggagagaactatctaagcaaaacatacaattgcagacatctcagtccatttctttttcgcctaaagtctcatccaagtctgttcagaaatcgtggcaagtctccagctcaccctgggtaaaccctgccgctactagattatctatttcaagtgctgaaaatatccaatcaatttcgatcttttctttatgggagagcacacaagcaagtcccgatactgcccaaactgaagccaatttaaaagaccgcaagttgtcgcattccaaatctgagaagcctaaaaggaaaatgctagaccttgaacttccagctgatgagtacatcgatagtgaagaggaggatcggttaggagaggaaaaggtttctaaattgcctgagttgccttgttatccaccaaagagaatgccagaggtttctaggagaactactgatttggctgacttgaatgaacccatctatcttttgtctttttgcattctttcctatacacacacatttaagcctctcactctgtctctctttctatgtatatagtagggttggtgcattgttgctgcaaatgaaaatggagtttttaaggagtatggcggttgggatagtggtgtgggcgttggttgtgagggtgggaggagtggaggttaggggtttgccgccgtgtgattttccggcgatttacaacttcggcgactccaattctgacaccggcggcatttcagctgcatttgaccctattccccaaccgtacggcctcaattacttccgaaagcccgtcggccgagattgcgatggacgccttatcattgacttcatagctgaggagttgaaactaccatatttgagtgcatacctgaattcaataggaaccaattacaggcatggtgccaattttgcaacaggtggttcaactattaggcgtccgaatgagactatatttgagtatggtataagccccttctcgcttgatatgcagattgtgcagtatgatcagttcaaatcccgaacccatgatctctacagcaaagatcccaaactccccaaacctgaggacttctccaaggctctctacacgtttgatattgggcagaatgatctttctgttggttttcgaaagctgagtaatgcaacttcgagctgcaatggctgatatagtcaaccagttagcttcggcagtccaacatctgtatggaaaaggggcgaggacattctggatacataacacaggccctatcgggtgcttgccagtaggcacattctatatccaaaatccacaacctggttttctagaccagtatggctgtatcaagggccagaatgacatggccgtggaattcaacaaacagctcaaggacagagtcaacaaactgaggacagagctcccacatgccgccttgacatatgttgatgtttatgccgcaaagtatggtttaattagcaacaccaagagccaaggattcactgacccaattaaggtctgttgtgggcatcacgagaattatgtccacgtatggtgtgggcagaaggcgagcataaatggtactgaaatctatggtgcttcgtgtacatctccttccacatacataagctgggatggagtgcactattcagaggctgcaaatcattgggttgccaatcatatactcaatggctcattgtctgaaccacctgttcccattacccatgcctgttataagcagccaggcctgtaaatgcaacgtcaaaggagcacttccagtttctctcctgggatctcttccttcagccatgggtccaatgttaacaatcttgggttgcttccacaaaatgtggattcaatgaatgcttccagtcatgataatcatacttctattagttggacaggtccatctagttctagtatgatttcccataatcaggttgctctatcaaatggtgaacatgagcaattgccttctccagatgctaggactggaacccgtaagaggttgttgggagaaagccattcagagccaaatgggccatcaattttgcaaagtgccatttctgatgctatccctcagaagctagacttaaatgtagcattcgaggacagcaatgggaacattcatcgggaagtaggggcaaattcaagtttggcaggaaatgcagaaatatttgagagaaatacacgtaggagagtaactcctgcaaatgaacaaggttttccatcaagtacgtcttcccttgcacatgttaataatacctttcaaaccttgcaaccttcttattataatggtatcactagtccaagctccagcagtgcttctgctagttctcctgtaattctggcaaggggaagtgatgcattgagggtagaagaaaactcacgatacattcctagaagcacttctgtgcagagtatgctagctcctggaactttgagaaactcccccagaaatcttagctctcagaatggcttttctgacgcccagctatctgctcctccacactttcgtcagcataatgttactagaggttttcagaatggctttactgctggcatccatccatcttccactcggttttcctcgtaggaatttggctgaagaatatgtggagaggctgtcaagtattgttaatcattctacagtgagattggctagctctgtgtctgaagggcaaactattaaccatccaatcccttcagtaggaggcaggcttgaatctggagttggtaatgtaagggcttttcaagcccaaccaaggcctggagttttgacgataagagatggacacaatgctgtcatgccttcaattctgcctcacgtacagcctttaggtgctgctcaatttcgccataagattcagcgtgccttgcaagtcctacatgttgaggatgggattattattcatgagccttttttttatgaggagcctgatgtgcataatatgcatcttgatgtagatgatatgtcttatgaggagttgttggctggcaaaagagcatgtcttacacaccactgtgcctggatgtgttgattgcaataaaatggaaaatatatttttatgggaaagatttttaaaaccgcggatcgtctttgcggtgtccttggaagagatgtttggtggagagatatctgttatgaatcaacctgttcagaagaacactctctacgtagggggtttggcggaggaggtgaatgaatcgatacttcacgctgcgttcataccgttcggggacataaaagatgtgaagacgccattagatcaggcgactcagaagcacaggtcattcggattcgtgacgtttctggagaaagaagacgcctccgcggccatggacaacatggacggtgctgagctctacggtcgtgtcctcaccgtcaactatgccctccctgagcgcattaagggtggtgaacagggttgggccgctcagccagccaaattcaagggtcaaggcagggtcttgggttcgtcttcttcggacaatcccaatcccaatccgattctgggtcggccatcacagactgttgattctaagcccagtcaaccaccctcaagtgcttcagcgaattctaagccttcgcctcagaaacccttggattcggatcaacatgtgacgaataggtctggaattcctagtaattccgactccaattgcaaaccatctactggatttgatccgtatgaccctttgatcacttctgggaaaagaagtgcaaatgggtattctctgaatgtgtttgaatgcccggtttgtggccgtgcttatgggtctcaagaagaggtctctcatcatgttgatagttgtctcaatagtacacaagccaataatgtggcttttggttcagaatcgtctgaaaatgatagtgtatctgagggtagaaatgaattggaagcttgtgttggtgcatatgtttctgggaagccttccgatgggtcagtccaaattgttcttaagttgttgaggaatatagtgaaggagccagaaaatgctaagttccgaaggattcggatggggaatccaaagataagggaggccattggtgatgttacaggatgtgtggagttgttggagtgtgttggatttggacttgtagatgaagacggggagatgtgggcggtgatggaaattccttcggaagaaggaatgcttttaattaagaaggcgatatcattattggaaactcagaaggttgaagaattgccttctacagctccatctaagatagacgaaccagttgagccgaagaaggttgacagacaggtacgggtgagaagagagagagagagaagatgaattttccccaatctctaacaacaatcacattcctcattctcatctcctcctcgccggtagcgaactcctccggcgacaatccgaccgcctacgaagtcctcgaacgctacaacttcccaatcggagtactacccaaaggcgtcacaggctacgatctagacaaatccacaggcaagttctctgcatacttgaatggtagttgttcttttgcgctagaaggttcgtaccaattgaattacaaatccacaatcaatggctacatatctgagggaaagctatcgaaattggaaggtgtgaaagtcaaattgttcttcttttgggttgatattgttgaggttgatcggagcggcgacgatctcgaattttcagttgggattgcgtcggctgggttttcgattgataattttgaagagtgtcctcaatgtggctgtggattgaattgtggtgatggagatggaatcaagcttaggactaatcgatttggtgtttcttcttctatgctcgcaatggataggtcgaagcagcaacaatggcagcagcaattgttacagcagacaaatataacctctgttttcaatcaagattgcatcgacgagtctctgaatctgattccctatgccgatgagtgcaatttgtttctcaaccctgatctggagactcctaggggtttcattgatgcttggtcaaatgaagatcccaacagtactaacaacaacaacgagtcctctgtttcttcacgtgggaacctctcgcctctgtcaatggccacggcggcggcgggcggcagcgacgccctcaccggcgaaatgggtggtcagatccaaatgggtttaggcattagagattcagatcaccatgaagcccaagtttcaagctggctgagctctgtttcttgggagggttccacacctggtggaccactagccgaggtcttgaaatgttcaggctttgacattctcacagccaaagtccgtgctgcaactagcgtagatgaaatatttcattcactcagccatgaccgtgtttgcaatgctgtacagatttctcacagaattgttgataaattactctatcggttcaaagatgattggaagtctgcattaggtgtttttaaatgggtatcatcacatcctggctataagcccctaccagaatcatatgatatgttggtggacatactgggtaaagcaagacaaatagataagatggagttggtagatgaaatgcgtcaaacccatcttgtgacgcttagcactgtagctaaggttatgcgaaggcttgttggtgcaggagattggaaagatgctgtgaggacattcgatgacttgggaactttcgggttggagaaaaatacagaatctatgaacttgttgcttgacaccctttgcatggcggccttggagttcatattatctcaagctcgccgccattacttgacaaaatccccttcttatctccgactgcgacattattcaaaacccagaaccacctttctcgtcctcctcttccatttctgggatttaacagatcactctgttctgaatagagaaggaggaggcttctcgaccagacgaacccacaagaagaccccccaaacccacatcatcaacaccaatacaatccgtttcataccctgtcaaacccaaattggaacaagactccgataagccaataataatgcagaagaagctcgtggggctgcttggactcgggaggacattcggtacgtgaaaaacatacccaagctatcttttgtctcctacccttcttctcggctggtggcccctctaccagaagaccgactggcggaggatgctcctgctcaggtgaaggaggaacggaacaaggatgcgcagttggatagagagacgatgcgaattcaagccgataatcgtaggtttaggtgggctttgaggggtgttgaagaggagaggcttcctttccccacacttatcaagcaacaacaaaacaaggacaaggttgtttttgatctccaggaggctattcgactcgtccaggctaatgcgaaggcaaatttcaatgaaactgttgaagtacatgtaaatcttgctgctgaactacgtcgaactgatctgaagcttgatggtattgcgactttgcctcatggtactggaaaggctgctaagattgctgtctttgctgatggatctgccgcagatgaagccagagctgcaggtgctaatgttgttggcggtgttgaactcgttgaggaaatcaagaatggcaatcatacagatcctcctgaacagaatatcattcgcatcgctgaccataggcactgtgaccctcctcttcctcttcctccagaccccagaaacctgcgtccctgaaggttccatccccaaaccccaccagaagttcccaaagtccacctgcgacttctctcaccgctctttcatctccatcgacaagaagaacaagcgcctctggtccaccaaggactggctcaacaagctccactcattctcttccttcttcaccgacctccaaaccctaaatcacctccacaaccactccaaagtcctctgcgtctccgccggcgccggccacgaggtcatggctctgaaacagatcggcgtcggcatagccttctatttctatctttcgatgagaaaggtttgttttatgcactggatcttggtggcacaaactttcgtgtcctgcgtgtacaattgggagggagagacaatcatgttgttaaacaagaatttgatgaagtttcaattcctcctaatttgatggttgggacttcagacggattatttgattttattgctgaagcactcaagaaatttgtcgatacagaaggcgaagattttcatcttccccctgatagacaaagggaactgggtttcaccttttcattcccggttaagcagacatcaattgcatcaggggctcttattaaatggacaaaaggcttctctatagaagatgtggttggacaagatgttgtggcagagttgacaaaagccatagaaagagttggtcttgatatgcgtgtagctgctttggtcaatgataccattggaacactcgcgggaggcagatacagtaacccagatgtcattgctgctgtgattttgggtactggaaccaatgcagcgtatgtggagcgggcacatgcaattcccaagtggcatggcctactgcctaaatcgggagatatggttatcaacatggagtggggcaacttccgctcatcgcatcttccactaacagaatatgatcaagcattggatgctgagagcttaaaccccggtgaacagatttttgaacagcgtgacggaagtgtgttcttttcccaaacgttcacaagcagctcccagtgccgtggaagatttatcatcacagcaagctgagagatgcattggtagattcttttatgaaacgggcattgatttcagtgctgcaaaatctcctagcttccagagaatgataagtgccaccattggttctggtcagattggggttaggatccccagttgtcaggagttgaaagggtggatcctttgggatgaagtgaaagagatgcaacagtatatcaaggaaattagaaattcatgggcaagcacagggtgcagcatgttgttggatggatggattgatggaaacgggcggaacctgataaacattctagtgcattgcccacaaggaccaatttatctcaggtcattggatatttcagctgctcttggaaacatcaatgctttgcagttgttgtttgatgaagttattgatgagattggggctgaaaatttggttcaaattatcacatattctacatcagcctgtatggaagctgtgggcaagcaattaatggagaagcacaggacatttttttggacagtcagtgcatctcattgcttagaactcgtgttagagaaaatgggtatgatggatctcattaaagggatactggagaaggccaaatctattacaaaattcatttacagtcgtgccacagttctgaagcttatgagaaaatatactaatggctgtgacctagttaagccctccaagattaggtcagccatgcctttcttgactttagagaatattgtatcagaagaggagaacttaaagagaatgtttttttcatctgagtggagcacttcaatctgggcttctagcagggaggggttaagaatagctgatttggtgtgtgattgctctttctggatggaggctacagtagttttgaaggcaactattccgctggtccgtgtcttgtgtttgattagtgagggtgataaaccacaacttggttatatatacgaaactattgatcaggctaaggaaacaattaaggaggaatttaagaacaagaaggcccagtacatgcctttttggagagctattgatgagatttggaacaatcatcttcatagtcctctccattctgctggttattttctgaacccgagtctcttttattcaagtgatttcttcactgatgcagaggttgccagtggtctattgtgctgtattgttcgcatggtagaaggtaagcaccttcaagatttggtctcattacaggttgatgaatatcgagcagctaagggttcttttggtcaaggaagtgctgatcgacaatcaagtaattctccagatgagagccatgagtgaggcacctgcaggaggatccgtagatgaagaactgggaaatgtgttgtattctccaacagggtctgctacaactggcttcagtggtggaagttctctgggcctgcagtacaagggggcgtggtgcacccctcctagggtgtttgttgattttcaggaagaagttgtacctcacttggatcctggaatggtcccatcaacagttgaccctgatgcagctggaaacaagttacctaaaaggccagttcggatcagtgcttggaagcttgcaaagttggattcaaatgaggctgtgagagccgcagcaaaagccagggcatcctcatctgtactacgacctgttgacaatcaacgtatgcaagatcctgaactgagctctagcggcaacttgagtgtcagaagcagtgtgagcaccgacatgggtggaaacaaagacgccaagaatgaattcaaactctctcctttgagaaactcttttggtccgagtcaaggtagtcgagatgaatatgaaaccggcactcaaagcgttagtagcttcagcagtccaagtcacgttcatgactcggttaccctgagtccccttcctcaggctcatggtttgagccattttagcgcggtggctggttcaaaacctagctttgttcaagaccatccgacccaaagttcaagggaagctttccctagcattatcagcaacccaatatcccatatttctgccggatttgatgaaaagattgtgcaaaggcggagtagcgctggtgatccgttattgcactctggtccggctacttctctcctcagagacattaaaaggacttcggtcgtttgggatcaagaagctggaaggtatgtttcggttcctgtatcagcttcagaagcacgaggcagaccatcctggcagactatagcatcaaaccctaatattgaaataagtagttctgatcgaaggcctgttctgcctcgagaaccctcatcatctgttgccaaggctccgttagagcagtcggagaagctgatgtacacaggggagtctattttctttgggggaccactattgagtgtcccggttagggatcgtttgggaaatgagaaatcggggttgagactgggccaagatagggtggtgctaaacttgcctcgggaatcgacctctaacccccttaggagtagtggggtttttgaactgaatcctcaggctggatcttcaggtttgaaaaataaatagtggccttgcatttacaagtggctccatgtccaaaccacctctttcgaaacagtggaggaccccaagtgtccagtctgcaaggccaacatttcccaatcatcattagtccccttatacgggcgcggaacatcttcatctgaatccaatgccaggagtcaccaactcgatgtcatcgtacctcataggccgcgtgctcttggggtgcacactctggtaaccgctgcaaccccaatgacttcccatccaaatcaacagcttcacgctaatcctttccagtcacaatcacagcagccatttcatcacccacaatacttccctcaccctaatgataattttgcttccatgacatcagctaacttaggcagcgcgacaatgactagcatcttcagtccaacagttggggtgtttggagatttggtctttgcaaggatgtttgggagctcggatacgagtttgttttcttatccttactcgaatgcttaccctctcgcaggaaatggtggccctaggatgaggaggcatgaaatgcagattgataagtctctcaacagagtttctatctttcttttctgttgctttgttttatgccttctcttgttctgaatggcctatgaacaaaacatccaagaacatacagcccagtttgagtcagacacagatgtttcactgatgcaaaagttgagttcaatttcagctccaacaacagcttcagaaaatgtgaatggctgttttgattgcaatatttgcctggactcggcacatgaacctgtggtcaccctctgcggtcacctatattgctggccttgcatttacaagtggcttcatgtccaaacctcctcctctgaatcagacgaggaaaccaagtgccccgtttgcaaggctaacattacccagtcatcgttggttccattatatgggcgaggaacatcttcatcagaatccgatgccaagaggccccaactcgatcttgtcatacctcgcagaccatctgctcatgggaccacaaatccaaatcagcagattcatgcttatcctttacagccagagcctcagccttctcatccccaacaatacttccatcaccacccacatggcaattattcctcaattacgagccttttcagtccaacggtcgggatgtttggagagatggtatttgcaaggatgtttggcagctcggaaagtttgttttcttatcctctgatggggaatggaagcccgcggatgaggaggcaggagatgcagtttgacaagtcgcttaaccgaatgtcgatctttcttttctgttgctttattttgtgccttctcttgttctgatttttcttttttcaattagcaagagtagaaactttttggtcccttgtttttatgcgagctgaaactgtgcaggaatacttctcaaaatggggagatagtggcgaggtggatttgaaatatgagttggagcatctaatcatcttgacagccagtagatgtctattaggtgaagaagtacgtaataagctctttgctgacgtgtctgctctcttccatgacctcgacaatgggatgctccccattagtgttatattcccatacctgcccatcccagcccaccgccgtcgtgaccaggctcgcaagaagcttgcagaaatatttgaaaacatcatagctgcccgtaaatccactggcaagtcagagaatgacatgttgcagagcttcatggactcaaagtacaaagatggtcgccaaacaaccgagtctgaggtcactggcctgctaattgctgctctctttgctgggcagcacaccagttccatcacctccacctggaccggagcctaccttcttagtaacaagaagtacttatcggctgtgttggatgagcagaagaacttgatgacaaggcatgggaacaatgttgatcatgatatcttgtctgagatggaagtcttgtataggtgtatcaaggaagccctgagactgcaccctcctctgataatgcttttacgtagctcccacagtgacttcagtgtgaaaactagggaagggaaagaatatgatattccaaagggccacattgttgccacatcacctgcttttgctaatcgtctccctcatatttataaggatcctgacatgtatgatcctgacagatttgctcccggtagagaagaagacaaagtagctggggcattctcatatatatcttttggtggtggcaggcatggatgtctaggggagccatttgcgtatctgcaaataaaagcaatttggagccatttgctgagaaattttgagctggaactgatatcgccttttccagagattgactggaatgccatggttgtgggtgtgaaaggaaaggttatggtgcggtacaagcgccgagaacttcctattaactagactcactctcttctcagaaaggtgaggccctgcctctcccccatagcacccaccaagctactattgggtagttgtcgaaattttaggttttttggggggtttgaatctatggcttctttgtctaggaaggatgtggatcggatcaagggtccgtggagtccggaagaggacgaactgttgcagaccctggtgcagaggcacgggccaaggaactggtcgctgatcagcaaatcgattccgggtcgatccgggaaatcgtgccggttacggtggtgtaaccagctgtcacctcaggtggagcaccgtgcgttcacggcggaggaggacgagacgatcatgaaagcccacgcaaagttcggcaacaaatgggctacgatcgctcgactcctctcgggtcgcaccgacaacgcgatcaagaaccactggaattccactctcaagcgtaaatgctcgtccatgtccgacgatttcaatttccccgacgggtctcattcgcatcagcctctgaagagatcggctagtgttggaccgggcacgaatgtatcgggtctgtacctgaacccaagtagcccatccggatccgatttgagcgattcaagtttctccggtttcccttccgctcaagttttccggccagtgccgttaaccggcggagttccccctccggttcaccagatcgagactgcatcaacgactggatcggatcctccgacctccctcaccctatccttacccggatccgattcctccgacccgtccaatcaaatcgcaactacagggcggccaaaacatcgattttggggcgtcgattggtgagaaacagttcttcagccaagaatttttggcggtgatgcaggagatgattaaagaagaagtgaggagctatatgtctgggattgaacaaaacgggcggtgcttgcaagcagaggcgattaggaacgcagtggtgaagagaattgggattagcaagatcgagtaggtgaggcgcagggcagtagttccatcgcttcacaagacatacttatcagtaatagttgatcgggtattttgcaaatgtgctgagagattggtggaaaagctcaaaaccaatgtactcaatggctctgctgtgaacatggaggaaaatttttctcaattaactctcgatgttattggtctagcactattcaactacaattttgactcccttaccactgatagtccggttattgatgctgtttacaccgcgttaaaagaagcagaggctcgttccactgatctgttaccatattggaagattaatgctttgtgtaaaatagtcccaagacaaataaaagctgaaaaagcagttacactgatcagaaaaactgttgaagaactcattaacaagtgcaaagaaattgtggaaagtgagggcgaaaggattaatgaggaggagtacgtaaatgaggcagatccaagcatccttcggtacatttgtgccactgtgttgcaggtatcaagcatacaattacgagatgaccttttgtcaatgttagtttctgggcatgagaccactggttcagtgttgacttggacagcatatgttttcatgcagccagaatcagttgtccccgaagcttatagagagtgggaggtcaaggtgtttgattggactcagtgccccactcttgcaaagccagaagattccatttttttctacaaatcaataaagctagatgctgcaacacagtacagcattgatgagaggaatataggaggtgcagactctgcctctgcctttgcatatcgatccagtggatgttatgcagcagtttggctgatggaggacaatttgagttgtatcttgtatagcctaaaattctcatgttaaaatacaaattttcatccatgcaattgatgcttatgaatttgatgcatataaacataactccatagcctgattcgttaattgttttcacaattgtttcagaaaggttgcatgccagatgattctggataaaatgggattgaaaggttatcagatgggcaaggctcctgcgagctgggcagatggctgagctggatgcgagagctgaggaacaaaattcaaaggcaaattcgtacttacattgctcgcaaggagttcatttcaatacgtaaagctgctattcagttgcaatcatgttggcgaggtagcttcaagattcatatggagtctgagaatcaagtactacgtcagcaagcattgacaatgtcaccaactgggaaagctttatctgcacgaccaaagacaacaattattcatagaactcctgagaatggcaatgttgtaaatggagaaacaaagattgcaccggacacgactgctgcgctatcaaatccacgggagcctgaatctgaggaaaagccacaaaaatccctgaatgaaaagcagcaagagaaccaggacatgctaatcaagtgtattacgcaagacttgggattttctgggggcaagccaattgctgcttgtgtcatatacaaatgcatgacaataaaccattgcatgactgatggaatatcagccatggagtttgtccattcatgggcagaaacagcaagatccaaaaccctaaccctcccaccatttatcgatcgaaccatactccgatcaagagaacctccttcgatcaaataccctcacaaagaattccaagaaataactgacacatcaaacatgtccaccctctaccaagaagatcaattggtgtacaattcattccaatttaatcaggaaaaaatagccaggctaaaaaagaccgctatggaggatggtattatcaaaaactgcacgaccttcaccgtgctcacagctttggtctggcgtgccagaaccaaagcccttaaaatgaaatcaaaccagcaatccaagcttttattcgctgtcgatgggagagccaaattcaacccaccattgccaaaaggttactttggcaatggcattgttctgacgtgttgtatatgcaatgcatcagaattaatagaaaagccattgagtttcgcggtggagcatgtgcagaacgcgattaaaatggtgacagaagggtttattagatgggcgattgattattttgaagtcactagggcaagaccttcattgactgccacacttttggtttcgtggactaggttggattttgacaccacggattttgggtggggggaggcggtgcaatcaggttgcgtgaacttgccggagaaagaagtggctttgttgctttctaatggaagagatagaaagatcaccactttgcttctgggcttgcctattactgccatgaagacttttcaagagcttcaaagattgcgtcctacaattcacgacattatcactggcaagatcaaaggttatgcagagcactttagttgctcaagggctggcattggtcaggctgcgcaaactattactactggtcttcattatttgaaaggacatttggagagctaccagttgccaaagcagaagcgacagaatggaatatcattggctggaacgctattggctgtcagccctgtatcacctgtgatggctcccatgggaacagcacaggctgcagcaaaggaacttcttaattcgattttggatgctgttgttcggatattcgagaaccatgttattgttggagagcttctagaatcaaaatcctcacaacaaagtgacatgaaccctgattccgatgcgtctcatgatactggaggctacagtatcggcttttcattgacagttttgcagagtgaatgccaacaacttatatgtgagattctgcgggcaactcctgaagctgcatctgcagatgctgctgtacaaacggctagacttgcaaacaaggctccttccaaagaaaagagggatgggtcggaagatggtcttacctttgcttttcggttcatagatgctaccatatctattcctaactcagggactgaccttattcgccaaggatggggtagaaggggttcaaatgttctccaagaaggttatggaactgcagctgtcttacctgagcaaggcatatatctagcagcatctgtataccgaccagttctacagtttacagataaacttgcttcaatgctgcctcagaagtattcccaactagggaatgatggattgctggcatttgtggagaactttgtgaaggaccacttcttaccaacaatgtttgtagattacagaaaaggcgtgcagcaagccatatcaagcctgattctttactacaattgccgcagctgccagtatgacatgggatttagcagaatctggtgagcacttcataactacaattatcaatggttctgacctagtgcctacattctcagctgcttctgttgatgatcttcgttctgaggtgacagcatcctcttggttaaatgatctgcgggatcaagttgagcgcacgagagtcctaaatgttgtttaccgctctgcaactgctttagggtctcgtctaccatcgattgccactgcaaaagcaagtgttgctggtgccggtgctctactgcggcctgtctccagcagtactcaggttgtagtgaggcgtgcacagaatgtagctcaggctgttgcaaggtcccgctcatccctatcatcatggtcttgtatgggtgcacgacgtcgttcagtgggccctctttcaaattctaaagaagaagatttgtcaggagctcctcttataattgaaagaacatccgaacctcttgtggctgaagtggtaactagacatccaatggtggacaacattgaggtttgttcttcaattggtggatcagggcacgatgacacagatgaagaggaacatggagcggtggacacaattattacatcccccacaaaagacatgactgaaggtgagttatggcatgaattggagaaggaactccgaagagatgacctcgaagctggtgtccgagtccaggaggaagaagcagcagctgcagtgatagaaattattgaagaggagaaggtattggttgatgcagtggaaagcaaaaagcccatctctgcattggatgtttcagggagccaccagttctatcctcctggaagaatattacatatggtgtctatgcctttgtctgattccactgattcagataacgatggacctgtcgaggaacacgttggtatctatcatacgcctagagatttgtatagtaaactccgactctcaagaacgatgataaatgatcatttcatgcccatgcacaaaaagattatggaacgaataattagggagctggaaagtgatgaagcttgtagttgtacaacatgagcgtggttcgatgaagaaaagaattcgagtggggctttatgtgctagattgagcaatgaggcttccatggtcaaatcccttgttgcagacagagtttcacttttagtccaaactgtttcagctgtgaccgtcgcaatggtcatgggactagctgtagcgtggaagctagcacttgttatgattgcggttcaaccgctcacaatcctatgtttttacacgcgaaaagttctactttcttctatttcaatgaatttcgtcaaggctaaccaaagcactcaaatcgctgtcgaggcagtgtacaaccataggattgtgacttcatttggaagcatacaaaaggttcttaagcttttcgatgaggctcaggatgaaccgaggagggaggcgaagaagaaatcgtggctagcggggcttggtattggatctgctcagtgtctaactttcatgtgttgggcattggatttttggtatgggggaatcttagtgaattccggggagatatcatccggagctgttttcaagacattcttcatattagtgagtacgggaaaagttatagctgaagccggtagcatgacttctgatatagccaaaggctcaaccgccgtggcatctgttttcgccattcttgatcgacaatctctaattccaaggtcttacactgctggaaccaagttggagaaaatggcaggcgggatagagatgaaaagggttgattttgcatacccaaggcggcctgagagcctcgtgttgcgccagttttgcctggaagtgaaaccaggaacaagcgttgggcttgtggggaaaagcgggtgtgggaagtcgacggtgattgcattggttcagagattttatgatgtcgagagaggggcagtgaaggtggatggggtggacataaggtcacttgacatcgggtggtatagaaggcacatggcactggttagccaagaaccggtattatattcaggcagcattcgcgacaacattgtgtttgggaagtttgaagcgactgagaatgaggttgtggaggctgctagggctgccaatgctcaagaattcatcatggctttggagatcacccaatttcttttgtccgctcaatcagccgatgctaaggtccggactgaggcagagggtaacctcaggcagttccaagagcaaaacctaccatcttttttcctgtctttgtcggttgagctctcgaacaatgacaaacccattgaatcccgtagattggcaggtatcctgcttaaaaattcattagatgctaaagatgcttctaggaaggaacatcttgttcaacagtgggtgacaattgatatttctgttaaatccaaaatcaaagacttgctcttgagcactcttggatcttcagctcctgaagcaaggcacacttcttcccaagtaattgctaaaattgctgcaattgaaattccccggaaggagtggcctgaactaattggatcgttgcttgtcaatatgaatcagcaagataggcctgcttcattgaaacaagcaaccttggaaacgcttggatatacttgtgaggagatatctcaccaggatcttgggcaagatgaagtcaactctgtcctcactgctgtggtccaaggcatgaatgttgcacagcacagccctgaagtccgccttgcagcaactagggctctctataatgctcttgattttgcacagagcaactttgagaatgagatggagcggaattacattatgaaggttatctgtgagacggccgttgctaaagaggctaagattagacaagttgcttttgaatgtcttgtttcaattgcatcaacatactatgaggtgctcgagccttacatgcaaactatctttgagcttacatcaaatgcagttaaaggagatgaagagactgttgcacttcaagcaattgagttctggagctccatatgtgatgaagagatagaatttcaagagtatgagactgctgagagtggtgattctggttctccgcattcccgcttcattgagaaggctctgccttatttagttcctatgttgctggagactttactgaagcaggaagaggatcaggaccaagatgatggtatgtggaatgtatccatggctggtgggacatgtctaggtcttgttgctaggactgttggtgatgctattgtgccccttgttatgccttttgtagaggctaatatattgaagacagattggcgatcccgcgaggctgctacatatgcatttggctcgattctagaagggccaagtgttgagaagctcgctccaatggtccatgcaggattggattttctgcttaatgcaatgaaggatgagaacagccacgtgaaggacacaactgcttggactcttagccgtgttttggagttattgcatactccatctactggattctctgtgatctcccctgcaaatctccagcgggttttgggggttttgttggagagtattaaagatgctccccatgtagctgagaaggtttgtggcgccatttactaccttgctcagggttatgaggatgccggcactagctcgtctcttcttacaccataccttccagacattataacttgtcttattgctactgctgagcgaacggacggtggtgattccaagctcaggtctgctgcatatgaaaccttgaatgaggtggttaggtgttctaatcttactgaaacatctcacatcataacacaactactccctgtcatcatgaataagttggggcagactgttgagcttcagattgtatcatctgatgatagggaaaagcaaggagatttgcaagctcttctttgtggtgtcctccaagttattatccagaaacttagcagcactgacgagactaaagctgtaatactgcaggcttctgatcaaattatggtattgtttctcaaggttttcgcttgccgtagctctacggtgcatgaagaagcaatgcttgctattggcgcattagcttatgccactggaccagagtttggaaagtatatgtcagagttctataaatatttggagatgggtttgcagaattttgaggaataccaagtttgtgccatctcagttggggtggttggagatatttgtcgtgctttggatgagaagatcttaccatactgtgatgggatcatgacgcaccttctcaaggatctatccagcagtgagctacaccggtctgtcaaaccccccatattctcttgttttggggatattgctctagcgattggtgaacactttgagaaatatattctttatgcaataccaatgatccagggagctgctgagatctgtgcccggatggacaacagtgatgaagagatggtagaatatggcaaccagctcaggcgcagcatctttgaagcttattctggaattcttcagggatttaagaattctaagcctgacctaatggtgccacatgctgcacatctcttgcagttcattgaattagtttgtagagaaagacaaagggaggagagtgtgacaaaggcagcagttgcagtgttaggtgatcttgcagatgcactcggttcaaatgtgaagatattgttaaaggactgttcattctgtaccgagtttttggttgagtgtcttcaatccgatgatgaacagctcaaggagactgcaacgtggacgcaagggatgattggacgttttttctgtctgcgggtaaggaattgctcgttgttttacttttggcggaagtaggagcagtgtgctccatgacccgagcattcagccacgatcagatttgtccaaggaacaatacattaagaaagataagcaaactaccgtgaatcattttcacgagaagcttctgaagctgaaggatttaatgaagacaaaggctgggcagaggagggctgagaaaaggcacaagttcatggaggacttcctgaaagagttctatgatgaatgggatgggagggcttgaatggcgaaagaggttgatcttgaaatggcggaacaagcggcggagaaggaagagcagcagccagatatgccgccggaatcgttctggttgtccaaagactccgaattcgattggtttgatcgcaacgccgtttatgagcgcaacgagtccacaaggcccaactccaattcgactaacttgaatccgagtttgcatcccaattccaactcctcatcgcacaggttttccataaacttgaagtctaaagcatcggttatcggattgccaaagaccacctatgccgataccacgaaccggaggagatgtaaaccggccaacatccggctgttcccgaagcggtccgagtcgattggaaaatcggagccttcatcgcccaaagtctcgtgtatggggagagtacggtccaagagaaaccgccgtaaatcgtcgaattcggtcgagaaatcgagaagtggtggtggaaggaagagaaccggggtctgcgggtgtttcactgctatattcctgtccgaccggaagtcgaaagcggtcattgaaaccgtagaaccgccaccggtggaatcgccgccgccgaggaggagcgtgacggtcaaagttggtgagttttccttgagagatgaaccggagtcgggtgcgtcgggggaagagccacccggtttgggaggaatgaagcggttcgtatccggtcgaagatcggtgtcttgggataccgatgacatggacaaatgaatggatcttgaaacactttgggaccgggttaatgatgcgattaatacaatcatcaggagagatgagagcaatgaaactggtgatctcttgccgccttgtgttgaagtaagagcatcccgaagccaacaacacgcgagtccaagaagttacctcggctcaagaactcaagaacctggttgtatacctcctcaaattttggataacactaccgttatgcagattgtggtttcatcttttgaaacggtagctggatgtggtgctgctaaaccgtacacagcccttgccctcaaaacaatttctcgccactttcgtggtttgcgtgatgcaatcaacgcccaaattcgagctacccagaaaaacttaggggagcaagatgctacgcctgctggtcaaggaggattacctcgtctccgctatgtggaccagcaactcaggcaaaaaagggcgcttcaacagtttggcgtgatgcaacattcttggaggcctcagagaggacttcctgaaacatctgtttcaatccttcgtgcttggctttttgagcatttccttcatccttacccaaaggattcagaaaagatcatgctagcaaggcagacggggctaaccagaggccaggttgcaaactggtttataaatgcccgggtgcgtctctggaagccgatggttgaggagatgtacaaagaagagtttggtgaggtagactccaaatcttcacccgaaaatgcatccaaagcagcaagagacaagtcatggccatctgagggtatgagtgaagagttccaagaaagcacgacgaccaaagctgcagatggtggccagttgggccaattcgatgactcaaagtccgatcttatccctgatgtgggaatgcagggttgcacggcaagactgggctttcagaacggtgcttgtggagataacaacattgattgtttgcaggatgaccaaagacctaatatggataaccataatctcttaccagatgggattatcagtgcttctgcttcgtataatatctcagagttgggtaatttttcagtgggcgaacacgtgtcgctcgctttggggttgcggcattgtgaaaatgattctctgtccatgtccggtgcgattcaattcagaggggatttcacagcagcttcatctgtgggctatgacacatccgttaagccaacaacgtatgatcactaggtgctattaaatgggcttagcaaacaagctaggacgagggaggcaaaacagcttctcttcaaattgttttatgaggagtccatttgaaatgatgtcacatatactacactgatagaaaattgtagtaataccgagtttaagaatgtggtagctctcataaagggattctgcatgcatggtttgatgaatgaagcagatcgcgtttttgaatcaatgcttcaaagaaactgcaagcctagtgaagcagtttataatgttattatacacggtcattgtaggggtggaaatttgcagaaagcattggatctttacaaggaaatggtgcaccatggatttgttcctcatagggtgtgtctgtaaccagggatggttttacaaatgatctccaacatgtaaaacagcaagacatcatgctagactcttctatatcacaatctcgtcatgtcgacgtagagagggagttggaacgctgggtccctgatgaagatgatcctcaatgtcctgatttggagaatatatttgatggcacttggcataggtcctggaatcaatttgaagtaaatgaaacattatttggagtgaaaagcacctttgacgaggaaatttatacaacaaaacttgagaggggtccacagatgagagagttggaaagggaagcttcaagaatagcaggagaaattgagggtgaggaaacccaagatctacatttagcagaggaacgagggattcaccttcatgaaaaatttgatattgacgaggaaacgagattctcatcggtctttaggggggttgacgacggtggatatgatgaagatgaggacgcattattggattcatttaatatcgaaacctttggtggtgcctctggttcggttgttggcaggccgttggctaacttgaccagtgggaaaagtaatgatggagctcaaatgtcatcttgttcttcatctcaggatgaaatacaatcttctctatcaaaccctgcaagggatgtacactgctctgattctaatgatcattctggacagctgtcatctgaatctctctctaaaagttcagctttagatagtgaaagcaggattcaggagaatcagttcagtgcacagtatgcaggaaataattacgttaaggagtttgtagaaaagcaaatgttagctgaggaggcgcaaacatcaaaatctgaggatttgcagccatcacttagggcaaagaaaaatggctctgatggtggattatccgcgaatgccacatcatatacttctacatcccttggctcatccaaggatcaggaaaaaatgagttctcccagtggactaacagaggatgcagctcccgtgaagccacaaggagcaacacagtctgctagatctcatggacgacctggtagttctgcttcagagcgtgggggtgctgcctcagcttctagcgctcaggtcttatcaccaagctcatcaatgagttcattgtcttcggaaaagtcaactctaaacccccatgctaaggatggcagaatctagggcttttaccggaccagccggttacccgcgccgccttcaagctggtataatctcaaagatccgattagagaacttcatgtgtcacagtaaattggaaatcgagttcggcgattgtgtcaatttcatcacaggccaaaatggaagtggcaagagtgcgatactgactgcactgtgtgttgcttttgggtgtcgagccaaaggcacgcagagggcggccacattgaaggatttcataaagactggctgcagctatgctgttgtcgatgtggaaattaaaaatcaaggggaggatgcttttaagccagatgcatatggggatgtcgtaataatagaacgcaggatatcagaaacaaccagttctactgccttaaaaaatcaccaaggtcagattgatgtggagaatccatgtgtgattatgagtcaagacaaaagcagagaattcttgcattcagggaatgacaaagataaattcaagttctttttcaaagcaacacttctccatcaagtggatgaactcttgaggagtattaggaatcagctggctgaagcaagtgaactggttgaagagctagaatcctcaataagacccatacagaaagaacttgatgagttgcaactaaagattaaaaacatggagcatgtagaagaaatatctcaacaggcacagctgttaaagaagaagcttgcatggtcatgggtatatgatgtggacaagcagatccagggacaaagtataaagattgatacactgaaaagccgtatacctaaatgccaagcccggattgatcgacaaattggtaagatggaagaattgagggattacttgaccaagaagaaagctcaaattgcatgcatgatggaaaggacatcagaagtgaggagaatgaaagacgaattgcagcagagtctctctctggctacaaaagaacggcttgagctagaagaccacggccataaaattaacctcatccagaagatgaggaagcgggtgatggtgcttgagcaacaaattcatgatatacatgagcaacatgttaagaagacacaggttgaggaagaggaaaggctaaaggaacttcaagatgagttagatgctgctaatttaacactttcaagattgaaggaagaagagtcggccttatttgaaagcttatctatgcaaaaggatgaagtagaaaagattgctagtcagattcaagataatgacaagaagcagcgtgagattggttcatacattcgtgatctccaattacatcaaaccaacaaggtcacagcttttggaggagttagagtgactaatcttttacaggcaattgaaagacatagattcaaaagaccacccattggtcctattnnnnnnnnnnnnnnnnnnnnnnnnnnngttgctgttgaaagtgccataggcaaattgcttaatgctttcattgtgacggatcatagagattctattcttttgagaggatgtgccagggaagcaggctacaactaccttcagattatcatatatgactttgctagaccaaggttgtatattccaaatcacatgcttccccagaccaatcacccaactactatttcggttatacattctgacaatccaaccgttctgaatgtgttggtggatctgatggtgctcaagtaccgttattgccttcctcctcctccttcctcctctgtgcccttactttgtcatcactatccaaagcttcaaatttttggaaatggacggcccaaacccccaataccattttctctgtatgcaattccacctcctaataatactacttccacctcacactcttcaaccacccccattttcctcccttttctccaagaagtagaaatgatacaagacccagaatcaaaacaaagcgaacaacaagatgaggacttggaatcaatcgaagacccaattctcagattcttcaaatttcgcacttcaattcaagaactagaccctggctgccaaggcaagctttccctccaaaagaatcgccgcacttcctggcacctcgcccctggcgatgcagttgaatttgtggaagaaactgaatttgatttcaaaaatgggttcaaagacaaacaggagcaattgggtgttgagggtgttgtaggtgaaattctgcagatggcaaggaatgtgcctgagaatttgccttatgaaggaagggttggagagagagactgtgtggatgtgttgggtttgatgggtcaggagtgcctggtaatgggttgtttgtactttttcgaatggatgggtttgcaggaaccatcactcgttacgccacgagcatgttcactgttgtttcctgtcttggggagagctgggatggttttgtttcgtaatttgcctaattcgaagcaattcagggatgttcatgtttacaatgctgcaatatcaggtttagttgcttgtattaggcaggtaaagctgaagcacctgaggcaaaacaggaaaacattacactgggtgtttggcgttgctccatttgtacatttgataatgaagagggtatgtctgcatgtaatatttccggggttcttcgtactcctttgggtaatgcttgcagccggggtctccccacccttgggttggtttttttctttgttaatattcctcatttagagtttaacatccttgtatcaatcctaccttaatgttgcagccaatgtcaacaaattatcttcttcggatgtccctttaagtgtcacagagaagaaaattgcagttgaattgcgatcagataacagacatggtagtataggggaggatactcattctctgtcgaatgaggttcagtcacgaagtctttcaagtagtctgaatactgtcaaatctggatcctcaaagaatgtcagtgctagaagagctgtgtcacatgctcaatataaacctgagaaatggatgctacctgaccatgcagaagatagattgacacaagtgaatcttgccattgtcggccatgttgattctggaaaatcaacactgtcgggaaagctgctgtacctttcgggccgaatatcccaaaaagaaatgcacaaatatgaaaaggaggctaacctacaaggaaagggctcctttgcttttgcatgggctttagatgagagtgctgaagaaagggagaggggaataacaatgacagtggcagttgcatattttgactccaaaaggtatcacgttgtgctgcttgactctccaggccataaagactttgtgccaaacatgatatctggggcaacacaagcggatgctgcaattcttgttatagatgcctcgatcggttcatttgaagcaggcatggacagcactggggggcaaacaagggagcacgcacaactcattagaagttttggtgctgatcaagttatagttgcaattaacaaaatggatgttgtggaatactccaaggaacgttttgatacaattaaactgcaacttggaacatttctccgctcatgtggtttcaaggattctactctgtcatgggtccctttgagtgctattgaaaaccaaaatttgatggaggctgcttctgatgcacgattggtgtcctggtacaagggaccccctctgttggatgcaatagattctctcaaaccacctgctagagattattcaaagcctctattaatgcccatatgtgatgttatcaaattgcagacacaagggcaggtgtctgcatgtgggaagttggaggctggagcacttcgaagtggatctaaggtatggaaacaaagagccaaatgagagatgagaagtatgctgctgatatttcctccataagagaagcacaagtacgcatcagtccattcatacacaaaacaccagtcctctcctcagaaactcttaattctattgctggaaggaagctacactttaaatgtgaatgttttcaaaaaggtggagcatttaaatttcgtggtgcatgcaatgctatattctcactcaatgatgatcaagcagctaaaggggtcgtaactcacagcagtggtaaccatgcagcagcattatctttagctgcaaaactacggggcattgcagcatacattgtaatacccaaaaatgctccaaaatgcaaagttgagaatgtcatacgttacaatggccaggttatttggagtgagcccactatgaggtcaagggaggacatggcaaccaaagtgttgcaagaaaccggtgcagttcttgttcatccatataatgacggacgcatcatagcagtcagacgtgcaggctgaagtagaacaactgcgtctagaattagagagcactgtttccatgtacaatcgagcttgtgaggatcttgtccatgcccaaaacaaggttcgcctgctttctactgaatgccttgaagaagcaagacaagtaaatgctgcactgaaaagagaagaagtttacaggaaaattgctgccgaagagaaagagaagcatttggaagctgtgaaggaggttgagatggcaagaaatctgcttgctaaggaggcttacgaaaggcagatagcagaattgaaagccctcaaagaatctttggagaaacagaaaattgctgatgcactctttacaaatgacagaaggtacaaacgatacacgagggatgaaatagagattgccactgatttcttctctgatactaagatgatcggtgaaggagcatacgggaaagtttacagatgtagccttgataacacaccagtagctgtcaaaattctccagcctggtgcatcggacaagaaacaggagtttttgagacaggtcgaagttcttagccagctacgccatccacatattgttttactgcttggtgcctgtccagagaccggttgcttggtttatgaatatatggaaaatggtagcctagaggatcatattttcaaccgaaacagtggccgtccccttccttggtttgttcgattccggatagcatttgaagtagcttgtggacttgcattcttacacaactcaaaaccagagcctattgttcatcgagatctaaaaccaggaaacattcttttgaacagaaattatgtgagcaaaattggcgacgtgggtttggcaaaacttatttcggacgttgtgcccgacaacatcacagaatacagggactccattcttgctggtactctttactatatggatccagaatatcaaagaactggcacggtccgaaccaaatcagatctatatgcttttggaatcattaccctccaattgctggctgcacaacatccaaatgggcttttattgaaagttgaaaatgcgattgccaatggttccttatctgagatactggacaagtctataccagattggccacttcaggaagcggaggaactagctcaggtggccctgaaatgctccagacttcgatgcagagaaaggccagatcttgaaactgaagttctgccggtgttgaagaaacttgttgatatcgcagatgctagtttaagtgtagaaaggaacagtattcatgcacctagccattacttctgcccaatccttcaggtgaaaacatatgctatgaagcacggacacctttctggaggtcacgtatggatgtccgatacaatggggggaatttgcccgcccttgcatcccccctgccctgttttgcacggtttttccccccaataataaacggcgcgccatgattacattaaatattacctttcttgtacaggtgaaagggacagcaaaacaaatggcagatggtgatgagaacatgccaagggatgcaaagattgtaaaaacactgttaaaatcaatgggagtcgatgagtatgaacctcgtgttgtgcaccaattcctggaactgtggtatcgttatgttgttgatgtattgacagatgcacaggtctattccgagcatgctgggaaagctgcaattgactgtgacgatgtcaagcttgctattcagtcgaaagtcaacttcagcttctctccaacaatgcatcaggtcctgctggagttggctcggaacaggaacaaaatcccattgccaaaatcaatagcagggccaggaattcctctaccgcctgagcaggacacgttgctcagcccaaactaccagcttgcaatcccaaggaagccaactgggtcaacagctgtggaagaaacagaggaggatgaagagagtgctgatcctaattctaacccttcccaggaacaaaagacacagttgccacaaagtactcctcaacgagtatcgtttccgcttgttggagctaaacgtccaagataactctacaagccccatgtttctttctctttctctctcttctgttcttcctctgagcgaggtcgactaaactctagaatttccctatccgactacttgcttcacaatcaccaattctctcccgaaactgtttccaaagtttcctccccagtgaggtatctgataaacccagaaagatccgattcgatactgttatttctcaaggagagtggcttttcgaagacccatctcgagcaattaatcaaatactaccccagagttctctctgccaatcttgaccacaccatcaagcccaaaatcaaaatatttcaagacttaggcttctcatccaccgacattgtagaaatcatctcggctgacccatggattctaatgcgcagtgctgataatcagcttggcccttcaattttggctttgaagagtgttttgggttcgaatgtagacgtttctagggtcttgaagatttctgggtggtttttaaaacatgatttggagaagactatgatacccaatatagaattcatgaagagctgtggaataagtcagtcacagatgatcaaatatgtgtataactttccaagatttttcttgcataaacccaagactattaaggaattcgttaagcgggttgatgagtttggcattgatagaagttccaagacttttcttcatgctatccgggctattagttcaatgactgtagaaaattggcaactcaaattggaggttttccggggtttggggttttcagaaaatgacattgtgtcggtgtttaggagggcgcctcaggtgtttgccgtgtcagtaaggaaaattaaggcgggcacgcaggttctcctcggtacaaggaacttggatatctcatttattattaaccacccaaatttgcttattttcagtgttgaaaaaaggcttaagccacggctacaggttctgaagattttagaaagcaagaatttgcttttgaaaaagcctagtttgacaacaatatgtaagatctctgataagaagttctttgaaatggaacctcctagtactcttcaatgtgaacttcgctcctaccaaaagcaggctcttcattggatgattcatttggagaaaggacaaggcatggatgaggcagctacaacactgcacccatgttgggaggcgtatcgtcttgcagacaagagggagcttgttgtctacttgaattcattttctggtgatgctacaatggagtttccaagcacccttcaaatggccagaggaggaattttggcagatgctatgggacttgggaagaccattatgaccatagctctccttcttgctcattcagaaagaggtggatcttcaagtagccattccacgaatgaggccttcactgaaaatattgacaccagtgatatttcagatcaatctccaactttaccaaagaaaggagcaaaatttcctggttttgacaagcttgtaaagcgaaagaacttgcttattggtggtggcaatttgattgtatgtcctatgacacttctgggccagtggaaggcggaaattgaaactcatgcgcaatctgggtctctgtctctctatgttcattatggacaaagcaggccaaaggatgcaaaaattctagctcagagtgatgttgtactaaccacctatggagttttatcttcagaattttcaacagagaatgctgaagaaaatgggggactttactcagtgagatggtttagggtggtgcttgacgaggcacataccataaaatcttctaagagtcaaatttctatggctgcacagatttccgagtggatgagtagtaaaggtctctgcctattttcaccaggtgaccaggctgtgcagttggatctaattggcagggtccgaggcttgaatgttgcggagacatacttcaatatgttgaatgagcatgaaaaaattgacaagatctatggtgcgctcttaaactgttatgttcgagcaggacttgttgataagtccatctcccacatgcagaagatgaaggagatgggtttcgcttcttctactctcagttataacgatctcatgtgcctctatacacacactggccaactcgagaaagtccccaatgtgttattagagatgaagaaaaacagtgtcacccctgataacttcacctatagaatttgcatgaattcttatggggcgagatcggacgttaagagtatggagaagcttctagaagaaatggaaagtcaatctcacatctccatggattggaccacttattcaaccgtggctaatttatacataaaagccggtctcaaagagaaagcactaatttttttgaagaaattagaagagaagctacacaatgatgcactcggctacaatcacttgatttcgctctatgcaagcctaggaaataaaggcgaggtgagaagaatatggggcttccaaaaagttacttgtaagaagcaattaaaccgggactatataaccatgttgggttctctggtgaaacttggcgagctagaagaagctaaagaagtgcttgaggagtgggaatcatcttgtcattgttatgatctccgagtgcccaatattctccttattggttactgtaaagagggattggttgagaaagctgaagaaatgcttgacattgtcgagagagggaagactctgattcccaacagctgggcaatcattgctaaggcgtatttagataaggagaatatggggaaagctttcgagtgcatgaagaacgctctggcggtgaaggcggagaacccgggttggaggcctaaggctttactggtttcgagagtgttgaattggctccgcgataaaggagaagttgacgaagcagaagattttgttagttcgttgaaaaaggtcgatgcactgaatgcagaaatgtaccaggacaataaccctcacccaaaccaattcatgctagcaaaaatgctccacactctcttcttcttcctcttctctctcctcctctcctcctctcatgcttctgtcgtcgacttctgcgttgcggacccgaagcttcccggccctgcaggctactcctgcaaaaagccagccaaagtcaccgtcgatgatttcgtgttcactggcctaggcatggccgcgaacacttcaaacatcatcaaagccgctgtgactccagcattcgatgcccagtttcctggggtgaatggcctcggtctctccatcgctcgactagacctagcaccgggcggtgtgataccgatgcacactcaccccggagcatctgaactcttgcttgtcgtgcaagggttcatcgttgcgggattcgtggattcaagtaatgcggtttatgttaagaagcttaaaaagggtgatgttatggtgttccctcaagggttgttgcattttcaagtgaatggtggtggcataccagccattgcttttcctaccttcagtagccctaatcccggcctccaaatcctcgatttcgcgttgtttgcaaacaacttgccatcgccattggtggagaagacaacatttcttgatgatgctgaggtgaagaagctaaaggctgttcttggtggtaccggctaaatgagttttcctgatcctcaaccacagcctccctttatgccgcctttttcgcaaggtgatattgttggcttttggcctcaaattccattaaacgatgaagacatggactcacattcacaatttgatcatggacccctttttaagaagccaagaaattttggaaacaacccagcaaattccacaccttatccaccaatgaatccgaggtttatgaatccaacaaaccctccaatcaatagaggaactggccatatcttttataagacgcgaatgtgcttgaaatttttggagggtaattgtcggaatggagagcattgtacctttgcacatgggcctgaagacttgcgagaacccccacccaattggcaagaaattgttggtgctcgtgaaaaggacaaagggctgggaaattggaacgatgatcagagaatggtgcataagatgaaaatttgcaagaggttttataatggagaagagtgtccttatggggacaaatgcaattttcttcatgagcagaagttcaagactgagatggggagcccgagagagagttctgcaataagcattggaactacagggtctatggtggggaataggagtgtttctgatcaattcgaagtgaatactagtaagcatgttaatgctagttctgatgattttcgagattatatgaaacctacttattggaagacaaagctctgtatcaagtgggagaccacaggacagtgtcctttcggtgagagatgccattttgctcatgggctgtcatgctggtgcaaatatgtgaatttcggtttggagacttcagatttttctcatttttgcaaaagcttgcaaagagagagggtggaaccatagacagaagccaggacattgctcgcttacaggagttttataagcattatagggagaagcataatgtagacaagttacgggaagaggaaatgcagttgagggagtcgggtgctttcagtggcaaccttggaagattggagcgtaaaactgtgaaaaggaaaagagtttttgcaactctaaaagttttagggacagtactggaagagctgactaaggaggtttctcccgaagatgcagaaagattaatttctgaagagctgaaacgggtaatggaatcagatgcagctatgacagaagatctaattgcttataacattattccattggatgcccctactataacaaatgctgttgtgtctttgcctgaggtccgagcttcagtttcagccttaaagtactttagaggcctacccaaattaccggagaattttcctatacctgctacaaggagtgctgatatgcttgatttcctgcagtatattttttttgggcagaaagacaatgtttctaaccagcgggaacacatagttctcctccttgcaaatcagcaaactcggcttgggattcttgatgagcttgaaccgaaattggatgaggctgctgtgcagaaagtatttctgaagtcgcttgataactacattaagtggtgtgactatttgggcattcaaccagtatggactgttttggaagatgttatcaaggagaagaagttgttgtttgtttctttgtattttctcatttggggtgaagccgccaacattagatttcttccagaatgcttgtgctacatatttcatcatatggtaagggaactggatgaaatattacggcagcagattgcacagccagccaacagttgcaaaactgagaatggtgtgtcattccttgatcaaattatatgccctctttatgaggtggtcgctgcggaagctgcaaacaatgataacgggcgagcacctcattcttcctggagaaattatgatgattttaatgaatatttttggtcgcttcattgctttgaacttagttggccatggcgcaaaagttcatcattttttcttaagccaactccaagatcaaagaatgtgcttaattgtggcggaagtaaacgtcaagggaaaacttcgtttgttgagcacaggacgtttcttcatctttaccatagtttccaccgtttgtggatattttttgtattgcttttgtagggacttgccattattgcattcaatgatggacatatcaactcaaagaccatcctagaagttcttagtctcggtccaacatttgttgtgatgaagttttttgagagtgttctggacatttttatgatgtttggtgcatattccacaacacggcgcttagctgtttcacggattttcctccgtttcctttggttttgtatagcttcagccatcatatgttttctttatgtgaaggctctccaagagcggagtaaatcaaattcgggttctattatcttcaaaatttatgtaattattctcggtatctatgctggtgtccaaatttttattagtttcctattgcggataccagcgtttcaccgtctcgccaatcgatgtgatcattggcctctaattcgttttatcaagtggatgcaccaggaacattactatgtcggccgtggcatgtatgagaggacatctgattatatcaggtatgttatcttctggttttttgttttgggcgtcaaattttccttttcctattttctttcgatcaagcccttggtggaacctacaaggactattgtaaatatgtctgggttgacttattcttggcatgattttgtgtctaaaagtaagcaatcggctcttgcagatttatctcctagatatttatttgttttacaccatcatatctgcggtgtggggtttcttgctcggggctagagatcgtcttggggagattagatccttgggggcagtccacaaattatttgagaagttccctgaggcttttatcgataagcttcatgttcctctttctaaaaggactaaccttctctccaatggtaaggttttggaaaagatcaaggcagatgctgctcaattttctcccttttggaatgaaattataaagaatctacgagaagaggattatattacaaatttggaaatggagttgcttctaatgcctaagaatactgggaacttacccatggttcagtggccccttttccttcttgccagccagatttttgtagctaaagatattgcgatagagagtagagattcacaagagttatgggataggatcttgagggatgactacatgaaatacgcggttgaggaatgctatgacaccgtcaggattatcctgacagccatcttagatgatgaagcaaagaagtgggttgaaaggatttatgaagacattcacacgagtaggaatattcatttggattttcgattggataagctgccacttgtgatttcaagaatcactgcactcatgggagtacagaaagaggtggaaacaccagaactgaaaaatggtgtagtcaaagctattcaagatctctatgatgtcgtgcgccttgatgtccttaatctcaacatgagagaacactatgagacttggaatatgttgtcaaaagcaaggaatgaaggtcgtctatttatgaacttaaactggccacgagatgctgaattgagagcacaagtaaaaagattgtattcccttttgagtatcaaagactcagcggcaaatattcccaagaatcttgaggctaggcgaaggttggaattcttcacaaattccctcttcatggatatgccccctgccaaaccagtccgtgagatgttgtccttcagtgtgttcacaccatattattctgagactgttctgtatagcatggatgaacttctaaagaaaaatgaagatgggatatcaattttattttacctccagaagatatatccagatgagtggcagaattttcttgctcggattggccgcgatgaaaatgcaattgactcagaactttttgacaatcccagtgatatccttgaacttcagttttgggcttcataccgaggacaaactttagctaacatagtatggccaaggcttctaaccccctcacacctcattcggctaattaggaaccagagaaacccattgacagccctccaaatcttcaatgaagcaaaatccaaattccccaactaccatcacaacggtcctgtctatgccaccatgatcaacatccttggaagctcaggccgaacagctgagatgaaagaggtgatttgccagatgaaagaggattcctgtgagtgcagagatttggtctttgcaagtgcaatcaagagctatgcaaaagctgggttggtgcacaaagccatctctttgtttagaagccttccccaattcaattgtgtaaattggacagagtctttcaatacccttttgcaaataatggtcaaagaatctgagctagaaaccgctcatcatcttttcttagagaattctcatggttgggaagtgaagtctcggactcgttctttgaatttacttataggtgctctctgtcagagcaatcgttctgaccttgcattgcaagttttccaagaaatgaattatatgtgctgctatccagataaagaaacttatcagattctgatgagaggtttgtgtgaagatgggaggctaaatgaggccacccatttgttgtactccatgttttggaaaatctctcagaagggcagtggtgaggatattgtagtttatagaaccctattagatgctttatgtgaccatggacaggtccaagaagctgtggacattctcgacaaggttctaaggaaaggtcttaaggctcctaagcgatgccgcaaacatcttgatctttaccagtgccatagcgatggggacatgcaaggcgttaaggttttgatccatgaagctttgatcaaaggtttggttcccaactctgattgttacagtgcaattgctgttgatctttactctgaaggtaaggttactgaggctaacaaagtactgtacgaaatgaatgataagggctttagaccatcaattgtgatttatgaagctaaggtagctgctttgtgcaaggaaggtcaggttgatgacgcacaggtttatgcaatgaggaggcggaggtcaaatatagagacagacacctatgttctaatggaacctggaaaaaatgaggagtttgtcaccaaggacgaattgagggaccggttgaagggatggctggagaattggccaggcaagtccctgccacctgaccttgcaagatttgaagatattaatgatgctgtttcatatcttgttaaatctgtttgtgagcttgaaattgatggagatgttggttccatccagtggtttgaagttcgtttggagtgagtaggactccttctccgggccatgggttaccctccgaaaacaagaatatacttggcaggttctgaaacgtttggtggtcaaagggttttgatacctttacgtgccatgtacaccaacttagtggatcgtacttctttatgcagcaagcaagagctaaccaatttagttggaccggaaactccacttccagaggacactttccagtttcctcctgccaagactgtggaccaactaaaagaagaatgggacaaagctggtcctcgcccccggcctcttcctccacctcccgacagacctatttatcaacatgaaaaggaaggttggtatggttgggtttcagaaaaggattctgaaccagacccttcacccattgaattgaggaggaaagcacatcggttgttatgggctgctcttgattatattgtttcggtgggagccgatgctttctttcctggtttcaacaatgatgggagtggatggccagatttttcaagtttagtcatggggcatcggctttatgagatggcgtcttcgagaacatatcggcctagcaggaaatatcttgctgagctcttcaatattaccagagacaatctttattatccaaagcgaaattggacactctcagtgcgagaacatctgaacaaaggcctgggcgaggagggccttaagagggaatttcgtctatcaaaaccaaagtcattcctttctcacccatttcccgaatgttcgtgtggaattcttgaaacttctgagattcctgacgttccaggttcaaccaagggcattaatcatcagttgttatatgaaggtgaagatgagtgccccaaatcgatggagcagagtctcacaacagttagctatcaaaagaaccatgttaacgagactgaatcacaagaagatgagaatgatttggaaggacaactggaattagatgatcaaggcagctcgactagcacaacttcctcgttggagcaggatgaagaaatggatcctaatgattaggtggaagataatgcaacagaaatagttggtaaagtggaaggtggtgtgaagtgcatctcacctagtccagatggagatctgcttggcgtaattactggttttggccagatattagtaatgactcatgattgggatctgttgtatgagatggcacttgaggatcttcctgaagatgttgacgtgggtgaaccaacattttgttccaattattcacttgagaatcccatttcttggcgaggagatgggaaatactttgctacgctaagcatggtttacaattcttcttcctcacataagaagattaaagtttgggaacgagattcgggggcagtgcactctgtttcagaatcaaagtcttttgcgggatcagttttggaatggatgcctaacgggatgaaaattgcagctgtttatgactgtaaggtagaaaataagtgtccatcaatagttttttttgagaggaatgggttagaaagaagctcatttagtgtcaatgaggatatgtattccactgtcgaaattttgaagtggaattgttattcggatcttcttgcagctgtcgtcagatgtgaaatatatgactcccttaagatctggttcttcagcaacaatcattggtatttaaagcaagaaattagataccccagaaaggatgaaattagattcatgtgggatcccacaaagccactgcagttgatttgctggactctgggtggtcagatcacaatctttaactttgtctgggttacagctgtcatggagaactcaacagcattagtcattgatggctccgagatactagtaacccctttctccatatctctaatcccacctcctatgtttttattcaatcttagatttccaagtgctgttcgggacatagctttctgttccaagagttctaagaatcatttggctgcatctttgtccagtggctgtttgtgtgttgtagagcttcctaaacttgatacttgggaagagctagaaggcaaagaattcagtgttgagccttcctattctgaatcagcaattggatcctttgtacatcttatatggttggattcacatgtgcttcttggtgtttctcattttggtttcaggcatagtgattgcttaccagaaacatcatcaggtaaggatgagcttcctgggtactacttgcaggaaattgagcttgtgtgttttgaggattatgtcccaggttcgatgacatgctcaggttggcatgcgaagagatgcaatcaaatctcccttgaagagccagtaatgggtatagttcctaatcctgctagaaaatattcagcatttgttcaatttcatggtggaaaattttttgagtatgtgtcgaagttgtgtatcacagcaggagctcctgcccaatgtcttcaaatacatgacaagttgggatttttatcatcttgcccatggatgtctgtagttcctgtaagtgactctgggccatcagaacctttgctttttgggcttgatgaaaatagtaggctgcatggtaatggaaggatactgtgcaacaattgcagcagtttctcattttactccatctttaatgatcaagtgatcacacatcttattcttgctactaaacaggattttctctttgttgttgacattggcgatatattgcatgagcaattagaggctaaatatgagaacttcatgcctgttatcaagaaaagaaatgaagaagagaaaagaaactgtataaacatatgggaaaaaggtgccaaaattgtaggtgtcctgcatggagatgaagctgctgttatactacaaacagctcgaggaaatcttgaatgcatttatccgagaaaattggtcctttcctcaattgtcaatgctttgatccaaggacgtttcagagatgcactcttcatggtaaggcggcataggatagatttcaatgttattgttgaccattgtggttggcaagcctttcttcaatcagctccagagtttgtcagacaggtaaacaatctaagccatataactgaatttgtttgttccataaagaatgataacataatggagacactgtacaaaaactatatttccctaccttgcctaaaggaggctaatgttgtagaagccagaaaatttgagggttctgatgccaatggtaaggtatcctctgtcctgctagcaataaggagggctcttgaggagcaagtggtggaaagtccagcaagagagctttgcattttgaccactctagcacgaagtgagccaccagctcttgaagaagctttgaagaggataaaaattacccgggaaatggaactgtcaggttctgatgacccaaagagaatatcttacccttctgctgaggaagctctgaaacatcttttatggttatccgattctgaggctgtttatgaagctgctttaggtctgtatgacctgaaccttgcagccattgtagctttgaacatgcaacgagacccaaaggaatttcttccatttctccaggaactggaacacatgccaactctgttaatgcaatataaaattgacctcaaactgcatagatatgaaaaggcactcaggcacataattattgcaggagatacttattatgctgattgtatgaacctcatgaagaacaatcctgaactttttccgctggggctccaactgatcactgatctcgccaagaggagacaagtccttgaggcctggggggatcatctcagtaacataaaatgctttgaggatgctgctgcaacttatttgtgttgtactagcttggaaaaagcactgaaggcttatcgtgcttgtggtaattggagtggggtgctgactgttgctggtcttgttagactggggaaagtggaggttatgcaactggcacatgaactctgtgaagaactccaagcccttggtaaacctggggaagctgccaaaattgccttggagtactgtggagatgttaatggtgggatcagtttattagtcagtgcaagggattgggaagaggctctgaggattgcttttatgcacaggagagacgatttaatttcagaagtgaagaatgcatctcttgaatgtgccaacatactaattggtgaatatgaggaagggttggagaaagtaggcaagtatttagcccgctacttggcagttcgacagcggagattattgcttgcagcaaagctccagtcagaagagcgatcaatgaatgaatttgatgatgatactgcttctgctgcttccatcagctcaactacttctaccacgagcaggacgagaaagggctctgctgcttccatcagctcaactacttctaccaaggcaagagacacgaggcgccagcggaataaagggaaaattcgtgctggcaggtgaggagatggcttgagcatttgaagggttaaagctttgttggtttcccttgtagtgatatcacaagctgcaagtgcgttcccggagttagatcagtcggcatctctaaaatctgccataaagcccctgagcgattctcttgttaagcacggactgcttctgcataaaaataaagacattagacttctggttgccatttgtttctgtgaaattattcgggtcctggcaccaaatcccgacttgacagatgctgtttttaaggacatttttgaactttttgttagtttatttgcggagcttgcggataccacaagtgcatatttctcaaggagattaaaagtattggagactgtttctaaactcaaattttgtgtgctaatgttagacacaggctgtgaagatttagttctaaaaatgttcaatacctttttcactgttgtgaggtatgcacacacacacataaaaatgttgagaagaaaactatcttcattgatagcaacttcgatttttaatacttgttcttcaaaaatccaatcgaaactctgctcgattggctcgccaatttcaccatcaccatcgattgctacaccaactaatttccatgctcaagctcagagtttgagggcttatagccttctgagtttgaatgatttgagagacaataagggggcaaagaagcagaagacgaggaagggtcgtgggattgggtctgggaaggggaagacagctgggagaggtcacaaggggcagaaggccagaggcactatgaagtttggctttgaaggcggccagactccgctccgccgccggatgcccaaaagagggtttaagaacccctttagcatattttggcagcctgtggggttgggaaagattgcaaaactaataaatgcagggaagatagactcatcggagttgatcacaatgaaaactcttaaggatgcaggagcaatagggaagcagataagagatggtgttagattgatgggacgtggtgctgagcatatagaatggcctattaggttgcaggtttcgagggtgactgttagggcaaagggagcagttgaagctgcaggtgggtccgtgaggcgagtttactataacaacttgggctttagggcactgctgaagcctgagtggtttgagaaaaagggcaggttactgccaagagcagcaaggcctccacccaaacagagggacaaagttgatagcattggtcgactgcccgctccgactaagccaattccttttacagcagaagagaaagaagcaatgtctgctacatctgtcaggactctgagggtctttcggaagcggagcgtgatctgaagaatctgaaagagctaaacgatgattttcctgttggtcctttaattagaaagtgttgcacattggaccagggaaaagctgtcattacatttcttgatgcaattttggataagacacttcgtagcacagttgctttgcttgctagtcgtggccgtggcaagtcagctgcactaggtctagcaatttctggagctattgctgcagggtattcaaatatctttgtaactgcacccagccccgagaacttgaaaactttgttcgagtttgtatgcaagggatttaatgcacttgaatatcaggaacacttagactacgatgtggtgaaaagtaccaatccagagttcaagaagtcaactgtgcgaatcaatatttataagcaacacagacaaacaatgcagtatatacagcctcatgaacatgaaaaactgtcccaagttgaactgttggttgttgatgaagcagcagccattccattgccagttgtgaagtccttgcttggcccgtatctggtcttcctttcatctactgttaatggctatgaaggtactggtcggtctttatcattaaaacttttgcagcaattggaggagcagagtcagatgtcaaccaaaagtcttaattcctcaaatgtaggtcgccttttcaagaagatagaattgagtgaatctatcagatatgcatctggagatccaattgaatcctggcttcattctttgctttgtttggatgttacaaatttcattcctaatatcaacaggttcccccatcccagtgaatgcaatttgtactatgttaatagagatactttgttctccttccacagagaaagtgaagcatttctgcagcggatggtggctctttgtgttgcatctcactacaaaaattctccaaatgacttacaattgatggctgatgctccagcacaccacctatttgtgttacttggtcctgttgatgaatctaagaacatccttcccgatattctgtgtgttttacaggtctgccttgaagggcagatttctcgtagatctgccatgaaattgagtgatggtcatcagccctttggagaccaaataccatggaaattctgtgaacagtttcaggatacagtttttccaagtctttctggtgctcgcattgtgcgcattgctactcatccaagtgcaatgagggaagagtccacaattcgcaggcgcaatttacagacgaaagctggaatgacatctgctgcagaaagcatcactgagagccttcggcgaactcgtcagctgatggttcaggaggttgaatggcttataaccaattcccatcatttgtcttgccactgttgctcatctccttggcatccatggttggcaacataattccggcagaggctcgccgccttgtggagacaaatttgcctgagcttcctaagcttccaactttaccagaaccccaacagccgtctattcctaagttggaagtgtcaaaattgcctgaattacccatccttgctgatcttattaacctacttaagtctatattgcccaccattccagccataaaagacttacctatccctactctcaaatcatctcagaccaccactactccctgattacaggctaatcctcctcagttgcattcaaacctcaagttcatccaattgtaccggaggcaggcaaaactggtctcggaagcagcttattatttcacaaaccttgtctctgccaagtcatttattgttgacctagatgaggtgtaagaatcaccataccgatctcagtagcagcgtcggagtttgcgcttcttgcctccgtgaacgcctcttcgttatcatcgccgcccaaattcaatctcaatctcagtcccaagaagatcgccggaaatctgacgcacaaccaccgcctctcgcctttcctcgttctgtttcgccctacgtctattgcaggaaatctgacaacacctcctggaaccaccaccacgatcagcttttctatggtactcctcaactaggccccaccggagaacgaggcatcgtcaccggaaacaggaaactcaagactcgcttacctctcttcggacgattcttcggatccaaatcgaagaacaccgattccaaccctagcgttgtttcagattcgaattctcgcaattcgtgcaacgtatcatcttcgccgtcgtggatctccactatgctctccaaaaatgaatcgatttccggattcggccggaaaattagccggaatcgagatcatggaatgtcgcctgcgagggtttcggactgcgacggatcggccaattgcgggtcgccgaggagggcggtgaggcgcggcggcggagggaggcagaatcaggtaggtaaggtggccggattgaagttctgtttgagtccgttggtgcgagcgagccccaatcacaatcagcagtggaaccagaaaggaatgccggcggcggagatggcggtgtccggtgatataagggttcccgtgaagcctcacctgtcagctgcggcggcgttctgcgcgaataggtcgagaaagatcgccgatttcgggagagtcaagtaactcttctctccatcttcttcccgtcaaaaacaacaactacaacccatcttctctctctcctcgattaccccatctcagcacaggcttcttctctccaaatctctccttcttgctatcgtcttcctcatcagattccaagccctcctgtactgcggcactgcggccatgattctcgccgaattgtccgggaacgtcgctgctcggttcttcttcgagggccgaaatcgccatctggatcgaattcgatcatctaaggttcgtgggtttttcttattgtttattgggttgtttttgttatcggtcagttgggatcgaatcgaatgctttccattctctgctgtaaatgttgctaaattcgggttttcagtggttcctagtgagaattgttttaggatttggccgatgttgctgccatttctatctggatttttaggatgctatgaacgcgtttctatgaattgggtgagtgttagggaattgggtcaaaaacgggttcggttaatttcgctgttttacacaacagttgtgcttttcattcctgctgttattagtatgtttttgtttgaagcagatggagacagtatttctattggaagtttaggttggcccttagctaatactgttgtgtttggggtacttttgagtgagaattacagtgatgagaagttagtaaattccaaagatttgcagagggaatttcttgtcacattcgtatgtactcttcttttggagctgttctattttccagagctttcactttggggattgttgatatgtggtttattgcttgggatcgctgttagagaattggatcctctgtattcaagttatcttgaattgggtttagagcgttcagattcatttactaccttaatcacgaagcctatccgccacattctgagtgaaagaaagtcccgtaagattgcacttttccttttgatcaacacgggttacatggttgtggaatttgttgccgggttcatgagcaacagtcttgggttgatatccgatgcttgtcacatgttattcgattgtgcagctcttgcaattggattatatgcttcttatatttcaaggctgccagcaaacagccagtttaattatggtcgtgggagattcgaggttctgtcaggatatgttaatgctgtttttttggttcttgttggagcactaattgtgttggagtcatttgagaggatattggacccccaagaaatatcaactaatagtcttttgacagtttctgttggagggcttcttgtgaatgtggtcggtttgatttttttccacgaagagcatcatcatgcccatggtggaacaggatcatgttcccactccaactccaactccaacgtccaccaccatcatcattcacatgatcacaatggacatgatcatgaatgtatagttgtttccaatgactcccatgaaaaaccatgttctggccatactgactcgtgcagtgatacccatgtacaccaagactgtaatcaccatcacagtcctcacaatacagaatgctgcaaaactagtagtgccaagtgccatggtcatgatcacacatcatgatcataagcagcagcatgctgatcagcatctccacggaagcacagttagttctacaagaagcttccactccgggggagattcacatgttcaaggaaatcttcacaaccatgcacatagttcagatttggaagtccatctgtcttcaaaaaatagcacttctcaacagaaactaccatctcacaaagaagtggtgcaaaaacaccaccaccacattgaccacaacatggaaggcatcttcttgcatgttttggcagataccttgggaagtgttggcgttgttatttcaaccctcttaatcaagtataagggatggcttgttgcagaccctgcctgctcaatatttatctccgtattaattgtatcttctgtaatacctctgctcaggaactctgctgaaattttgcttcaaagagtccctaaggctcacgaacaggatcttaaggaagctataaatgatattgtgaagataaagggagtatgtggcattcaaaatttgcatgtgtggagtttcacgagcacagatgttgtgggcactcttcatcttcatgtctcaacggagaaagacaaggcttctgctaaggcacaggtgtcacatatattacatgatgctggagtcaaggatttgacggtgcaggtggaatgtgcgaagggtaattaaatgtcgactccagtgtcaaaaattggtgcttctctttatcattttcgcaactctttcttccaattttcttccattcgtttgatcacttcattgcacacacttgaagaatctgtcagagcagcagttgaagccaaaacataccaggaaattcctgagcttctcattgcctcaaaaggttcttttcaacacccaaatccattctcattcctctccacctttacccagcacctcagaacccaaatcattgatgaaattttacaatcttttatccttctcagaccccggtcacatggtaaagttgcctattcctgcctcctctcctacaccttacaaagccctaacccccttcctcttgctcttgccattcttcagcgcactctacgagccggctgcatccctgttccccaaactcttgttcttctttcctctgcatggcttgaccggcgccattcccaatctgtctcaaacatactattggagatgcagtcaattggttatcgccctgatagtggcatttgcaattaccttatttcatcactctgcgctgttgatcagttgaatgaggcagttaaagtcttgaagggcatgagtggtgcaggatgtgttcctgacttggaaagttatgatgctgtgattggtgcaatgtgtgcagtcagaaagaccactgatgcggcagaaaagatgaaagaaatggtggcaaaaattggattgacgccacggcaggaaacgattgtgaatgtagtctctacaatgcgggcaaacaaagatatttggagagcagttgagatgattgactttttggagaaggcagggttccctgtggggtttgaaagctacgagttagtggttgaagggtgcttagagtgtggcgagtttgttttggcagggaaggttgtaatggcgatgacaagaagagggtttataccatatattaaggcacggcagaaggtagttgaggggctggctagtgttggtgaacaggagctttcctctgctgtgaggcagaagtttgtagaattgaaatcttaggaacacaataccactggttatgacaaatttggtattcatgatgattgttcatttcgcgaatccaaagatattaatgactctgtagaggaaatcgttcaaaagattgaaacgatgcactgtcatgttcagagactgaagtctcgacttgtcgtggtgattgctgaaaatggcatgaagttctcttcctctgagaatctgagccatcttgtgccctgtgatggacagactagctctcctcgcagtcctactttctctgctggcaatggagacacaacatcattaggagctttgtataatccaaatcagcaaatgtcagaatatgattttggagattttgttatgcctgaaaacatggtgtcaagttatggagaggctagttctgttccggatattattgaaagcacagttagtctgttgtcctcagctgatgtcaccgtgcatcagccacagatcggagattcgagtgaagctgtcttgaaggccgtctttggatccatgcggctggtaaggttccagatgatactaccattaaagcaatggaggacttctacagagaaatatatgctgtgaatgggattacggatctgaagtttccacagcattatccggtttcaagacttcttggttgcattgaagtggttggttgtcttagatgcgaggaactagcatgctggaaagaggtgcctgaaggggtgaggctggaagggctgacaaatttttgctggctctgtgaagagccacaaaaattggttgtcccaatggagatgcgtggatatcatggtgtctataacttggaaagaaagatatacgaggctgccgtgggaggtcttgttccagttgaaagtccactaccagtgaagttccaacttccgaatccacgtgatcctttttccttgaagcctggatcgatttctgtgtgcttcccagattctaaagcatctgaagtggataaatcatcaagtctcaatgcagccatagctggtgcacgtgcagcagcatcacagtacttgaagaagggtcagaatttagaaaccaatgccttcaagagtagacatgtagtagagcattttactagaccacgtcaactgaatagcaactctttggttgtgcataagatggctgctgatgaggtgggcactctggtatgtcataacaatgagcccaacagtcactctaagcatgaaggaactagtaatagccacaaacagttttctcatgctaaactaagccatcatcctgggccttcttctaaggttgcaggttttcttgaatctttatggagggacatagacatgaacaggcttcaccatgacccctctgatgaactaaatcttataattatatcccatggtctagcttcacgtgttttccttatgaagtggttcaaatggacagtcgagcaattcgagtacctaaacaattttgggaactgtgagtttcgagtgatgcaattaggacttggtggagaatatagcctggcaatccatcacactgaagaggagatgcaagagtggggactttcgcctgaaatgatagctgaccagaagtggcgagcatgtgccaatagaggtgattggaatgaaagttgttcctggtaccttgatgaattctttgacaaattagcagactcggatgacgatgttgaagaggacgatgatgaccaaaatgtttgaatggatgatttgccggatcagctagtttgggagatttttggtaggattaagaaaaccatagatagaaactcggcatctttggcgtgtaagcgactctataatctggataatgaacagagaaaatctcttcgggttggttgtggactagaccccgcaaatgaagctttgacttctctctgcaacaggtttccgaatttgacaagagtagaaataatttattcaggttggatgtccaaattaggaaaacaattggacgaccaaggacttctcattctctcaaactgccgctatttgactgatctcactttaagttattgtactttcatcactgatgctggtcttagctacctcgcttcttgctccaaactttcggccttgaagttgaatttcaacccaagaatcagtggttgtggcatattatcgctcgtcgtgggctgcaaaaacctccgaattctacacctcattcgatgtctaaatgttagcagtgttgagtggttagaatacctaggcaagcttgaaatactagaagatctttcaattaagaattgtagggcaattggggaaggtgacttaattaagctcggacctagttggcgcaaactaaaacagttacagttcgaggtggatgctaattaccgttacatgaaggtttatgatcggttagctgtggatcgttggcaaaagcagtgggtcccatgtgaaagtatgcaagagcttagcttggtgaattgcatcatcagtccagggagaggccttgcttgtgtgttgggaaagtgcaagaacttggaaaagattcacttggacatgtgtgttggggtgagagactgtgacattataggattggctcgaaaatcaagcaaccttcgatctatttcgcttcgagtcccgtcagatttttcacttcgtcttttggtaaacaatccattgagattgacggatgagagtttaaaagcattggcccaaaactgctcacgactcgaatcagtcaggttatctttttctgatggagagtttccttcgttttcgtcatttactttaaacggaatcttaactttaataaaaatgtgcccaattcgtgaacttgctcttgatcacgtgtattcttttaatgatgttggtatggaagcactttgttcagctcagaatctccaagccctagagctcatgagatgccaagagattagcgatgagggattgcagcttgtgagccaatttcctcagttgtgcgtattgcggcttaacaagtgtttgggagtcactgatgatgggttaaagccgcttgtaggctcatataaattggaattgttggctgtggatgattgtccacaaatatctgaacggggtgttcaaggagttgcaaaatcagtgaatttcaggcaagacttgtcgtggatgggtggttcattttttaacagaatcttagtaccttcttctgctgacccatgttcaagggcttgtagggttgcccttctgatttgttgttgtttgtcggttttggtcgagtcgtctctgggatccaaaaccaggcatttcaaatgggaagttgagtacatgtactggtctcccgactgtgtcgaaggtgtggtgttggggatcaatgggcagtttccggggccaactatccacgctcgagcgggagacattgttaatgttgaacttaaaaacaagcttagtactgaaggagttgtcattcactggcatggtatcagacagctaggaacaccatgggctgatggaactgcatccatttcacaatgtgttattaaccctggagaaacctttgttatgaaatttaaacctcagggggcgggaacatatttttaccatggacactatgggatgcaaagagcagcagggttatatgggtcattgatagttgacgtggcaaagggagagaaagagccattccattacgatggagagtttaacatactattgagtgattggtggcacgaaagtgttcatgaacaagagctcggcctctcttccaagccatttcgttggattggtgaaccccagactttgctgatgaatggtagaggacagtacaattgttctctagctgcgcattatagcaattcttcatcaagtcagtgcatgtttaggggtaacgaacagtgcgcaccccagatcctccgagtgcttccaaacaaaatctacaggctcagggttaccagctccacctcactcgcttctctcaacgtctccatacagaatcacaagatggtgttggttgaagctgatggaaactacctacaaccattcgcggtggacgatatggacatttactccggtgagagctactctgttctattcactaccaacaactactgggtttcagtaagtgtaagaggtcgaaaacccaacaccactcaagcactaacaatacttaactatcaatcaccgccaccagtcgctcctctatggaacaactacacccacagcaaattattcaccaaaaaactagccctaatgggaaaccctaatccacctccgaccacccatcaccgccgtatcatcctcctcaacacccaaaactacatcgatggttacaccaaatgggccatcaacaacatctctttagtcctacctgccacgccttacttgggtataaaatacaatctaaacaatgctttcgatcacaaacccccggcaaacttcccaagcaactatgatgtcatgaaacaagcccaaaacccaaactcaacgtacgggagtggagtctacatgctcagtttcaacaccacagtagatataatccttcaaaatgccaacgcattggcggtgaacacgagtgaaatccacccgtggcacttacacggccatttttgggttttgggatacggagagggaaagttttcgaatgagaatgacgaaaaaagctttaatttgaaaaacccgccttacaggaacaccgcggtggtgtttccattcggatggaccgctttgaggtttgtggcgaataatccaggagtgtgggcttttcattgtcatatagagcctcatttgcatatgggtatgggggttgtgtttgctgaaggtgtccgacggcttgggaagataccaaacgaggtcttaacttgtgggttgacagggaagatgttcttgaacaacaagaatgattgaatgaaagccatggagaataccttgtcaaaagccagccgtttgtatacagactgcccaaccatggccatgaaactccgtgctatgactgacaatgctgaagaactggctcgcgcactgaagaatgaagctgcatttcttgttcagcttggcggaaggaccacccccaaaggccttcactgcctgtccatgcagttgactgctaatttttttctgccaaccccattagactaatagcatgagaatcccaggtatctaattgatgaatcaatgtggatacattttattctttgtaagaggcttatgacacatttaattagaattgaactagctttgcttgacttgcaggaaccagagaagatagtctttcatgtagtgacagatcctctaagcttcccagcaatgtcgatgtggttcatattaaatcctcctgggaaatctgcaatgcagattcagagtacagacacttttgaatggttgtccaccaagtatggtgcaacactgccgacacaaaactccctagattcgagatatacatctgaactgaaccacttacgtttctatctgccagacattttccctatgctgaataagattgtgctccttgaccatgatgtggctgtgcaaagggatctgacaggactttgggatgttaatatgaaagggaaagtaaatggagcagtggagacttgtcaggaaggtgaatcttcattccgtcgtatggatatgtttgtcaacttttcagacccaatggtggcaaagaagtttgatcgcaaggcatgcacatgggcatttgggatgaatttgtttgatcttaaagagtggaggagacggaatttaactggggtctaccacaaatatctgcaattgatggatgatggtgaagtagagctttctgaccagcatggtttgttactgaatcccgattcgtctacaaatcctcatcagccatcatcatctatagattcatttcttgatgaattcttgaagaacacaaaaacatgcactcacactcacacttgcaatcctcctggccctggccctgacacatcacacacacacacatgcttccacacccacacccaagtctttccatccggagaagatgacgatccgccacaaggtgaagatcatctggtgccaaaacctcggagggcttcgggcaacagagaagcggtacggaaatatagggagaagaagaaggcacacactgcttacttggaagaggaagtcaagaaattgagactcttgaaccagcagttaatcaggaaactgcaagggcaggcaattcttgaatccgaaatcttaaggctgagaggcctattgcttgatcttcgaggcaaaattgatgaggaattgggtgttttccctttccaaaacaagtgtgatccgacagctactttcaaggaaggtgaatgtggggtccagtctaatggaactgcaatggccctacaatgcgagaatgaagttccgtgctttcatcctcatctggatataccaagtagtgttgttggtaatgggaagatggcagtttcttgggaagaaaactgtcaaccggcaattattgactgtcaagctaacacaaatggtgtagttagtgctaatggatgtcccattgatgcagtggaaaccttggtgtcatcggcatctcaagctgaataaatggaccactctttccgtggtaataaaacaaagaaacaagaaaaccataaaaataaggaggctatgccggggagtgaactctggactgatggactaatttgtgcttttgaacatgttcgaatgcataagaaatctgtaaggccaagatcttattcgaagacccattcttcggatggtgagaacataaagaaacaagtgcctaccgatgtagcaactgaggcttcttctccaaaagcaaatgagaacaatttaatggaatccacatctcttgttgagttgggggatgatcacattgctcctttcgatgatgatacagattgccagccacctcaattagaccatttgcatagcgtggacagactttcaggaaatcattgggttccaattgggtgggctaggatttctgaactagtccaaacagttgatatcggctgggactcacaccagcttgatatcatggttgatgaagatgacttaactgttgcagatttagcagctccttactgggagaggccaggtgggcctagatggtggtgccatgttgttgcaggtcacccatttgttgatgcgtggctcagaaatgctcagtggttgcatccggccattagtattgctttgagagatgaaagtcgactgataagtgatcggatgaaacacctcctgtacgaggtcatggaagaagagaggattgaggagatcagtgttaggttggtgggcagaactggtggtggggatggatctgcctctgcccagtgggttgatggcagttatggactctcagtccccaccatggtcactgcttgatgaaaatgagagcagagaatctagagatgggtatggatctgtcaggagaaggttagtcaagaagctcaagagggttgattcatttgatgtcatggaaattgctggttttcaagatcaccatgcccaggatccttccctttggcaaactgttgcactggcatttcaaacactcagtgttgtatatggtgacatgggcacgagccctttatatgtctttactgatgtgttcagcaaggtgcctatcaagtcggatgttgatctcttaggggcattatcactagtaatgtacacaattgccctgctacctttagctaaatatgtttttgtagtgctcaaagctaacgataatggggaaggtggaacatttgctctatattcgctgatctgcaggtatgcaaaagttaatttgctgccaaatcgtcaacaggctgatgaagacatctcgagttttaagctcagattgcccactccagagttagaaagggctttgggtataaaagaggccttggaacggagatcctacttgaaaacccttctcttgcttttggttctgatgggaacttccatggtaataggagatggtattctgaccccagcaatatcaacagatgctgtagttatcgtctcaattgttatcctcatagggttgtttagcatacagcagtttgggactggtaaagtggcttttgcattcgctcctgcacttgctttgtggttctttagcctgggatgtattggactttacaacctaattaagtatgataccagtgttctgagggccttcaatccagtttatatttattttttcttcaagaacaacacagtaaaggcttggtcagctcttggtggttgtgttttgtgcgttacaggagctgaagcaatgtttgctgatttaggccatttctctgtaccgtcaatacagattgccttcacttgtgtggtattcccctgccttctgttggcttacatgggtcaagctgcatatttaatgaaataccccgactcaacggaacgaatattttacgattctatcccagatggctttttctggcccatttttgtgctagccacaattgcagctataattgccagtcaagccatgatatctgcttcattttcgtgcgtcaagcaatccatggctcttggatgcttcccaaggctgaagatcgttcacacctcgaggaggaagatgggtcaaatttacatccctgtcatcaattggtttctaatgatcatgtgcgtgatggtggttgcgacctttcggagcaccacagacatagcaaatgcatatggcatagcagaagtcggtgtcatggttgtcagcactacattggtgacactcgtgatgcttctaatttggcaaaccaacttgtttctggctctttgtttcccgcttgtatttgggacaatagagcttatgtatttgtctgcagttctaacaaaaatcaaagagggtggttggcttcctcttgtttttgcttcttgcttcctctgcgtgatgtacacttggaactatgggagcgtgttaaagtaccaaagcgaggtgagggagaagatctcaatggatttcttgcttgaacttggatccacccttggaaccgttagggtaccgggaattggattactatacaatgagctcgtccaagggataccctcagtttttgggcagttcttactcgaccttccagccattcattctacagtagtctttgtttgcatcaagtatgttccagttccagttgtcccccaagaagaaaggtttctatttcgaagggttggtcctaaagattaccatatgttccgttgtgttgctcgatatggttataaagatgtcaggaaggaagatcaccgtgcttttgagcagcttttgggtgaaagcctcgaaaagtttttgagaagggaggctcaagatcttgccttggagagcaatttggaggagatggacttggatagtatttcagtgaggtcaaggggatctgaagtccaggagctgaggattccattgatgagtgatcaaagatttgaagaagcaggaacttctatatcagatgaatctgtctcagctttgccatctagtgttatgccattggatgacgacgatccaagacttgagtacgagctttcagctctccgcgaagctatggactcaggatttacttatttgcttggacatggcgacgtgaaggcgaagaaaagctcgttgttcatcaagaaattagttataaactacttctatgcattcctaaggaggaattgcaggggaggcgcggcgactatgagggttcctcataccaatataatgcaagttgggatgacatacatggtttgatcaaatcctttccagagttcctgccatctctcctcagagtctgtttctagtttcgccattcttgtcggcattcaggcaccgcctctcctcggtgatgcccgtaaccttgagcgtgcgcccattgacctcgtcactgtgcttgatgtcagtggcagcatggcaggttcaaagcttgctcttctcaagcgtgcacttcgattcgtcatacaaaacttgggcccttgtgaccgactggctatcgttgttttctcgtcatctgctcgaagaatctttccacttcgcaggatgtccgaaggacgccgcgaagatgctgtccttgccatcaattctcttgtgtcatctggtgggaccaacatcgtggaagggctcaagaaaggagttcgggttctcgaagaacgccgtgaaaggaatccagttgcaagcatcatactcctatctgatggaagagacacatacaacagcgagagtatcaatcgacgcagaagtccacaaaatcagaattcaaggcacgctgtggaatatctgaatctattgcctgtttccatctgtggtagcaagagtgttggtggaaacgaggctagactccctacaatcccagttcacacatttggatttgggtcagaccatgattctactgcgatgcacgctatatctgatgcatcgggtggcacattttccttcatcgagtctgttggcatggttcaagatgcctttgctaggtgcattggcggtcttcttagtgtcgtggctcaagaacttcaactaaccgtgaggtcagtgtcacccggggtaaatatcggattcataccatctggaagatacccgagtggaatatccaatcaagggcagcaaggtttgatcaaggtcggcgatctgtatgcagacgaggagaaagaatttttggttaacctttcaattcccatagtttcagctgctgaaagtgaggaaaggccggaaaagacatcgttgttggatatagtgtgttcgtacaaggacactgtatcaaaagagatgatacttatagaaggtgagagagttgagatacggcgacctgaggttctttcacctacggatttgataccgagcttagatgttgatcggcagaggaatcgcttgtgggtagcagaaggaattgcagaggcacaagagatggctgagatgggaaatctagagggtgcacaggctgttctgtcaaataggagagcaacgctacgatcttcagcatcagcccaagcaggggatggactctgcagctggcttgaaaccgagctgagagaaattagggaccgaatggcaagcatggagttatacgagcacacgggtcgagcctatgtgctctcgggtttgagctcgcattcgtggcaaagggcaacaactaggggtgactcgactactcagacagttgtgttgagcagtgaaggtggaaacactagtagcggtcctattggctatgatactcctagtatggtcaacatggtgtcaaagtcacagactctaaacttcgctaatgctgccgggcaagctcagcagcgactttccaggtcttgcagcgcgtctccacgatgaatggatgtggatgggaaaaggaattcttcgctgccttcgaactacgttaccctggttcaactccaagagcgatggctcaaagaacagcagcgaaagcaggccgagagtgaggaggaagaaaagcggaagcagagagagaaagaacaggaacgaaatcgtgaagaactcgagaatctgaagaacatcatgagaatgttgagagaagcaacaagactaacactgtgcgccggaatcaatcggagaaaagttctagaacgatcgaagtgagcgagaagaagccgaaggaattgctaatcggaccgattgtgcttcatgatgaggaacggaaaatcgatgaatcgaagaaaaataagaaaaagaagtcgaagaagaagagaaaacctagcaaggaggaagaccaaaccaaagctgagaagaagattccggtggctgtgaatgaggcgaaaggtgaaaaagaggtgaataccagtgaaatcaagcgaaatgccaacaatttgctggtgaatgttatggatggggagaagaaagtcccggttgatcgatcagtggaagtcggacggaaattggaggatctttcactgagtggtgggaaaggaggccatggaagatcgtctgggaagtacgataaggtttctggaaagttccatagccagaaactgcagaagcagagagattcaaacttggtatgggttggaaaaggggaatcttctggtgtcagtgttgctttgtattcaggtgttgatttgtatgtattattgagctcatttctccctaaaggggggcagattttatctgtggtggtctatccgtctgaatttggacttaagcgtatggaagaggaagcactgcatggtccagtaggcctatttgatgacaataatgagcaaaatgggagtgatgatgacaatgatgatgaaattgacgaaaagaaattgcgtgcatatgaaataagtaggctaaggtattattatgctgtcgtagaatgtgattcagttgctacagcagattatctttacaaaacttgtgatggagttgagtttgaaagatcatcaaataagctggacttgaggtttattccagactccatggaatttaaaaacccccctcgtgatgttgcaacacagtcaaactcgagcattagattgtcccaaggagatgccagcttgaagggagttcagcactgcatgcaggaacttcaatgtttaaagctcgaaagaatatcagaatgcatagaagaggctcttaaaagtcagagaaaaggaatggctcctccctccgaacatttaataagaattattgagtctctaagtctgacatcaaaccaggattttctgagagagagcattgccttggaaaaggagagaatgatggcccaagttaatggagtgaaaggggaaatagatcaaatcaacaacattattggccttatgtctcatattcgtgattgcatggttaaacttgagagctttaaagccatgaatggtgtccctatcccttcatacttccgctgccctttgtcattagaacttatgttggatccagtgattgtggcttctggccaaacctacgatcggacttcgatccacaaatggctggataacgggttgtctatatgcccagaaacccgtcaaaagttctcacacacaaatcttattcccaattatactgtcaaagctctgatagcaaattggtgtgaggaataccagataaagttctccaacactcctgagcgcactaatacaaatatgccgttagtatcccaatctgaagatacgccttgtcaagatctcattcgtatggacagtttccgttgttcttcacacagtaacgattccatatcaagatcctcccttgaggttggaaatgggtttcagaagctgaagaatgatacgtcttttagatttagtgaggaagaatcgaatggatgccggagcagggagactgaaaattttgaccattcatcccctgagcaatcatatgtccacagcaggagtgaatctgcctcgagtgctgtttctagcatcgattatcctcctgcagcatcaattgatgtatcaaggatatccggtaagcatgaaaatgcaagtgagttgtcgggagaaattatatccgagtgccccacttcttttcctttagctaaaaattcagaattctctcccgttttatcggaaaaaccgtatcataggtccaagacaatggctgaaatggccagcaatagaaactaccccagaacactttccctttcatcttccgagtcagtctgtgatgatttggccacaactactcatgttgagaaactggttgaagatctaaagagccaatcaaatgcagcgcaaacttctgctgcagcagaattgcggtttcttgcaaaacataacacggagaatcgtgtcattgtaggccattctggggctattgcaccattgctctcgctattatactcggaagtgaaactaactcaagagcattcggttactgctcttctgaatctatcaattaacgaaaacattaaagccaaaattgcagaagctggagcaatagaaccactaatccatgttctgagaacgggaaatgcaggggccaaggagaacgctgcggcatctttgttcagcctctctgttttggaagaatacaagatgaagattggccgttctggtgcagttaaggccttggttgatcttcttcacacaggttcactcagagggaagaaagatgctgctactgccttgtttaacctatcaatctttcatgagaataaggctcgtgtagttcaagccggagctgtcaagtatcttgttgaactgatggaccccgcaacagaaatggttgacaaggccgttgctcttcttgccaatctgtctacaattgcagagggatgtacggcgattgtgcgagcggggggtataccattcctcgttgaagttattgagacaggatctcagcggggaaaggaaaatgctgcctcgatactgttccaactgtgcattaatagtcctaagttttgtcgcttggttctgcaagaaggagctgttccacctcttgttgcattgctcagccacttcctcaatcccaagtttggatagtcatggtgtgattgaattaccaacaggccaaatccatgagtttgtgttccaagctttggatgagtcaaggaagcctcactgcttaggtggtgattacttcgaaaccgacctctctggcgatcgatggaagtctcggcctccgatcaaagattggggcaatggaacctacctccaaatccacccagatttcgctggagattacaatctcactataatcttactcttcagacactacgagggtctgaaattttctccacaaagattcgcaattgacaaacaagttcgcaaaatcccactcaagttcttcaaatcaatggctgaattgcaagaaattgggctctgtaacaaatctgattttgcgagaaacgtgtggtctggtcggtggactcgccatgggaagaacgatagttgctgggttgacagcgaaggtcgattcaaatgcttcgaacccacatacccatgtcagggtccatggtgtcatggaaatttgggagttttggagagcaatggttggacctattcgacccattgctcgtttcgattgttttcaggggaatcagcctgggactgtttacaaggtcggtggatcttcttctggggagactcgaatcactgcgatacgattcgaaacatgcttcaattcatactcaatgtggaggacatcaaagtggttccaaggagatttgacatgaacattacgaacccgaaacaatcgccaccaccaccacctctctctcaccaccaagccactttctttgaccctcagtctcagacccaaaatcccaaccccttttcacactctccgcaaaacccaaatccaaataataatctatacaatcttgactcagtttggtccagatccgatcccaattacactgatcttgcaaatctcattggcttatcatcttcatcatcaccaccaccaacccaatctattctagtttctcaaaagggtcagtttcaaaactcatcatcatcgtcaattccattaccatccaacggtggtggtgggagaggtagtattacaccgaggtccaatcaaaccaccctagtcaacaagaactcgaggaagcgaaccagagcttcccggcgagcacccacgaccgtgcttgccaccgacacgtcaaatttccggcaaatggtgcaagaattcaccggcatccccgcgccaccgtttcaggcctcgccgtattcccggctcgacctcttcgccgccggctccgccctcaggtctggtctttatcacccttttgtatcgtcctcttcatctccttcattgttgaacttgaaccctattatggttgattccatacctcataacaatagtagtactactattgctaatactgctactagcagtatcgttaccaccactggtgttacgaataatttcgcttcggcttcaaatggataccaagtgcctcaccaaaacatgcaaaacccatcaattctatcgtttcagaatctcttacagtctcctcttaagtacccactagccaatgcttccgtttttggctcgaaatcacagggaagtttagaaattccatcaattggtgaattgggtatgagtcgtgaacgtgtcaataatgcgaatcttggtgggtttttgagccatggaagctccgatggcgggcaagcggggatcaatggtaatctgtcaagatggagaggtgaaggagcatctaaagatggggttcaagaactcttgggttcttttgatgggaacaatggtggttactcacaaaatgttagtaatagtacctataagctcaactgttgagttctatcttctttgaaaagacatcttatttcagtttttgaaatacagttacgaaggtaactacaggagcttgatgggatgcatgattaatcatgatttagctcttaaaggggatgttgatggaattgagctgctaatattctcatccaacttgcttcctgaaaaatcccaacgttggaatacgttgtttttcttatggggtgtatttagaggaaggagagtcagcaatgaacagaccatgcctagctctcaggataaaccatctatcgatggctcaagtaatgtttgttcaggccaagatttgtccactgggatcaaaaacatgttttcttctgggaagccaagggagtgtttatctgcatctaagttactctacaacacccaaaagtcatctagctcgactattcaggagttgcaatctgttttttcttgtggaagggatgggaattatgaacatcaacaatcttcaagggagcagaaatgtagccatttacaaacaaaatttgaccagcgatcaagtgcagatgatgccatccctaaaagtattccaatgcaaaaccagttgtgcagggatatgcaacatagagttacctcccagaaagaattcagacttcccgagagaaagctggaagattaccaacccagtctccaagcaagtaactataatatggattgtgttagttggagcggtggcaaagctcgtagcatggaggttactgacaactcaaggaccacatacaggtctccattttcatcagcagaaccaggtccggtggatggcatgctggggctgaactcctcaaggtggcaagtgcttacatcagattgcaaggatagtatgaaatccgagttcctagatcttggtctctcattagggtttggcaaggaaagtgaaaaccaggcactagtgcccgccttcaacggggttgtggataataataacaaccgagacatgaatccaaattcaatagccagtgaccaaaataaccatggtgttgatgataaattctcaccgtcagttgaacttgctctcacattgtcttcctatgataaatgaatggctttctcttctttccctaaatgccatcctttgtctctctcccatgccttaaaccacccacctctttctctctcttcaaactccctcaaattcatctctttcatacccaataaacaccatgagtctctcacttcaatctcagcctccacttcatcttctgtctcaactctctcttcctccccaacccacaaactccctccaggcttcaccccaaagcagctcctcgacactctccgccgccaaaacgatgaaacctcggcgcttcgcctcttcgaatgggcctcaaaacagcctaatttcacacccattttgtcaatatatgaggaaattcttcggaagcttggacaagttggatcgtttgattcaatgaggcaaatcttggaggacatgaaagtttccaagtgtgaggccattgaaggtactttcttgattttcattgagaattatgtgaaattcgatttgtatgatgaagctattggtgttcttgatgtgatggaacaagaattcggattgaaaccgggcacgtttgcttataattttctgttgaatgttcttgttgatggaaacaagttgaaactcgttgaaattgttcactctatgatgtttagtagaggagttaaacccgatgtttcgacttttaatatcttgataaaggctctttgtaaagcccatcaaattaggcctgcgattttgatgatggaagatatgcctaaccacggtttggaaccggatgaaaagaccttcacaaccataatgcaaggttatatcgaggaagggaatttggatggtgcattgagaatcagagagcaaatggtagcagtgcaatgcccatcgagcaatataacagttaatgttttgattcatgggtattgtaaagagggtcaaattgaggaagctttgaattttgtacaagagatgtttcttgagggattttcgcccgatcaatttacctttaatactttggtgaatggtttgtgcaagtctggacatgttaagcatgctttagagattctggatttaatgcttcaggagggttttgatccagatatctttacatataacactttaatatctggattgtgtaaactgggtgaagttgaagaggccgtggaagttctcaatcagatgctttcaagggattgttcacctaatactgtaacgtataacactctgattagcaccttgtgcaaggagaaccaaatcgaacaagccactgaatttgttcgtgttcttacaagtaagggaattgtacctgatgtttgtacgtttaattctctgatacaaggcctctgcttgacaagaaaccacaaaactgcaatggaattgttctatgatatgcaagataaagggtgccagcctgatgaatttacctataatatgctaatcgacagtctttgttctaagggaaaactagatgaagctttggacatgcttaaagaaatggaatcaagtggctgtgcgcgaagcgtagtaacgtataatactctgattgatgggctatgcaaaaacaagaaaattgaagaagcagaggagatttttgatcagatggaactccaaggggtttcgagaaatttggtgacttataattcccttattgatggcctttgtaagagcaagagggttgaggaggccgcccagcttatggatcagatgataatggaaggactgaagcctgataagttcacatataactcacttctctctcacttctgcagagcgggcgatataaaaaaggcggcagatattgtccaaaccatgacttcaaatgggtgtgagccggatgttgtcacctatggaaccctgatacagggattgtgtaaagcgggtagaattgagattgcgagtaggctcctcagaactatccagatgaaaggaatgactttggccccacaagcttataatcctgtgattcaagcactcttcaaacggaggagaacaaaagaagccatgagactcttcagagaaatggaagagaagggtggccctcccgatgccatctcatataaaattatttttcgtgggctttgttgtggtggaggacctatcagagaggcagttgattttgtagtcgagatgactgaaaaaggattcatacccgaattctcttctttctttatgctggctgagggtctttgtgctttatccatggaggacacattgattaagcttgttgataggatcatcaagaaatcaaacttcttggacaatgaggtgtcaatgataatggggtttcttaaaatccgtaaatttcaagatgcattggccactcttggcaatatcttgaatgacagtgctgaagatggtttgtgttctgtgttttgtggaagaattgtgggttcttctttggattcttggggattgtctgtaaggtgtttgatgaaagggaatgaaaaggtgagtcttgttagaattggtggttctttatgtgagaatgattctaagtttaattacagttatgttgctaaagttttgtgggttttgtatgggatgacggatagggaaagagctgaattgggtttgattttgaaggcgtcttgttcgaaacagagtcgaatttgtaaggtatatgggctgtggtgtaatccggatgatcagggtgtgtacatagtgtgtgagaggtatgcggggagttttttggagaagtttggtgattggagaaatgggtttgttggtgaaaatgaaagtaatggtttgttagataccgcaaattttgcaatgattggtatggagatatgtgaatcagtgagtgctctacattcagaaggattgtttagtggttgtttggctgtaaggagctttaattttgatgattttggccatgttcatattgacttgaatgaagccttggtgatgagtagtagagtttggaagatgattaccgaggctattctgggtgcaaagaaaaggaaagaattggaagtaagcttaagaaacgatgtgtcagaacttgaatttgttagtccagagctattgtttgagttactacagaagaatgcaattgacatagaatgtgggtcaaaatttgaggttggctatggctcagatgtctggtccttagcttgtgtattgctttggcttcttattggagaaccatttactgaactgatgggcaattatttgcactgtttcataccaagtgatggaaagggttctgattatgcagggttgtatatgaattggatggagaaagttaggacattagaaactaaattggtttcagagtttgtaccattgcaggagattctatgtagatgtttggaatttgatccagggagtcgaccagatgtgattgatgtgtggaaatgcatcagggaattgattataccaaaattcgatatcatggtcagtttagctcaggcggttgaaaagaacactgggcattgcttgtttcttggagaactgagtcagttacgaaaggaaactaacaaaatattggaaaagcagttggtaaatgacttgcaggagaaagatgatagtaatagaggagatgttgatcaagttggggaagtaatggttgacaaagatcttgttgaaggcctctctgggggtcatgtcaaatgtattgatctgaagggccatctggattgtatttcaggattaaccgttggaggtggtttcctttttagttcctcctttgataaaacggtccatatctacacgttgtaggattttactcacttgcatacatttatgggtcatgagcataaaattacggctatagttttcacagatgaagaacaaccattgtgcataagtggtgatggtggagttggcatttacatctggggtattactgatccatttatgtctcacccacagactacacattatctagactcggttgttcatgttccttcaatggaaaccagggtttattctcgggctgtggaaacagagaatattgtcagtgatccggcgtctgcaattcagatgctgaaaactgttcaagttcccgtccatcaagcatctttgcaatcagatcagatgcagatgcagcaccaacaacaatatattcaagcaggtgcccattacatacctcaatactctgcaggccccatgccagtctcatcttactatcccatgtattattcaactatgcttcagcatcagacacataacccttatcagacaaatcagccatacccagtttacttaatgcctgttaggcctccccaatcttataatatgtctatgcaatgtaatttagttgacactgcaactactgctccgagtcaaccccaaatgcttcctcctacttccgttatcacacctccggcagcttataaagaggtcgtggcacctgaattgaccacaaaagtttacaggacagtggcgggagcaaccccactcgttcaagtaccatctaatcaaaaccttcaaccattgatggatctttctgagacgcctcatccatcccaatctgttgccactgctgcaatagctactgctaattacgataatgaatatgaggatgagcttgcatacaatccaatatacaaaactcaaccttctgtgcctgcattgctttcacagttccaaaccatgaataatgctggaacactactgctatcagaggcttcgaagcagccgcacgcagacaatgttaagcagcaggttggaaccccacagccgcaatgaatggcctatatctctgcatcaaagccgcctcttttgaaacctaggttttaccttatttcaaatcccatttccctcaaatccctctacttcttgtgctcatctgctccagacccaccaatcgatacatcactctcttccaccgatccaatcccaaacccagacccagactcccctgtttcagctgctccgatcgtgattgcgaatcagagaaccctaagaggtaagcatcgaaacccagaaaaatcagaggatattatatgtagaatgatggccaatcggccttggacaactcgtttacagaactcaattcggaatttagtgcctgaatttgatcattcgcttgtttataatgtattgcacggtgctcggaactcggagcatgctctccagtttttccggtgggtcgagcgagctgggttgttccagcatgataaagaaacccatttcaagataattgagattttgggtcgagcttcgaagctcaatcatgcccggtgtatattgttggatatgccgaagaagggtgtggaatgggatgaggacatgtttgttatgttgattgatagctatggaaaggcgggtattgttcaagagagtgtgaagatttttcagaaaatggaggaattgggggttgagaggacgataaagtcctatgatactttgttcaaagtgataatgaggcgaggacggtatatgatggccaagaggtattttaacaagatgttgagtgaagggataatgccaacttgccacacctacaatcttatgatttggggttttttcctttcatcgagggttgagagtgcaaatcgattctttgaagagatgaaaagtagagagatttcgcctaatgtggttacgtataatacgatgattaatgggtatcatagagttaaaaagatggaggaggcagagaagttttttgtggagatgaagggaagaaatattgctccaacggtgataagttatactaccatgatcaaaggatacgtttcggttggacaagttgatgatgcgttgagattgcttgaagagatgaaaagttttggtattaagccaaatgctattacatactctactctgttgccaggactctgtgatgcagagaaaatgcctgaagctcgaaacattttgaaggagatggtggagaaatatattcctcctaaggataattcaatcttcataagattgatatctggccagtgcgaggcagataacttggatgcagcggcagatgtgctcaaagcaatgattaggttgagcattccaacagaggctggacattatggtgtcttaattgagaatttttgcaaggctggtgtgtatgatcgggcagttaatttgttagataagctgattgaaaaggaagttattttgaggccacagagcactttggagatggagcctagtgcgtataacccaatgataatgtacctctgcaacaatgggcagacagcaaaagctgaaacctttttccggcagttgatgaaaaagggtgttcaggatcccattgcctttaataatctcctacgaggacattcaacagaagggagtcctgattctgcttttgaaattttgaacatcatgattaggagaaaggtcccatctgaaggaagtgctcacaagctgcttgttgagagctacttgaagaaaggcgaggcagctgatgctaaaactgctttggatagtatgattgaacaagggcatcttccagattcagccctttatagatcggtgatggagagtctgtttgaagatgggaggattcaaacggcaagccgtgtgatgaatactatggttgaaaagggggtcaaggagaacatggatttggttgctaagatcttggaggctcttcttttgaggggtcacgttgaggaagcccttggacgaattgacgtactgatgcacagtggctgcacacctgattttgataatcttttgtctgttctttgtgagaaagggaaaaccattgctgctctgaagttgttagattttggtttggagagagactttaatatagacttttcaagctatgataaggtattggatgctcttttagcagctgggaagaatcttaatgcatattcaatattgtgtaaaataatggagaaaggaggacctactgatcaaagtagctgcaaggatctgatcaagagtcttaatgaggaggggaatacaaagcaagcagatattctctcgaggatgatgatgggaggggataaggctgctaggagcaagaaagggaagaaacaggcatccattgccatgaattatggttgttcgtctaaggtttcttcactaattctcattgtcgagagagcagggtcttatgcttggacacacaaaagctggacagttcgagaagagtttgcacgtacagtcacatcagcaattctttttgcatctactgagctctctcttcaacgtgtattcttcctcctggagatgtatactccggctgggcgtcatcatcttcccacatcactggtgagatgaagcctgctaaccttaatcccaaaaggagcagtccaaaagccaagaattccactcgggaggtgtctttgttttcaggagatagtgatgtcacagaaaaaccagtagacccaattaaagtttactctgagaaggagcttataagggaatttgagaaaattgcttcgactcttgtacctgagaaagattggtctgttcgcattggagctatgcagaaagtcaactattttgttctatcaggtgcagttgattacccatgtttccgtggacttctgaaacaacttgttggcccactgagcacgcaattgtcagaccgaagatctagcatagtaaagcaggcttgccacttattaaacttcttatccaaagagctcttgggagattttgaagcgtgtgctgaaatgttcattccggtccttttcaagcttgttgtgataactgtccttgtgattgcagagtctgcagataactgcattaaaacgatgttgcgtaattgcaaagttgcccgtgttcttcctcgtatagctgattgtgcgaagaatgaccgtaatgcagtacttcgtgcaaggtgttgtgagtatgctcttttgatactagaatactgggctgatgcacctgaaatacaacgagcagctgatctctatgaagactttataaggtgttgtgttgcagatgcaatgagtcaggtacgagcaactgcaagaacttgctacagaatgtttgcaagaacttggccagagcgttctcggaggctgcttttatcctttgatcctattattcaaagggtaataaatgatgaggatgggggtatccatagaagacatgcttctccttccgttcgtgagagaagttcacaaatgtcttttacccctcaaacatctgctccttcaaatctatctggatatggaacttcagcaatagttgcaatggacagaagttcaagtttgccctcaggtgcatctgtttcttctgggctactgttatcccaggcaaagccagtagttaaaggtacagaaagaagccttgaaagtgtgctgcatgccagcaaacagaaggttacagctattgaaagcatgcttagaggtttggatgcatctgagaagcataattcaaatctccgatcatctagtttggatctaggagttgaccctccatcatcgcgtgatccgccatttcctcttgctgttcctgcatcaactaatcttgcaacctctttaggacttgatacaactacatctgggatttccaaaggtaataaccgcaatggtggcttggctttgtctgatatcatctctcagattcaggcttccaaagatcccagtaaattatcatatcgcaatacagtgggagctgagcctttgtcagccctttcatcctactcagctaagagagcttttgaaaaagtacaagaaagaggttcagttgaagagaacactgatgctagggagtccaggcgatttatgaacttgcatgttgataggcaatacttggaaacaccctataaagatgcaaatttcagagactcacagaacaattatattcccaactttcagaggccacttttgagaaagaatgttgcaggacgagtgtctgcaagcagaaggagttttgacgatagccagctgtcattgggggacatgtcaaacttcgtggatggtccagcttctcttaatgatgctttgagtgagggactgagtccaagttccgactggaatgctagggttgctgcatttaattatctccattctttgctgcagcaaggcccaaaaggtattcaagaagttacccagaactttgagaaggtaatgaagttgtttttccagcacttagatgatccccaccataaagttgcccaggcagctctttcaacactagcagatattatttcagcttgcagaaagccctttgaaagttatatggagaggatcttaccccatgttttctcgaggttaattgatccgaaggaattagtaaggcaaccttgctcaacaacattggaaattgtcagcaaaacttatggtatagattctcttttaccagctttgcttcgttcactggatgaacaacggtcaccaaaggcaaaactggctgtcattgagtttgctattagttccttcaacaaacatgcaatgaactctgaaggctctggtaatagtggtattctaaagttatggcttgctaaattgacaccattggtccatgataagaatatgaaactgaaggaagcagctgttacatgcatcatatctgtttactctcactttgactcagtggcagtcctaaattttatccttagtttatcagttgaagaacaaaattcattgagacgtgccctgaagcagtacacgcctcgtatagaagtggacttgatgaattttttgcagaacaagaaagagcgacagcgtcctaagtccaattatgatccatctgatgttgttggaacatcttctgaagaaggatatgttggagcaaggaagaatcacttctttggaaggtactctgctggttctattgacagtgatagtggcaggaaatggagttctacacaagagtcaattcaggtcactgcttcaattggtcaagcagcatctgatgaaacccatgagcatttgtatcagggtcttgggactggtgccaacagtgaggttcttagtaccaaaaccaaggacctcaagtgcatggttggtagtatggacagcagcataaacatggaggcttcttccacaccacgtttggatgtgaatggactgatgagctctgaccaccaagggatcactgcagtcattaagcatgataatgaggctctgcctgaattggaccttaatcattcaaaacttgctgctttgaaaattaactctgctccagacacaggtctgagcattcctcaaattcttcacctgatttgcaatgggaatgatgaaagccctactgctagcaagcgtggtgcacttcagcagttagtcgaagcttctgtggctaatgatcaatcggtttatttgcagtacttcaatcagattttgacagttgttctggaggttttggatgattctgaatcaacaatccgtgaacttgctctttcgctgataattgaaatgctaaagaatcagaaagatgccatggaggattcagtggagtttgtaattgaaaaactccttaatgttacaaaagatattattcctaaagttgcaaatgaagcagaacactgtttgactattgtgttgtctcaatatgattcattcagatgtttaagtgttattgtccctttgttggttactgaagatgagaaaactctagttacttgcataaattgtttagttcaggttgattctcctaatgatgaaaatgatgtccgtaaagcagtccggaatgtgcatgcaatgatagacaaggaggtagctgctggcacgcatcctgataatatatttgtatgtggatttagtcaaggaggagccttgaccttggcaagtgttctactatacccaagagctctaggaggaggtgcagttttcagtggatgggttccttttaattcatctataatagaacaaatctcaccagatgcaaagcagacacctattttgatggcttctctctcatcatctctcatgaaacccatttcacaaacctcacacacctccctcaatttcactgaccactctccaaattcgcttctccttccccaaattctctccttttctggacttgggtttcgaggacgatcactggggctgttgagcgttgtgaagaattcgagtcaaacagaagcttcagttnnnnnnnnnnnnnnnnnnnnnnnnnnnnnnnnnnnnnnnnnnaaggccattgaaaggttgagaagtagtcaagaaagttacaaaagcaagcagcgatacttggctatgtattctagcatttatggtggaataacaactgatcccgcagcaatggtgatccccatggatgaccacatggttcatagagggcacggtgtttttgataccgctgcaataatggacggatatctatatgagttgggccaacaccttgatcgaatcataaggtcagcgacaatggcgaaaataaaccttccttttgatagggaaagcataagacgaatactcattcaaaccgtgagtgcttcaaaatgtaaacaaggatcactaagatactggctttcagcaggaccaggtgatttccaactatccccatccaactgtcgtaaaccctctctttatgccatcgtaatccaagatcaatcgccatccgatcaaaaaggtgtgaaagtagtaacttcatcaattccaataaagccccctcaatttgccatcatgaagagtgtgaattaccttcccaacgtgctttcgaaaatggaagctgaagaaaatggagggtatgcggcgatttggttggaccaagaagggtatgtcgctgaagggcctaacatgaatgttgcatttgttactaaagagaaggagcttttgatgcctcactttgacaaaattcttagcgggtgcacagctaggagagttttggttcttgccgaggggctggtgaaggaggggaaaattcggggaataagggtcagaaatgtcaccgtggaggaagggaaaggagcggatgagatgatgctgattggtagtggtgttcttgttcgctctgtgttgcaatgggatgaacagatcattggtgatgggaaagaagggctggtgagtctggctctcctaaacctcatcgtgatgcagataatggaatggatggagatgagaaacattaactttgcattccgtgattatgcaacacgtttagatcttacatcaaaagcccgagggatagctgaagctgagaattacttcagtggcctctcacaatatgcaaagaaccaatgtacttacggagccctcctaaactgctattgcaaagaaaaaatgacagataaggcattggctctcttcaagaagatggatgaaatgaatattgcctctacttctgtggcgtttaacaatcttatgtccctctatatgagattaggtcagcctgagaaagtgcctcccttgatcgaggagatgagacacaggaacatcccactggacacattttcttataatatcttgatgcatagctattcgtgtttaaatgatatcgaggcagtagaaagagtttttgaggaaataacggaggaaaatgaaaaagagtgtgattggacaacatttagtaatttggctgcagtttatgtcaagtatggactcaacgagaaagctgagtcagctcttaaaaagttagaggaagagatgggacctcgtagccgttatgcttaccattgtctgattagtttgtatgctggtacatccaatttagacgaggtccatcgagtttggaattccctgaagtcgggttttccaaagacgactaatgtgagttatcgtcttcatgctcttgacagactgaatgatattaatggcctaaagagatgctttgaggaatgggagtcgagttactccagctatgatatcaggttagcaaatgttgctataagtgcttacctaaaaaatgacatgatcgtagaagctgaatcggtccttgatgaggccatcaagagatcagaaggaccttttcttaaggcttgggatatgttcatgatgttcttcttgaagcaacatcgagtggattccgctttgaagtacatggaggcagctttggggcatccaaaatctgaagttgataaagttctgaagtattttgaggaagagaaaaatgttgatggtgccgaagagttatgcaagatgttgaagaaggttaatcgtcttgattccaaggcctatgattctttgcttcgaacatatattgccgctggaaaagcacctgatatgcggatgaggatagaggcagatggtattgaagtgaacagtgagtttgagaatttgcttgaaacggtttgccccaaatgaatgggccttgtcagcagctcaactgggacttctcacaatcaaaagtcatctggtgcgcgttattcatctcaaggttcagctatgccaactgtttcacaccataggcaatcccgggatagtaattcaagcagcactactgggaatgaattacaggaggagaggcaggcaccagttccaactgctgttatgcaggagcatggatctaagccaaatgattctcaaccacattctacaaccctggcatcaaaccattctgttgtaggcgtgtattcatcttcttcagatcctgttcatgtcccatctcctgactcaagatccgctgcaactattggtgctattaagcgtgaatttggggtggtaggtgttcggcgtcagtcatatgaaaattcagtgacaccttcatctgcacaaagcagttctttctcaaatttgcatctgggaaaagatggttcatcttgtggagaatcatttcgaccttttgttgccacttctaaaagtgatcaaccaggtcaaactaatctaactgattctgttgtgcccagcatgtcagtcagcagatctttcttgagcaatcagtataataacagaccgcatcaacaaattgtgggtcaccagaaagtgtcgcagcctaataaggagtggaaaccaaaattgagcaaaaagtcgagtcataacggtcctggagttattggaaccccagcaaaatccgttccacatcctactgaaaatcccaaggacttggaaacagatgcagcacaggtgcaagataaaccgtcacaagtaaacaattatgagaatcagaatgtaatcatttcggagcatattcgagtggccgagtctgaccgctgtcggctgacctttgggagctttgggacagagtttgattcttctagggactttgtatccgagtcccacacagttggaagtgcagaaaattcatccgtagaacactgtacaagtttgtcagcatctgccccggagttttccagtgatgaaatttctgccagcaagcacgtagatttactagatgatcaagttcgaaattctggttccaattctccggcatcaggtgcaatatctgataatcagatgcctgataagaaagagtcttctagtcccccgaatttggacagttattctgacattgggttggttcgtgacaacagtccgtcctacactccttcagagtcacaacaccagcaagatgcgcccgaattaccaaatttctcggcgtatgatccccaaactggatatgacatcccatatttcagaccatcaatggatgagactgtcagggggcatggtctaccgtctccttcacaggccttgagctcgcacacagccaacagtgtccctacatccgcaatagccatggtacaacagcagcaacaaccagtggcacaaatgtatccacaagttcacgtttctcatttcgccaatctcatgccataccgccagttcctatcccccgtctatgttccaccaatgcccatgcctggctattctagtaacgctacctatcctcatccttcaaatggaagcagttacttgctgatgcccggaggtagctcacatcttggtgcaaatagcctcaagtatggaattcagcagtttaagcctgttcctggaggtagtcccacagggtttggaaacttcactagttcaaccggatatgctatgaatgctcaaggtgtagttggcggtgcgacagggcttgatgattcatctcggctcaagtacaaagatggcagcctgtatgttcctaatccgcaggccgagacttctgaaatttggattcagaatccgagggagcttcctggtttgcaatctgcttcgtactacaatatgccaggtcaaacgcctcacgctgcttacttgccgtcccacactggtcatgctgcttccttcaatgccgcagctgcagcacaatcttctcacatgcagttcccgggcttgtaccatcctcctccacagcccacggcaattgctagtccccaccacttgggatccgccatgggtggcaatgttggagttggggtggcggcagcagctcctgggacccaggtgggtgcatatcagcaacctcaactaggtcatctcaattgggcaactaacttctgaagagagagaaggcgagagagagagagctttgagaaggcaaaggcgagagagagctcgtcaaagtcgaaggggctagatcgtcgaagttgaatgctctggatcgtcgaacgaagttgaagggctctggatcgtcgccgaccagattatctcaatcctttccataactctcttttgcagatcatgtccaatgatgaatacaaaagtgtggagcatagagtgttggcgaatccccatgaggagccgcgtgtttcggttttcttcaactcaagcagtagagagagattgtatggaccattgccggagctagtgccagagaaattatcaacaatttacactgtcagattacatgcaaaggttcttcagtaaagagctgcagggcaagactttgacaaattactataggctttgaatggaactacagagatatgaacaagagaaacagggatacgaatttcaagtaaggtcattgggagagcgtctgaagactataaaagacagacaaaggcaaatgatggtgtttttggcccaagaaatagacgaacccaggtttgccttcagtcacatgcaaccatcagaaattcataataaaaagagaaggttgttgatatctagttacttatatgatgaagccaatgtgggagaggaccagcttgtgactttccagaaggagaacctagatgctacatctgttccagtactaaatttggagttaatcgagaagttagaatcatccttaaatttttgggaaaattttatacgtggagtcggtcaaacttcaaatgaagaaatatatgattttggtgcgcttccacagccttcatcagtcattataacagagatgcacgagtcttctagagattctgatatgaatgctcaccagtcttcacctccactgcaaccatcatctcctgattcaagggatgttcattcatcccccgagttggctgggtcttctgctcatttggagaaccctgccatcacatctattggcctcaatgtagatgtgtggtccaaatcttctggcatcgatgtaaatttaaagcctgttgatggtcctgtagtcgatgctttgaaagaacgggtagaggggacaactcctccggctgtggtgactggagcgaatgatgtcttctgggaacagtttctgactgagactcctggttcatctgacactcaggaagttcagtctgaaagaagagacattaatggaataagaactgagactaagcaggcagataaccctaaattttggcggaacatgaataatgttgataacctaacagagcagatggggcatctcactccaggcgaaagtacaggtttagctataatttttgcaatgctagttacaacttgtttcatgtcacttgtaattgcgctgtactgggagaagagcttatttctatccgcgtgctttctagtgttctttggctcaattgagatcatatatctatcagcttgtttgttaaattttcacgagggagcttggtatttagttgtccatttggtgattttcatgacaatcatgcttgcctggcactatggcaccctgaagaagtatcaatttgatttcgagaacaagttatcattggattggctcacagaacttagcccgggtctaggagtgacccgggtacctggaattggcttcatctacactgacattgtcaccggaatcccagctttcttctcccattttattacaaatcttcctgcatttcatcaggtgctgatcttcgtcaccttcaagtctttgcctgtcccttacatccccgcatgccagaggtatcttataggcagggttgggcccaaagaatacaaggtgtatcgttgcattgtaaggtatgggtattgtgatcgtgtaagggacacagatgattttgaggagcatattatttgttccattggtgaattcatttccagggaggaaaacgattttgaagcctcgacttcgcctgaaggaaagatgatcgttgttggaagccaaatggcagatggaaatgctttgattcctctagatgggactgtatcaaatatgggttcttctgcaagcttgggaaagagtgagattcggacaagtccattgtatgaccacccatcaggaagtgtttctattccaatcaggaggaaaaaagttcgatttgtattgcctccaaatagtcctcaaatgaggcattctgttagggaggaactccaagaactagtagatgcccgggaaagtgggactgcgtatttcttgggacaatcacatttgacagtgcgcggtggttcaaattttctaaagaaattcttgatcatgacttatggttttcttgataaaaactgtcgagagccccctgtggcattgaacatccctcatgctgctcttgtagaggttggtatggtctacataatataaggtggccaaatttgtcatccaaacacaaccttaaaccaacaacatattatgcttgcactgtcttttagttttatatttggaaaaatatatttaccacaaaaagtacgtattattaaaaaagaaaaagtacatagttcctgtttaacgttaatttttgtctttgttagcttctcagattttaatatacaaaattttttttggggctagttatgggtttttcagaagatgattcttctcagcctgccgaggtgcctaaagataaactacttaacggcctgcttgcttctggattcgacgaaagatcttgtctcagtagatatcagtcggtactttatggcaaatcattaacccataaaccgtcttcttaccttatctccaggttacgaagctatgaagatctccataaacgttgtggaccattcactgtatcttataacaaaaccgtggagcaacttaagtccggccaacaaaccggtcccactgattgtaactacctagtatggatatcattcagtggtctcgggaacaggatactaaccctggcttcagcgtttctttacgctctcctcaccaaccgggtcctacttgttgaccgtggagtcgatattgctgatctcttttgtgaaccatttcccgaggtctcttggttgctcccaacagatttccccattaccgctcagttcagtagcttcaatcaaaaatcagatctcagttatgggaatatgctgaagaaaaacccgacgcagacagaagtaccaccctttctctatcttcatctggtccacgattatgatgatcaggataagcttttcttctgtgatcaagagcaagatcttatcaagaaagtaccgtggttgattatgaaaaccgacaactacttcatcccttctctctttttgatcccgtcttttgagcaagaattgagaaatctcttcccagaaaaagaaatggttttccacttcttgggtcggtacctcttccaccccacaaatcaagtgtggggactcgttaccaggtactaccgagcatatttatctaaagctgatgaaaaaataggcatccaaatcagagtctttgatatgggggttggaccatttcaacatgttttagatcaaatcatagcttgtaccttgaaggagaatctactacccggaatcaacccagaggagcacatcatcagcccacccggaaagcagaacacgaaagcagtgttaatgacatctttgaactccgggtactttgagaaagtacgagacatgtattgggaacatccgaccgtgaccggggagttcattggcgtttaccagccgagtcacgaagggtatcaacaaactgaaaagcaaatgcacaatgtgaaggcgtgggcagaaatgtatcttctcagcttgaccgataagttggtcacgagctcatggtccacttttggatatgtggctcagggtctcggtgggttgaaaccatggatcctatacaagcccgagaaccaaactgctcccaatccgccttgtcgtcgagccatgtcaatggaaccttgtttccatgcccctcccttttatgattgtaagaagaagaccggggtcgacaccggtgcacttgttcctcatgtgaggcattgtgaagatatgagttggggtctcaagctggttgatcacaatgattgaggtttgggggatttgaaatgcaggtcttatctccatagcgatgtttcagctgcagctaatcacaatgttgtacctcaaatcttgggagcgagttttaggcatttcatacattcttcaagtcataaggagtttgagacagcaaggaactctagatccatgaattttgtgaggggaataatagaggaagaaggaaagggcgttatgggcagttctcaactttctcggtatgttgttgagaacaatgcagatattgtccatataaagctgcttcgcaacaatacctttgtcactgtgacagattccaaggggaacaaaaattggggcttcctcgggatgtttgtcagaaatgaagggagggccaggtttcaccaacttcctgaatttgatcaagggaaaagaagttgccgcagacgcctggctggccataatgagcgtcggaggaagccaccacccggatctttattgtcctcacgctatggacgcctgtcttcatctgtctttggtttgacctcatcaacaaaaactcctttcaaaccctcatcactcgtcctagaaccgtctcaaatacatttaatttttaggtttttgctttgcatttctaaaactgagttcaaatgtttgatactttttctgacagaaaacagcagaggtggaggctttctgatggacttcaacacataccctaggctcaccgggcgagatccgtggccaacaaccagaacatccgaccggatttcaggcaatcagcccactgccactgggaagtttcttccgcatccgtggcagagcgaatctgaaaatcctccgtcaaacctttttctgcatggctcagcaagtgggtccagctattccggttccaccattcctccgggagaatgtttcaccggtgtcactgactctggctgtgctctctctcttctgtcaaatcaaccctggggctcgagggaccaaccacccttgagtcttggcgtgaacaacttcgttaacactgatggaactcacgtggttcaatcagcagctactactcatggcgcagcagttgatcacttctctagcacctcatgggctttcaagggcaatgaaaccggtaccagtttacatgagacgatgacttctgatctgggtctgcgacagatgtcacagccaggtaataaccagtattctggcgagctggagttggaacttgagcattcaggggcgtatgactctgccactcagcatatgcactggtcactctaaagcccactagcacttgctcaggcatatgagacacgagacaaactcatggctacacattcagagttggctgaagagggcgctattcaaattgtaataataaagacaacaggtgataaattaagtcagccacttgctgatataggtgggaacttgtttacaaaagaaatagatgaggccctcatagctgaaattgacattgctgtccattcaatgaaagatgttcctacttatttaccagctaagacaattttgccttgcaatcttccacgtgaggatgttcgggatgcatttatttccttaagtacagcttcactagcagagcttccagctggaagcaccgtgggaactgcttcactaagaagaaagtcacaaattctccatagatatccatcactgtaggtgctgaagctcacttccagagtccccttcctcccttcgccgccgcattgccggaaactaccgctattgctgccgttgcgccgcccaaccaccgccccagtaaaccccttacctatttcatccccaatctctctccgtaaaattacgtgtaaggctacagaagtctcggtagccgaggacaagggcggcgaaggcggagtgagtgatgaggaggggaagaactgggtaccggtggtagtgtcggctttgccgaagggagagcggcgcgtcataattcaggatggggagactatactgttattgtggtacaaagatgacatctttgcaattgagaacaggtctcctgctgagggcgcttactctgaaggcttgctcaatgccaagcttactcaggatggcatgcatacgctaagacaaaagaatggtctttcgggtgtcacatctcgctttgagagcgaattcgatccgtttggtgcagggcatggatgtaacagtatttctgctggacttggaatggcagttgcacgggatatcaaaggcaagcgagatcgtgtagttgcagtcatcagcaattggacaaccatgactggtcaggtctacgagtcaatgagcaatgcaggttatttggactccaacatggttgtgatattgaacgacagtcgccacacgttacatccaaaactcgaggagagtcctaagacaccaataaattttctatccagtactctaagcaagctgcagtcaagtaaaaccttccggaaatttagagaagttgccaagagtcttacaaagagaatcggtggaggtacacatgaatgggcagccaaggttgatgagtttgtccgtggtatgataggtccaccaggatccactctgtttgaagagcttgggttgtattatataggtcctgttgatggacacaacattgatgatcttttgtgtgtcctaaatgaagtagcatccttggattcgatgggtcctgtgttggttcatgtaataacaaaggaagatcgggaagtagaagatagccaaaagcatgatatattaaatgaatataatgaaggttcaagtaaccctgattccttaccatgtagtactcgtcctcaaacatacagtgattactttgtggatgctatgatttcggaggcagagaaagacaaagatattgtgatagttcatgcaggaaagggaatggaaccaccacttcaacaatttcaggaaaagtttccagacaagttcttcgatgtggggatggctgagcagcatgcagttactttttctgctggtttgtcatgtgggggattgaagccattttgtgttatcccaagtgtttttcttctcttattgcctccttaggttgttcatgatgtggatcgacaaagaattccagtgcgttttgtcattaccagtgcaggattggtgggatctgatggtccaactcactgtggggcatttgatataacctttatgtcatgtttgccaaacatggttgtcatggcaccatccgatgaggatgatcttattcacatggtggcgacggcagcccagattgatgacaggccagtttgcttgcggtaccctagaggtgcgattgttaagatgaacaactctgtatgcagcggtgttccaattcagatatggatttcgtggaattggaggcgattgagggtctccggtggtcatggaattcatggccatgttccaactccgaagctaatgctttggttatccctctctcgatcatgtccactccgttgatgcaattcaatgaacttccactacttccttacgatcctctcatctgcaacctatgcggcgccgtattaaacccttatgctcgagtcgattaccagtctcggatctgggtttgccccttctgctaccgcaagaactccttccctcgatcctattccggaatcggcgagaacaatcttcctgccgagctttttcccacttacagtactgtggagtatcaattgggtaagaaagtttcaaactcaagttccaatttgaatagcaattgggctcacaaagtgtcgaacccaagttccaatttgaatttgaataggaattggggtcacgggtcgtcattgtcatcgccttctttatcgccggcttcgttggtttcgtcgttctcgtcttcttcgctgtcgggtttggattcgagaggggttgggccggcttttgtgtttgttgtggatgtttgtacgccggaggaggagcttagagtgcttaagaatgagttattgcttgttgtatcgcagttgccggagaatgctttggtgggattggtgacttttgattcaatggtgagtgttcatgatcttggctttgctgagtgtttgagggttgtggtgctccatggtgaacgtgaactctcgtcggatcagnnnnnnnnnnnnnnnnnnnnnnnnnnnnnnnnnnnnnnnnnnnnnnnnnnnnnnnnnnnnnnnnnnnnnnnnnnnnnnnnnnnnnnnnnnnnnnnnnnnnnnaccttcaccaaatcaattgaagatatccatacttcatcacaggtcatacctggtcatcgtcatcaacagtcaacaagcgctgcaatatcagctgctgttggactcctagaaggatgctcaattaacacaggttcacgaatcttggtcttcacatctgggccgnnnnnnnnnnnnnnnnnnnnnnnnnnnnnnnnnnnnnnnnnnnnnnnnnnnnnnnnnnnnnnnnnnnnnnnnnnnnnnnnnnnnnnnnnnnnnnnnnnnnnnnnnnnnnnnnnnnnnnnnnnnnnnnnnnnnnnnnnnnnnnnnnnnnnnnnnnnnnnnnnnnnnnnnnnnnnnnnnnnnnnnnnnnnnnnnnnnnnnnnnnnnactattgagagctcaggtggattcatgatgttaggggaatcatttgaatcagagcaattcaaaaaatgcttgcgccacttatttaatcatgatgaagaagggaacttgaagatgtgttttgatgtgactattgagatagtgacgacaaaagacgtgaaaatctgtggagcccttggtccctgtgtttcacttaagaacagttcggtgagcgagaaagagatcggtgagggtggaaccaatatttggaagttaggtacactcaccaacagaacatgcattgctttcttcttccaagtaagcgatgaacagaaagtacaacccagctctgcattcttcatacagttcattacacgttaccgacacggaaatatggggattcggaaaagggtgacgacagctgcgaggagatgggtcgggaacaactcaccggaaatcaccactgggtttgatcaagaagcagcggcttcagtcgtcttgctcacgatgtcatcagatggcttgataagatgctgataagttttgcttcttttggagattatgtaccggaagatccatctacattccgtctatcatccaatttctcgctatacccacaatttatgtattacttacggagatcacagttcattgatgtctttaatagcagtcctgacgagacagcttttttccggttgatgttaaaccgtgaaggggtggttggttctctcatcatgattcaaccaactcttttccaatattcttttgatggccctcctattccagtcctccttgatgtttgctctatctccccggacgtaattttgctcttcgattcttacttctatgtggttattcactatggttctaagattgctcagtggaggaaacttggttatgacaaggatccgaacgatgagagtttcagaacgctgatggaagccccggagcttgacgtgcagcaactggtggatgaacgtgtaccggtgccgaaggttataaaatgcgaccagcacagtagccaggcaaggtttcttctagctaagttgaatccatctgttacgcagaactcaacgtacacgaatggttctgagattatattcactgatgatgtgagcttgcaagtttttatcgaacacttgcaggctctggcggtgcagggttgaacattttgtttgatctagggcttgaatctagggtcaaaaatcaaggtgccagttgtcggaacagcattgttgaaccttgctgaatttgcttcgaaagctgaggaaaaagacttcgatcttaacatccctctcatctcaggcagtgcagccgagcctcatccttcactttgtataacactcagtttattggagctaaggaccggtcaagaatctgctgagtcagttcagagatcaatcgttcctgccacattccccagtcaacagatcctctatcaacagacaaagacgagttttctgcacttaaggccggtctgcgaaaggtgaaattttttacggagtatgtctcaaccagaagagcaaaaaaggcttgccgtgaggaagagggtagcgagggaagatgctctgccaggagcgaagacggtgattacacctacacttttgactcggactcagttgatgagtttgaggagggagaatcagaagagggaaaagaggatcctagtgttagaaaatcatttagttatggcacattggcttacgcaaactgtgccggcggatcactttactcaaatacgaagatcaacagtgaggatgaagattggatttactacagcaaccgcaaatctgatgtgggttgctcacggatggaggattcgactgcctctatctctgagccatccttatttcagacctcaaagcgtagtatcttgccttggaggaagaggaagcttagcttcagatctccgaaggccaaaggggagccactactaaagaaggcttatggagaagaaggtggggatgacattgactttgaccgtcgacagctaagctctgatgaatctcttagtcttcagcggcataagactgatgaagactcgagtgcgtatcgatcatcagtgtctgagtttggggatgacaattttgccattggaagctgggaacagaaagaagtaacaagtcgtgatggacacatgaagcttgaaactgaggtcttctttgcttccattgatcagcggagtgaaagggctgcgggtgagagtgcttgtacagcccttgttgctgtcattgcagattggtttcaaaataaccgggaactcatgcccatcaagtctcagtttgacagtctgatcagagaaggctcattagaatggaggaacctttgtgagaacgagacctatagggtacgatttcctgacaagcactttgatctggatacagtcctccaagccaaaatacgtccgctttccgtagctccagggaagtcctttattggttttttccacccagatggtatggaggaggggagatttgattttttgcacggtgctatgtccttcgacaacatatgggatgagattagccgtgcagggtccgaatgtcccggaaatggcgatccccaagtttacatagtcagttggaatgaccattttttcgtcctcaaggtcgaaccagaagcttactatgtcattgacacgctaggagagaggctctatgagggttgtaaccaggcatacatcttgaaatttgacaggaatacaacaatttacaaactgccgagttcaacgcaattgtcagaagaaaaaccggcagctccactggaacctaagaaccagccgggtcaccagattaaccttaatgagggttcggtggaagggctagtcatagccaaatctgacgactctatgaagactaatgcagagcgagaggaggttatgtgccgagggaaagattcatgcaaggagtacataaagagctttttggctgcaatcccaataagggaattgcaggcggatattaagaaaggtttgctcgcttcaacgccacttcatcaccgtttacagatcgagtttcattacaccacccaggtacaatcaccaccagcagagatttcagctatagaagcaaccacgattatgctttcgttatctaaaacggatgacatttccgactaaatggtgtccaacaaaaaagtagccaatgcggtcggtggcaaaaccgctcgagcctgcgacagttgcataaaaaggcgggcccggtggtactgcaccgccgacgatgctttcttatgccaaacttgtgacgcttcggttcactcagcaaacccattggctagcagacacgaaagagttcgtctcaaaacatcatcgtacaagtcctccgacgagtcctcgctggagaactttgtgccctcatggcaccgagggttcacccgaaagccccgaacaccacgacatggaaaacaatccattcatcaacatcgaaaatcccaagaaccgactcaaaactcacatcctacggtgcccgagttgggaagcggaggagagacttcaaacgaagaaaacgaagacgagcagcttctttatagggttcccatatgcgatccattcgtagcagagctctgtcattcagcaaattcaaacgaagcagcaagaaatacagcgattcaatcgaagtccacgttatctgaactcggtcatggatcgagtaatttacacgggcttcttccttctgaatcggagcttgcagagtttgcagccgatgtcgaaagcttgctaggcaaaggtcttgatgaagagtcatttgacatggaaggacttggacttttagattgtgaagagaagatttcgatttcaatggaggattgttcaagtgatggtggaagagttaagattgaagatgaagaaaccatgaattgtgtccatgttgataccgagatcgacatggcgagagaaccatttgaattgaattttgattatgattctcatgtgggatgtgaggaagatgagaacaaggttggagttggtaaaatcggcgaagcaaagaagaagatgaagaagaaggtgctactgaggcttgattatgaaggagtcgtgtcggcatgggctgaccagaggtctccttggactgccggtgatcggccggaggtcgaccctagtgagtgttggccttactgcatggtatgttttctcttccgtgtctaattttcctttcaaatgtataaagatatatctagttttctttttaattttaaaaaattaaatcatcaaactatgatagtttaactacctggctgtatcaagatagaggattaagaaatattgtttctgcagatgggtctgctaagaagtcctgtttacaacacttgcagatatcttttgcaggttcatttccagcatctgtatggcaaggtagacgtggcttgagcaatccacttggaaaggtccctttacatttgtgcataaagtgtgagaacactgagaaggagggttcctatgagcatgtatccgttgaacgcccaccttattacagttatgtggactccacatctggggaaattgaaccagcctctggtgcacgtgcaagcattccgggacaagagtactggccagaaggtacagctagtcgagtcagggcagctagggcacctgaaccagctggtgcgtcaacaggagctccatcctatgggaaaagtcctggaagtagaaggaaaaaacataagacagcagttgtttcggatgcttcttctgtgtcttctgagatagctttaaatgatcaattggaagttgaaactttgggtgatggttcagaagagcctaaggatctctcctctgaatatgttgtttatcagactgaatcgcaggaagaggagctaactgagtacgaattggacaagaaacttgggcgtccgcacccctttattgatccaaaagtgaagaaaccaatagaggagccactaacaagtgaagaactatggtggaactggagaaaaccagagaaggaacaatggtctagatggcagaggaggcgtcccgatgttgaaacggtgtttcttaaagctatggcagagactgggcaaataaagcttgaagatctgcgtgatagcattatctccatggtgaagcaatcagctgcccttaattgtccaggagttgaaagtatgaaaccccggcaactttctgatgccatacatcaagaagttggggacaaagtgatgagccaagtttctgatagtctgtgggaaataatcagatccagtgatggcatgaaaagtgaaattactgaaacagttcggtctgtttacaataaattgttaaaccctagagggaatgaagagagaggatcatcctcgctaaatagcttggtaccagttcagaagcaagctgataatattatatctcagacagcttctgatgaagtggttggcatgtccgataatgagccagaggaaccgccaggtttctctttgtcgaataagaacaaccacgtggagcaaccaaaggaggagctacagctgcctatgcctcatcataggagacctgttcaagagcaaagcaaagagtccaaccacacagatgatgagatggatgaggatagtggcccacctggcttttgtcccggaggggagtccaagcaaccatgtggcggtagtgatgatgatcctgatgtgcctccaggttttggttgagaatttgatacccgtgaacaccctcacaaaaaggaaggcattattcaaagccagatttgaacaagcactcgagtctcagaaactgaacataaagaaactagagcagcagctccgtcgaatgggtgtaaatcctgatgatcctgttgccatggcaagcatccaaagagttgcttctacattctttaatgcaattgacaagaaggatggaagcccatacgttttccgcgaagacaaacagtcaaaagtagaacctagtagtaaccttcgacggtcagaacctggtgaagacagtgatcaggaggagcttgacagattcatagctgaaatagaggatgcagctgacaaagaatgggccgaggaggaagcagcagagaaagaagaactcagtaagatcagatattggagcagagatgatttgggtggaaggtttagaagatctgaattgcttagaagtgaagattctgttgacaacactagaggagggggatggagctggaaagatgcacagagtggtaggcgacagagtgatgatagtgatgatgaaggtgatgaagaatgggattccaatggtgtaggagatgcgagtgattataagagtgatactgccgatcgtgatcgagctcgttacaaatttaaagcaccaagagtagaaatgggtaagcaaaatggtgtaggcagagctaatgggaataaaggttttaagagaaatgttgaagctaaattctcagaaaatttgccaaaacacgattctgggtcagataatatgttaagcgacgtgggagatgctatgtggcaatctgacagtgagggaaaacaagatttgggaatatcagaagcaacaagatatgattacaggagcagcagtgatgaagaggaggattttcttcacatgaaaagtgatgagaagaatggtgtagctgtggtgaatcattttgagagcgattcagaagattttgaatctcttgacaaaatgaatttatctagggcggcaacagagaagcataataagattcacatagctaataataacgaagttttagatagaaatgccggagccgactttggagggaagattgcgaaggaaaagtatgagtcagaagatctgtctggtgactcggacattgcaatgtgggaatcagatgctgaggaagatgattctgaaacattaagattggaaacttacaatcacagtagcaatagtgaggacgatgattacgtcttgaagaaagacagaaaggatggggtcgataaaaagaagaaaacaccaaaacaggtggatgaaacttgggatagtgattagggtctcaaatactccagtttcctcctcaaggtcccctactcaacatgtaaagacggaaaacggctcccagaaacactggcacttatggatggctaataggggtgaaacaatagaaaacgtcaacaactgtgcaaaatctgaagattggtccattccaaagcaaaatgacttggcggacattgaaaagcttacttcaaaacttcttcatcaaagtcagggcccagaaaagcaccatcctgatcctccctctgcaccatatgagcttgtattggacaatcatcttccaaatatggaggctactgaggcaccaaatatcattgagaacagacatgaagagcgtgccaacaatcttgaccaaaaggctgagccgacacaatctctgagtcttaacattacagagatggctgcaatgagcgatgacttttctgatctcgatgaagttgcttctgcacttaatgttgctttggtcacagtaaatgggtatagagtgaaggaagaatttgcatctctacttagggatatcttctcaaaatatggagatattgctaaggatagctctttgcaatctgagagatcacgttcatctttcttggagatggtctgtggcatcttccagagattacaagggacaaaatttacagatgttacacatatagagctcaaatccatgcttgatatcattggtgacattgaattcgtaaaactggaagttggatggcttcgtacgaggcttcaagagatttatgaggcaaagctgctgtttatgggctcttcttccctgaaggaggcgaagacaagaaacagcgaagcaattggaaaaatggagcaagtggtggaaggctaccagattgaaatgcaaattctgcaagaaaaaatatccttatcagaggacaagctggctgcaatgaaagctgagtctgagaagatcaatggaatggtcctcaacacgaagaccaaagtgaaatgttttcatcagaggtcgttggtaggtggcctactgtaacaggatgatttagggcgtgcaagtcctgcctctaggaatccttctaggcctgctagccgtaatgcttttgaaaatagtgagactttaggttctgctgacgctgacctggttcatttgcatagcgaattggcatctacagatactatgcaatccaatgtgaatgctcagagctcatcttccgtccaaaatgtcggtccacccgcctcgtattcttatgctgctgctttgggtgcttccttgtctcgtagtaccacccctgatccccaactcattgctagggctcctagtccttgccttgctcctattggtggagagagagtaagtacatctgagaagagaagtattaatgcttcaaactcatttaatagcgtctcaactcccgtgatcgaatctgcagatttggtcactgctttgtctggcctcaacctttcaaatggtgcgatggttgaagagaaccatttgccaccacagattgaacaggatgttgatcaccagaattatctcttcaatttgcaaagtggtcatgctaatgctaagcagcatccgtacatgaaaaaatctgaatcgggaagttttcataggccttttggtgaccagtcatcgaaagtatcatacttggattcaagcaggagcaatggagctggattagaccttagtaacccttctcccaataaatcgtatgtaaaagggtctcctgcttctactcttaacagcaaaggaagtttgccttctcactatcagcatatggatagtgctaattcatcgtacttgaactatggtttaggtgggtactccataaatacagttatgccatccatgatggcttctaatctgccacctttatatgaaaatgttgctgcagcatcagctatggctgtccatggattggactcgagggttttggggggtggtttgccttctggatccttcctaagccccacagcatcagaatcacagaatctgaacagaattgggaatcagatggctgggaatgctcttcaggcaccacttgtggatccaatgtaccttcagtacttgaggacaggtgagtatgctgcagcacaagctgcagcacttaatgatccctctatggatagaaattacttgggggattcatacatggatttacttcaaaaagcttatctggggtctttgctatcacctcaaaaatcacagtatggtgttcccatgggcacgaagtctggtggttctaatcaccacggttactatggaactcctgcgtatggtgttggtttgtcgtatcctggaagtcccttggctagtcccgtcattccaaactctcctggtggacccggtagtcctatgaggcatggtgaactcaatatgcaatatccttctgtgatgagaaacttagctgggggtgtaatgggaccttggcacttgcaggctggttgtaatgtggaagatatcttcgcgtcctctttgctggaagagtttaagagcaataaaactaagtgtttcgaactttctgaaatcacaggtcatgttgttgagttcagtgcggatcagtatgggagccggttcattcaacagaagctcgaaactgcaacaacagaggagaaaaacatggtttttgaggaaatttttccacaagctcttacattgatgactgatgtgtttggtaattatgtgattcaaaagttttttgagcatggatttgtgtcccagagaagagaacctccctctccccctcgttcaagatcccgtcggcacatcatgctactatttcaagctcctgagccggctgtctttgatgatgatgaatccttggatcatcagcctgaggttgttgacataagctcctcaaatacaaacagtgcagataataatttccacaggacattaaagatcgacacgttccctgaagttccagcagtccccccattaaattcgtacgatgacttcaccgttctcatccatgtcaaagctcctgtttcagtttccgaccaaaattccaacagaaatcaagctaactcaccacaaatttctcaaactcctcgtgctcctgttgacctcgtcacggtactcgacgttagcggcagcatggcggggaccaagcttgcactgctaaagcgagccatggggttcgtgatacagaatctcggccccaacgacaggttgtcagtcattgctttctcttcaacggcccatcgcgtcttccccctccatagaatgtctgacacaggaaaacaacaagcactgcaagctgttaactctttagctgcaaatggcgggacgaatatcgctgaaggcttgcgaaagggtgccaaggtaatggaagaccgaaaggacaagaccccggtttctagtataatactgttgtccgatgggcaggatacatatactgtcaatgtttctagtggcgaccagcgacaaccaaattaccagttactccttcctttgtctatttatggaaatgacagcggagcatttaagatcccagtgcatgcttttgggattggtacagatcatgatgcatcatccatgcactccatttcagagatttcaggagggaccttctctttcattgagactgaagctgtgattcaggatgcatttgcacagtgcattggggggcttttgagtgtcgtggcaaaggagctgcaagtgtgtgtggagtgtctccacccaaccatccgtataggctgtttacaagcaggaagctacccaaatcgtgtggtggctgagcgacacatgggttttatcgatgttggagatttgtatgctgacgaggagagggattttcttctttcagtcaatctcccagcagacttttcaagcaacgaaacatcattgttaaaggtggtatgcgtttactgcgatcccatatcaaaagaaatgattactttggagagcgaagaagttaggattaagagacgcgaattaggtggacaagagacggtgtcaatagaagtggacaggcaacagaacaggctcaaagcagctgaagcaatggcacaagcacggagcgcagccgagcagggagaccttgctggtgcggtgtcgatccttgagagttttcgtagggcattatcagacactgtgtccgctaaatccggtgacaggctctgcgttgcattggatgctgagctaaaggagattcaggagaggatggtgagcagacatgtttacgaggcatctggaagagcttatattctttctggactgagctcacactcatggcagagagcaacagcacggggagactccacagagcgttcgagtcttgttcagtcctatcaaacaccgtcaatgactgagatgcttggtcgctctcaggctacattgttgggcagcccatcggctcagaggcttctcatggcagtgggtggttgtactttgtcgtccgacgatatcgtgataaagtcgccgactgataggcggttgtacagatacatacagcttaagaatggactctgtgctctgctcgttcacgatccagagatttaccctgacggagctctcgaacaatctaagattgccagtgaaaacgaagacgtagaagtagaggacgaagatgaagacgatgatgaaggtgaagagagtgaagaacaggacgaggacaatgatgaagccggtgaagcaaaaacaaaggcgaagaaaggcgcttctcagactaaacaggcggcagcagcattgtgtgttggaatgggcagcttctctgatccttttgaggcacagggtcttgcacattttctagaacacatgctcttcatggggagtactgatttcccggatgaaaatgagtatgatagttacttgtcgaagcatggaggttcctcaaatgcatacacagaagctgaacatacctgctaccattttgaagttaaacgggagtttctcaagggtgccttccgcagattttcacagttttttatttcaccgttagtgaaagctgaagccatggaacgagaggttcaagctgtggattcagaatttaatcagattctgcaaaatgatttgtgccgtcttcaacaactacaatgccatacatcagcacctggccatcctttcaaccgattcttttgggggaacaagaaaagcctggttgatgccatggagaagggaattaatctgagggagcaaattctaaaattatacagtgataattaccatggtgggttgatgaagctagttgtgattggggcagagactctagatgtacttgagagttgggttcttgaattatttagcaatgtcaaaaatggtcctcccctaaagcaagaggctaggatggaagttcctatctggaacgctggtaaactttacaggttagaggcagttaaagatgttcatatcctcaatttgtcatggacattgccatgtcttcgaaaagattatttgaaaaaatcagaagattacctggctcatctcattgggcatgagggcaaagggagcttgcacttctttctaaaagctaaagggtgggcaacttccatatcagctggtgttggggatgaaggaatgcacagatctttgatagcttatatttttggcatgtctatacacctcactgactctggcttggaacagatctttgatatcatgggctatgtttatcaataccttaagttattgcgtcaagtttctccccaataatggatatttaaggaactccaggatattggaaatatggaatttagatttgcagaagaacaacctcaagatgattatgctgcagagattgcagataatctgctggtttatccggagcacattatttatggggactatgcattcaaggtatgggatgaggaaattattgaatatgttttgggtttcttcacaccgaaaaacatgagggttgatgtagtatcgtcttttgctaagtcagatattcaatgtgagccatggttcaaatcaagatatacagaggaagatatttcttcactgatggaactgtggtgcgaaccgtcagaaattgacatatccttgcatcttcctgcaaagaatgagttcattccacgtgatttttccatttgtgctaataaggccagtgtagatgcattttctccaagatgtatacttgatgaaccattaatgaagttatggtacaagcttgataggactttcaaacttcctcgtgcaaatacatatttccgcattacattaaaaggaggatacaataatgtgaagaattctgtgttgactgaattatttattcatcttctaaaagatgagctgaatgagattatatatcaggatttccagggtcctctccctaaagtatgtcatgatggtgaacaaggttcagaagtgcgggttgcagagtttgaagggcgggcaatcagtttactgtataattcaatcagcaaagattcaattctggtgactgcatggagtggtggacaattgcagatagatgctttagctgatgaaatacagccagtctgggttgttggtagcccacctcgtctttgtgttgattcttatgaccggattgttggtgttgctatgatatgtgaatcaatccctggtgatcactccattgtgaagcttgaccagccacctgatcatactgtgtggtcaggatatcctccccctttgttgaggttggcaatggtggatttagctctgcctagaaacagagagagttctcttatttcaatgtttgttgatcctcttatcccagaaagaatatataccttccatgatggagggatagattccatagtgttgcattttctcccttttacaagtcagacaagtggcaaagatgaaagcatgagaactccctctgtgcatcctgttcttagtacatgccagggagaatcctcatcccctctttttggtttcatggcattgtctgattcatttggatattcatggattgtcgggctgacctcttgggaatgcattgtgcttgaggtgaaaagttgggatctgttgcttcccattcatgttgaaatggagaagaaagccacaaccttggaagaatcaagagacacagacactccagctattataagcaaagaactccttggtggccctaaggtggttcttcctccgtcatcgaatctacgctctgttactgctgattctattgaagggcgatcagctcttcatcagtacttcaagctttttcatgaaaattatgtggagtacgcacacaaggtaacaatgggtgatctggttcacatgcgaccatttttaattatatatatctatcatgttcacttctaccaggttatctcttttatctcatgttgtttctcatctcatcatttgttatgttggaagaacatattcttgtttgtaactttgaagttgcagaacaaatgtttcctcatggtattttgcagaatatagaaagactcagtgtttgaagtaaactgcgatgactacagaaactgcaacacagcaaaccccattgcaaaacacagtgacggccacacagtgttcaagttcagccaatccgggccattctacttcataagtggagtcaaagacaactgtctcaagaaagagaagttgcatgtgattgtcatggcagatcgaagcaacaaccaaaccaccgttgcttctcctccaccttcaggatcatcaacgaaaactcccgctccagcacccgctggtcaggaacctccctcttcacccccggcaccagcaccgatgaccccatctccggctccttctacttatcagacccctcctccgagtggttcagtagagataaacccatctcccgctcctgccgctgaacagacgccttctaaaaagagtggtgcatcttccattgtcatgagttttattggttccattggagctattctgggttcatctcttcttttggctttcatgatgtgcaaaatagctgttcgatatcgtgatccccgtggaccccatgatcgcatcaatcagaccgtccgtacaataagacagagagcaatgatcaatccacagatcatgagaattgaagatggagataccatcaccgtccgacattcctctatgcccaacatgtgttggggtggagcgtatcatagtgtttcccgaggaaacacagtggctgacgtggatgttgtggatgatgacgttgctgatgtattgaagcgtaatgcagccgccgccggtgatctggatattcgcgccgcgaccgtcgatggttttgaagctgttgacaatgagctcgtgcttaagcttgatgagcatgttgccagagaagatgatccagaggggttcggattggatcacgccgtagcggagtgtgcctggagttgggtttgcagggtcgtgatcggaggagttggtgacgacatagattgggccgcctttgccgccgagggctgcttggctgaacccgatggcacaattggcgaggttggcccagtttgggtcgcaccaccagcaatcgtcgattgggtttccagtgaggcacgagagctggtctttggagtttccattgttggtgttggtggtggtggtagatatggcatgataacagaggtgtggttggatggtgcaaaaggggagggagagaagggcatggagtatttctttgattgttggtttagtctcattcatcaactccagccccaggcagtcattttctctgatgctggtccagatgtcaggtgggttggagacgagtctggtgttgccgcaccctcttgctggtctattttcaacaggagtgctgctaaaattggtgacactgataccagatatgcaaaaggtggagatccattcggtcatgactgggtacctgccgagtgtgacgtctccatcagacccggttggttttggcatgcatctgaactcccgaagtccgcacagactattctcgacttatactacgaatcagttggcagaaactgtctcttgttactaaatgtacccccaaactcatcaggtctcatatccaatgaagatattcaagttcttcaagaattcaccgagctccgagcatccatattctcccaaaacttggcaaaaaatgccctcatttctgcgagcagtacaagacaaggcatcgatgattctcagtatgactctcggaatgttcttgaagaaagtatgtactcctactgggcttcagaagaaaatcaatcggattggatgttgtatttagagtttcaagatccagtaactttcaatgttttacacgttcaagagccgattcagatggggcagcgtgttgttgagttccatcttgatagcttaaatgagaaagggcaatggaaggaagtgactaatggcacaacagtgggacataagaggctgttgcgatttcccactgtagtgtctaatcaattgaggtttgttatcgacaagtctagggcagacccgttgatttcttatttggcaattcatatggatttggtttcgactttgaatgtatctcacacaagtaattcatcatcatacttcaatagaagtcaagttctacagcaaattacacgcaaccattcgcaaattgtttcaatgtcttcttgaatggacagagagtggggttcgaagcctggtagcggtggcgccgcctccgcccaaaatgaagccatagaccggcgtgagcggctgagaagactcgccctcgaaaccatcgatatcgctaaagatccctattttatgcgcaaccatctcggaagctatgagtgcaaactttgcttgacattgcacaacaatgaggggaattacttggcgcatacacaagggaagcgacaccagaccaatttggccaagagagctgctcgcgaggccaaggaggcccctgctctccctcagcctcacaagcgcaaggttaccctcaaaaaggcagttaaaattggtaggcctggttatcgtgtgacaaaacagtttgatccagagacaaaacagaggtctcttctcttccagattgaatatcctgagattgaagataatacaaagccaaggcaccgatttatgtcatcttttgaacagagggtccaatcctttgacaaaagataccaatatcttctgtttgcagctgaaccatatgagatcatttctttcaaggttcctagcacagagattgacaaatccactccaaagttcttctcgcattgggatcctgactcaaaaatgttcacgttgcagttatatctctctctctcctctgaagatgtcagcttcgcgtttactctctctcttgggagcttcaatctttcatagccgcgcatctctctctccaccccatccaattcgattcaacaacctcctctctcctcgtctctcacacctacggttccgccgctacatttcctcttccgccgccgtagatgatatctccggcagcagcctagaaacttcttcttccgattctcatcacccgtggcccgaatgggtcgccttcgtcgatcgcttgcaggccaaaggttacttcgccggaaattcttcctctgcggcggcggaggaggaggagtggtggtggtggtggaggtttttacaaggacatgaatgtattgaaggacgcttctctcagcttcgctcgtgaccgttttgacattttcaaatcgttgtctagggaagatattcagacagttgtggggagtgggtgtcctaatcttttacgaaaagctgttaattcagctaaaaggttgagagcatatgtgcgacttgatgaaggagatgtatgtagtgcttgcaatctgcgaggatcatgtgatagagcttatgttatactaaaagaaactgaagcagaagcacgcacagtggatgttgtgcgtatcttattgttctatgcactggatccgcttgttatttccggtggggaaatgcctcctggtagagctcttgttgaagcatccgcaagaaatttgctctcggacttgattgtactcagtgaaacttcacctaatcatacacttccgaaagctgcagtacaagcttcccataagaaggaacggtctctaaattttatcaatgatgaattctctacagatnnnnnnnnnnnnnnnnnnnnnnnnnnnnnnnnnagttgcaggtgagacagaaacaaaggggcagataaagctccggttcaagacagcagcgggaaaggatgtggtctgtataaggtcatttcagctgactcagaaggcatccaagatggagtacaaggcaattgagagtgtgcttcagacacttaatcctcatacaggacagtgtttgatccttttgaaagagttgcccgtgctcatcatatttgtccttgctgtgagcgccctttctcagctgaagaggaagatgattttgttagaaagcaaagggtgaaggctgcaagttctgcagagcatatgaaagtgttggctgtggagtcctctaatgctgattcctacttccagcagttagacaagcttcgtgtggtatatgaagaatatgctaaaattggcaaggaaacaattcctcttgcagagaaaaagatgaatgaactaaatgaggagttggataaaaaatctcaggcacttgatcaggtgttgggtgtgttagctcaaataaaggctgataaggactcagttgaggccttggtgcaacctgtagacactgctgacaggctttaccaagaaatacatgctctgcaaaagcaagttgatgatttggagtacaaacttgattttcgagggcagggtgggaagtctatggaggaaattcagttggagctgaacacgttgcagagcagaaaggatagtttgcatgatgatcttgaaaagttaagagaggaagaaatattcatgtcaaatgacctgtcagatttccggatgcggttgcaaactctgaaggaggataaggagaaagcagctaatgcattgcgtgacataaaaaaggcagagaaagagttagatcgtttggcagaggagaaaactcaagctgatcttgatgagcagcatttggcagaggcacttggccctttatacaaggagaaagaaaatttgcttggtgactacaatgatttgaaagtcaaacgtaatcatgaatatgaggagcaggctgaatttagaaaaaagtatctacaggaatttgagatgcttcttaatgtgacttctaagatcaaagagtatgattcaagaaaaggacagaggctgaaggaactacaagaaaaacattctttatctgaatctcaacttcaaagttgtgaaaccaggaagcaagaaatcatggttgagctagacaaagggaaatagataggctgctgatgggattgactcactgcaaaacagaatactgaagtctggtggaattcccatttttgaatctaatcttctaaagctgtctcaggaaagaaagcttctttcagagttaaacagatgccatggtacaaagtctgtatatcagaacaatatttcgaggaataaagttgatcttaaacaagcacaatacaaggacattgataaacggtactttgatcagctggtcctgctcaagacaactgagatggcaaacaaggacctggacagatattacagtgctcttgacaaagcactcatgcggccactcaatgataatggaagaaataaacaagattataagggaattgtggcaacaaacttacaagggacatgatatagataattgttgaaactgtaacagaatgaagcgttgaatggagggggaacattatttgtaaacaagcacccaaaccttaaagttagagtggcccatggaaacacattgacagctgctgtgattctccatgagatacctaaagatgcacaagtggtcttcctcgccggggctacttccaagcttggaagggccattgccctaattttaattaaggcaagttataaaatgcagatggagcccccaccacaaccccctctttccagatcaaaattctcaactctcctccgccaatacactctccccatgagaagcaccgtccgcagtggtatcaagctcgtggaacgatgcaaaacaacccaagtccacgccctcaacgtaaccaccacaacctccacggccgtcggaaaacccaaccaccaccaccgccgtgaaaacaacctcacgatcagctctattctatcgaactccaacgaaaacatttcagtttcggtgtctgaaactcttctcccccatggactccctacgacggacctccttgaaccggccattgaccccaatctcaaacccatcgatctcgtagactccacggctgacctctatcgccgccttcagaactcccctggtctcaacaaatcgtcaatctgcctcgagcagtactcaatccttcgttccctcggcgatccgaagctcctccggcggtgtctccaggcggcgcgtgaacacgccgtcgatgcacactcgaagattgtgctctcggcgtggttgcgttacgagaagagagaggacgagcttgtgggtatttcatctttgcactgtggtggccgagttcttgaatgtccaaaggctgctttggtttctgggtatgatccaaattcagtctctgatcattgtcaatgtcacagtgatcaatcagagtctgcaaaattcgagtcctcaattggggatgatgagagtttgatttcagaaaatgatattgatgtttgttttttgattggtgatgaagaaatttattgcaataaagataaaatagctcatctttcgcgccctttgaaggcaatgctatatgggaatttcatggaatcgaaaagagaaacgatcaatttctcgcaatcgggtatatctgcgaaaggaatgagagctgtgggagtgtttagcaatacgagaagattagactcgttttgccccagtactgttctagagctcctctctttcgcaaacaggttttgttgtgaggaaatgaaggctaattgcgatgcgtatttagcatctatggtctctaacatagaagatgctttgatcctaattgattatggattggaggagactgcgtatcttcttgttgcgtcttgcttgcagatattattaagagagcttccgagttctttttgtaatccgaatgtgaggaaaatattttgtgggtttgaggccagggagagattgtccatggtggggcattgttctttcttattgtactatttcctaacacaagtggcgatggaagagaacttgacatcaaacatgctagtgtcgttgttggagagattgaaagaatgtgccactgaaaaatggcaaaaggcactcgcattgcatcaattgggttgtgtgttgttggagaggaagcagtacaaggatgcccagtgttgttttgaggctgcaaccgaattgggtcatgtttattcggtggcaggcattgcaagaactaaatacaagcaaggacacgggttttcagcatacaagttgatcagttctatcatttctaagcataaaccggttgggtggatgtaccaagagcggtccttgtataacgtggggatgaagaagattgtggatttgaaaactgccactgaattggatccggttctttcatttccttacaagtacagagccgcttcaatggtagacgagaaccagattggggaagccatagttgagatcaacaaaatcatcggatttaaggtgtctccagactgccttgaattgagggcttggttgtttattgccattgaggatcatgaatctgctctgagagatattcgagccttgttgactttggagcctaattacatgatgtttcatgggaagatcagaggtgatcacatggttgagctcctcaatcaatatgttcaacagtggggtcccggtgattgctggatgcaactctatgatcgatggtcggctgttgatgatattggatctctggctgttactcatcaaatgctggtaaatgaccctgcaaagagcattttactttttcggcaatctctacttcttttgaggttaaactgtcaaaagctgttggatttatttttatcgtgtgtgcagattgggaactgtgtcggggcagcaaaccaccggtgcttcattgccttcctcctctcaacagtcatcagtacaatctacgtatccatcatatctgcatacacgggatttcatatctggccaccattgaaatatagatcttttgaccttttgaggggatctagaaccaacttggctttgggagcggtgaaggaaattatttttgcttttttgagatcggcagagtttctatctgcaagaggacttgtacttgcttacctgtttctttctagtgtttcggttcagattgggttgagtgtgctcttgtggcagcaactctgctacatatatgaggggaatacctatttgagtcatttaagttcacaagggggtgatggagttgggaaaagagattgccaaaatctcattcgttttttcggttgtccatattctgcattgcggtacttgccgaggtttcaaaattctaggaaaaggcacaagaaatgatggaatcctgttggagcatgcaggcctgtcattgatgaagctcctgttttttacccgactattgaggagtttcaagatacactcggttacatagcaaagatacgccccaaagcagaagcatatggtatatgtagaattgtacctcctccttcctggattccaccttgccctcttaaagacaagaatatatgggaaaatgctaaattttctacgcgagttcagcaagttgacttgcttcaaaatagagagcccatgaagaaaaaaagaggccggaagagaaaacgaagggggcattcaaagatgggaactactaggagtcgtcgtagttctgaaggatccgaattgaacgccacttctgacactgatgagaagtttggtttccagtcaggatcagactttacatttgaagagtttcagaaatttgccaaagatttcaaggagtgttattttgggatgaaggatgcaatagagggaagaagtgctgatgggactgaacagaatgagagctgggaaccctcagttgaggaaatagaaggcgagtactggcggattgttgagcggccaacagatgaggttgaggtatattatggagctgatctggaaactggagcatttgctagtgggttccctaaggcattgtcttttctatccaaaaatgaatcaaatcagtatatggtttcaggttggaatttgaataactttccacgcttgcctggttctgtactatgttttgaagaatgcgatatctcgggagttctagtgccatggctctatgtggggatgtgcttttcatcattttgctggcatgttgaggaccaccatctctactcgctaaactatctacactggggtgatccgaagatttggtatggaatacctggaagccgtgcttctgagttggagactgccatgagaaagcacctaccggatttgtttaaggagcaacctgatttacttcatgaactagtaactcagctgtctccttcggttttgaagtctgatggtgtacccgtgtatagaactgtccagcattctggggagtttgttcttacctttccaagggcataccattctggatttaattgtggcttcaattgtgcggaggccgtgaatgtggcccccgttgattggttagaacatgggcaaagtgcagttgagctctacagtcagcaacggcgcaagacatcactgtctcatgacaagttgctattagggtcagcgagggaagctgtccgagccctttgggggctttcagttctcaaagacgagactccgagaaatttgagttggaaaagtgtctgtggaaaagatgggatacttaccaaggcagttgagaaaagggttctgatagaagaggagagaatgcatcagcttccgacccattttcagtttctaaagatggaaatagattttgatgtaaaaagtgagcgagaatgtttttcatgtttttatgacttgcacctttctgctgcctgctgcaagtgctccccggacaggtttgcgtgtcttaaacatgcaaacttgttatgttcctgtgagttggacaatagatttgtccttcgtcgttacaccatggatgaattaaaaacactggttgaagcgttggagttgaaattggatgctataaaagcatgggcatcagaatcagcttctgtaaatgatagatcttctgctgagcttgatgaggagagaaagacatctggaagtaatggtctaaagaaaaaggaagatccatcttgttccccggcaaacaaagatgttgatataaatgacccttgcagttcgtgttattttcattctgaagtagctccttcgaacactgagcaaacaactttcaatttatttgaatcacagagcatggtaggtgagcataatcgagaggctcctcttataaccgatgaagatcaggtagcacaggaatgctgttttgatttgaatgtaggagatgtgactgatgaacaagcaagtggtttgcagcaaatatctgatagctgtgataattatggcacaaatccacagaaaggattagatacaatgcgactcggtagtgattccgattcctccgtttcacacattatttcaaacaaagatcgtccttcatgttcggggaatgcagggaattcatgggcatctgatggtggtaagttgtttggggttgatctttcattttcccattcacattcaaatggtccgttaagcttcttgttaaaatccgaaacagtagatcactcggacatgagcagagaaggttgtttgatacagaagttgagattttgtgttgatcctataatttacggaacggtagtggttggaaagctgtggtgcaacaagaaggccttctatccaaaaggaatgctctgtgctatggctggtccagagcaccaccaaacagaacaacccatgtctctctctctctcctcttccctctatctctccaacaacaatccctcctccctatttccaaccactagtcaatcccaccatcgccaatacacttcgactcaacaacctgctgctttatcagccactgcattgcttcaaaaagcagcacaaatgggggcaacagggtcgagttcctcattccttcgagggcttggtttggaattacaatctttagacaatcaagacacggcaacagctaggcaatggaacaacagccatgtggtggtgaagccagagagcaactcatcggtagctgctggcctagggctagggctccacaccgatggagccgcctccggtttgactaatttgatggtgggtccaccgtccttctatgggaacaagccgaccacgcttgatcttctcggcctggggattggagctggtagagcctcaactgctggcttctcggctttgatcacttcccttggaggtgggcttgatgttgcggcagcggcttcatttggaggagtgaattcctcggccgaagaatcttggaaacgttcatctgaaagtaagccatcatctcttctctagggcaagttttccttctcaggccacgctgtgacacaagatgtagaagcaaatgattcaacatattttcaactctctcatcctgtacatgagaatctgctgccaacaagtctcaatatttctgatagaagaggaagcatagtcaatcaggttgtgcatgaccttctccaaagtggtgattcagctcagaaatacatgcagggatccagaagcatgaaaattgacaattggattcttcttgataatcttgtacaaggtcgcggtgcttctcgtggtgctcgtatcagggctttgaagactcactcaaagcggtcaaaaaagcacatgtctatgaagcaacataaaaaatgtggaacattggatttgcctcaagaggtccacacagttacttgtcattgagtcaatttatggagacaatgtgttcatccttgacaaacagagaggtctacgatgttttcagattcatatacacgttgaagctcccactgaactttccatctccacaaaattaacttcacatagtgaacttgagaccaaaactgacagttcagatgagttcttatactctttcaaagtccaacaccttccaccaattaagttgaaatgtttattacctaagtcatacccgagccatctccctccttattttaccatttcagtacagtggctggattctgggaaaatttccaatctttgctccatgctggattcattttggaaagaacaaccaggtcaggaggttatataccattgggtggaatggctacacagttcttgtctttctcattttggttttgataaagaaatagttcttggtccttatggcttgagatatactggagataagcgtgcaatttcgggaagcatctccccagatgttgatattccttcactgaagagttacaacgatgagcagtgccatgagaccttctgcagaaactttcatgaatgctgcatctgttttagtgaattttcaggttcagagtttgttagattgccatgccagcatttcttttgctgcaaatgcatgaaaacttactctgacatgcatgtaacagaaggaacaataagcaagcttctatgccctaatgcaaaatgtgggggtatggtcccacccggtttgctgaaacgattgcttggtgatgaggagtttgaacgttgggaatcactaatgctacagaaaacgctcgagtctatgtctgatgtagcctattgcccaagatgtgaaacggcttgcatagaggatgaagacaatcatgggcagtgctcaaagtgtttctttagcttttgtaccctttgcagggagcgacgccatgttggaatcgcatgtatgataccagaacttctacttttttgcttgcaggagcgacagaattcatcccaattgaaggatgaacaaaagcgtcgtgagcgtgaaatgatcaatgagatccttagtgttaaggaaatacttcgtgatgccaaacaatgtccatcttgtaagatggcaatctcacgaattgaaggttgcaacaagatggtatgcaataactgtggacagtatttctgctatcgctgtaatcaggcaatcgatgcctattctcacttaagggaaggggtgtgcgaacttttcccacaagaagcagttcagaattgggaggagcgaatgaatgctcgccaagtggtgggtcagattcaagctcaactctttgcagatcgtggccattcatgccctatttgtggtcaaatcaatgtacaggtatggcatgcactggagtgctggttattgctacaccaccattacaatcaaccacaaaatctaaggtatacactcctacttcttgctctttggattgctcttcatcatcatcttcatctactgaacctgaaattactaagaaatttagatacagcagggcctctccttctgtgagatggccccatctcaaactcaccgatacccatcacaattcacctccttcccaattcattgttgcctctcctctgccgacccatgtcgacgatgtgaatcttctggtaaaaaccaaagatttcgaggaaacccagaacggggatgcattggagtctctgaatgctaatgatgaaaccctagagattttgggtaggcctagcaggactagggcaaagaaaatgaccaaattagccttgaagagggctaaagattggcgacagagggttcaatttttaacagataggattttacagttgaaatcagaggagtttgtagccgatgtgttggatgatcggatcgtgcaaatgactcccactgatttctgttttgtggtgaaatgggttgggcaatcgagttggcaacgcgctcttgaggtttacgagtggttgaatcttcggcattggtactctcctaatgcccgaatgctagcaacaattttggctgtgctaggcaaggccaatcaagaagccttagctgtggaaattttttctagggcagagcctggggtgggtaacactgtccaagtttacaatgcaatgatgggtgtctatgctcggaatggtcggttcaataaggttcaggaagtgtttgatttaatgaaggagaaagggtgcgaaccagaccttgtgagtttcaatactttgataaatgcacgcctcaaatcggagtccatggtaccaaacttggtgattgagcttctaaatgaagtgagaaagtcaggtcttcgacctgatataattacttacaacacacttataagtgcttgttcccgcgagtccaatttgcaggaagcggtaaaggtttacaatgatatggaggcatacaaatgccaacctgatttatggacatataatgccatgatttcagtttatggacgatgtggcctgtctagcagggctgaacggctttttaaggaattggagtcaaaagggtttttcccagatgcagtaacgtataattctctactctatgcatttgctagaggagggaatatagagaaggtacaggaaatctgcgaagatatggtgaaaatggggtttggaaaggatgagatgacatataacacgatcatccacatgcatgggaagaatgggcggaatgatttagctttacaactttaccgagacatgcaatcatcaggccgaagtcctgatgtggtcacatataccgttcttattgattcactcgggaaagcaaatatgatggaagaggctgctgacgtgatgacaaagatgcttaatgcaggtgttaaaccctctttgcggacttacagtgcattaatttgtgggtatgcaaaggctggaaagcgagtgcaagctgaagagacgtttaattgcatgctgaggtctggtattaaaccagatcatttagcatattcagttatgctggatgtccaattgaggtctaatgagaccaagaaggcaatggccttttatcgtgaaatggtgcgtaatggtttcactccggatcaatccctttatgaggttttgcttcatgcactcggaaaagaaaacaaagaggaagatattcaaaaagtggtcaaggatatggaagaatcgtgtggtttggatccacaaatcatttcatgtattcttgtcaagggggaatgctatgatcatgcagctaaattgttgaaacaggctatcatgcagggttatgatttggaccatgagaacttattgactattttgagttcatatagttcatcaggaagatacttagaagcactgcaattgctagattctgtgagagagcatgcaccaagatcccatcaattgataactgaagctgcgattgttgttcattgtaaggctcatcaattggatgctgccttggatgaatacagtaaaactagggggttaagtaaatttcatgggagtccgtccatgtatgagtcccttattaaatgctgtgaagagactgaactgtttgccgaagcttctcaggtgttctcagacatgacatttaatggagtagaaccttctcagaatctctgtgaaagtatggtgcttatgtattgtaaaatgggcttccccgagacggctcatcatttggttgatcagacggaagcagagggcagtctatttgatgatatctccgtttatgtttcgcttattgaggcttatggcaagttgaagctacttcagaaagctgagagtttggtggggattcttagacagagattcagtacagtggatcgtaaggcttggaatgcactaatacaggcttatgctgcaagtggttgctatgagaaggcaagagctgcttttaatacaatgatgagagacggtccttccccaactttggataccattaacggtctcatgcaagctttgattgttgacgagagattaaatgagctctacgtggtaattcaggagttgcaagatatgggttttaagattagtaagagttccattcttttgatgctcgatgcatttgcccgggctgggaacatatttgaggtgaagaaaatatatcacggaatgaaggctgcaggttacttgccttccatgcatctctatagagttatgattgaactattttcgaaggggaaacgagtaagggatgttgaggccatggtttctgagatggatgaagcgggattcaggcctgatctttcgatatggaactccatactgaaattatatacagaaatcgaggattttagaaagacagtgagagtataccagcagattcaagaagctgggcttcaaccagatgaggagacttacaattctttaatattgatgtattgtagggattgcagaccagtggaaggtttgcagctgatgcataaaatgaaaagtctaggtttgaaccctaagctgaacacatacaaaagcctgattgctgcatttggcaagcaacaaatggtggaacaagctgaagaagtgtttgaaggactgcgattggaaggatataaacttgatcgctctttttatcatataatgatgaaaatatttagaagctctggagatcattctaaagctgaaaagctactaatcgtgatgaaagaagcaggagtggaacccaccattgctacaatgcatatgctgatgatctcgtatggctgctcagggcaacccattgaagcggagaaagtgcttaataatttgaaattaacaggtgcaaatcttacattaccttatagttcagtcattgacgcttatctcaagaacggagattataacattggaattcaaaagctccaagagatgaaggaagaacatctagagccagaccacatgatatggactcagtttatggagatactcaagcagaaaactggaaaggacgacattgatgtcggcaagctgaggccggcactctttgacatctttggtgaagatgccagccctaaggtaaagaagtttatgaaggtaatcatgaacaaactccaagaacatcgtggcggcgagggcgagggtggggatgaaggcagtgggtttctggggatggttggaaatctggctcaggagttcctgaagcaaaagcttgacgaaaatgatgaaagctatgcaaaacctgcgcttgaaacagaagtggcctgcaagcaagaggtttatgcaggaggaagcaagcgggcacttcctgaaaatggcattttgattagtggctgccaaaccgatcaaacttctgctgatgctagcccatctggcaatgctgatgaagcttacggagctctcagcaatgcaattcagatgataattgctgaaacagacggtacagttaacaatcaggagcttgtattgagggcccgggagttgctgaaaagccagggtttcactcagcgtccaggcctctattgcagtgaccagcatgttgacgctccttttgtgtgctgacccctccttctcctccctacagacccagtctctggtctcatcggtacgcctcctcctctgcctcggtccgtcccctctcacctccgacactctcgatcgcttcccctccgtccagtgcgttgtcggctccagcgccggcctcgaccacgtcgacctcgccgcctgccgccgccgcggtatcactgtcaccaacgccggcgacgccttctccgccgacgccgctgactacgccgttgccctcctcattgacgttctccgccgtgtctccgctggcgaccggttcattcgtgccgggtcgtggcctgcaaagggacagtaccctcttggttcccagttaggtggaaaacgggttgggatcattgggctaggtagtattggatccatgattgccaaaaggctagagcccttcggctgcatcattgcctacaactcgaggaggaagaagccaaacgtttcacttccttactacgaaaatgtcatggacctggcaacaaatagtgatgctctaattctttgttgtgcattgacaaacgaaacccaccacatgatcaacaaggatgtcatgaccgcactgggaaaggaaggcgtcattgttaatgttggtcgtggggccctcatcgatgaaaaggaactggtgcggtttttggtgaagggcgacattggaggagcgggtcttgatgtgtacgaggaagaacctaaggtgccgagagaactgtttgagttggataacgttgttttgtctccacacagagctgttgcaaccccagaagccattgtggcactgcaagaggtagtcatagccaacatagatgctttctttgcgaataaacctttgcggtcgcaatttgagcttgaatgaatggatggaaacaccaacagcagagccgaagccgaacgcttactcggaatcgccgaaaagctcttgcaaaccaaagatttcgagggcgctcgagaattcgcgatcttggctcaggaaaccgagcccttattggacggttctgatcagatcctcgccgtcgccgatgtcatcctcgccgcggcgaagcggatcaacaaccaacacgactggtacgccgtcctccagctccaccgctccgacgatctcgacctcatcaagcgccagtaccgccgtctcgctctcctccttcaccctgacaagaacaagttcgccttcgctgactccgcctttcggatcgtcgcggatgcgtggtccgtcttgtccgattcggctaagaaatcgctgttcgacagtgaattagcttttaccaaggtcgatttgaggaatcagagagatcaacaacagaatcaatttcgtcgtgagcaagatgatcaacagcagcagcagaaattgccggtgcggcggagcggggcggcggggaactccggcggcattagggcaagcactagcggcggcggcggagatgagaaggcggcgagtttctggactgcatgcccgtactgttacaacttgtatgagtaccctaagggttacgaagaatgttgcttgaggtgtcagaattgccagagggcttttcacgccgccgtgattccgtcgctgccgccggtggctccggggaaggaggagtattactgctgttgggccttcttccctctagggtttgcgaaatccaattccgagagtggaaaaaaggctgctttccccaatccgactcccccaaagtttccgactccgtttcggagtggcagtggtgctgatgattttgtggatctttcacacacaattgtgactcctgcggtgaaaaagaggggtaggcctaagaagaatttgcaggcttaatgccagttgtcactgagtgaggattttgttctgaatgtgcttcggcgtcatcgttctaattggaaacccacattcttcaattgggtttctagaggaggaaatggaagtgggtatttgcctgggtttggtgcctacaacgaaattctcgacattttgggcaaaatgaagcgatttgaagaattgacccaagtgcttgacgaaatgagagagagaaaaggtcttgccaatgagaggacatatgggactgtgctaaatagatatgctgcggctcacaaagtggaagaagcaacacagttcttctataagaggaaagagcttggtctcgagctcgatttgattgcctttcagacactattgatgtgtctatgccggtataaacacgttgaaactgctgaatttttgttccactcaaagcagaacgagtttcgccctgtgataaagacgatgaacatcattcttaatggatggtgtgtttcgggtaagttgcgggaagcaaagcggttttggaatgacataattacatccaaaaaatgcaggcctgatcgctttacatatgggattttcataaattcgcttacaaaggcaggaaaattgagcaccgctgtaaagttgtttcaagccatgtggggaaagggttgtgacccggatgtggcgatttgcaactgcatcattgatgggttatgtttcaagaagaggatccctgaagcactggcaattttcaaggaaatgaacgacagagattgccttcctgatgttgctacttacaattcgctaatcaagcatctctgcaagattaggcgtatggaaaaggtttacgagctcttggatgagatggaacagaagggcggtgattgtttgccaaatgccagaacttacggttacttgttgaagtccacgaagatgcctgaggaaattcctgagatcatagagaggatgaagaggattggatgcaggatgacaagtgacacctacaatttgctcttgaggttgtttatggattgggatgatcaagaaagagtaatgtctacttggattgaaatggagaggaacggactgggaccagaccaacgatcttacacaattatgattcatggccttcatgacaagggaaggatagaggatgcattgtgttatttcaatgagatgacatcaaagggaatggtaccggagccaagaaccaagttactggtcaatgcaatgaacattaatttgaaggagactgcaaatgatctctttgagccccacaattcattctcccaatcccaatcagacggctgaagatgatgatcaacccatttcctggcgaatccaacggctgtccttgcacctaaacccaccaccgattcatcctgaccgtcaagtgaccgacgccgagctgtaatcgtgcgcgagcaggacgaaactgagcgtgagcacccaacaactactggactacatgagagggaagcacagggacatacaagagagggtttttgagtacttcaattctaggcccgatcttcaaactccgattgagatctccaaggacgatcatcgagagctgtgtatgaggcagcttttgggtctggtcagagaagctgggatcaggccttttaggtacgttgctgatgacccttccaagaggctattggtagtgttgacatgtcgctcggtatcaagatttctttcagtctttggggagcttctgtactcaacttgggaactaaaaagcataaggataagtactttgaaggcattgacaatttggattatctgggttgttttgctatgacggaactccatcacggatcaaatgtccaaggcctccaaaccattgctacatttgatccacttacagatgaattcataattaacacatccaatgatggggcaatcaaatggtggattggcaatgctgcagttcatggaaagtttgctaccgtgtttgccaagctgatgttgacaactaatgatacaaaaggagtttctgatatgggtgttcatgccttcattgttccaattagggatttgaagacccaccaaacacttccaggggtcgaaatacatgattgtggtcacaaggttggtctgaacggagtagataatggggcattgagatttcgttcagtaagaattccccgagacaatctccttaatcgatttggagatgtctcaagggaagggaaatacacaagcagcctttcgaccattaataaacgctttgctgccatgctaggggagcttgtagggggaagggttggccttgcatactcttcgaatggtgtcctcaagatttccatcacgatcgctgtccgatattcgttactccgacaacaatttggtcctcccaggcagcccgaaatcagcattcttgattaccagtctcaccagcataaactcatgcctatgctggcctcaacttatgctttccattttgccacattgcatttggtggagaaatattctgagatgaagaagtctcatgatgaacaagtggtggcagatgtccatgcactctctgcaggtctcaaggcttatgtgacttcttatacggcaaagtcattgagcatctgcagagaatcctgcggaggccatggctatgctgctgtcaatcggtttggtagtttgaggaatgatcatgacatatttcagacatttgaaggggataacactgtgcttgtgatgcaggtagcagcagaccttttgaagcaatacaaagagaagtttgaaggtgggacacttgctgttacatggaactatttgagagagtccatgaactcttatctgtcccaaccaaatccagtaacagcccgttgggaaggtgaagatcatttgcgagatccaaacttccagttggatgccttcaggtatcgtacatctcgattgcttcaaagtgttgccgtgagacttagaaagcactataagaatcttgggggctttggtgcttggaatagatgtttaaatcatcttctgacacttgcagagtcccacattgaatctgtcatcctcgcaaaattcattgaatctgtacagagctgccctgatccaacttctcgagctgctctaaaactcgtttgcgatctttatgccttggaccgaatctggaatgacataggaacttaccgcaatgtggattatgtggcccccaacaaagctaaggcaattcacaaattgacagagtacctctgtttccaagtaaggaacattgcaagggagctcgtagatgcgtttgatcttccagatcatgttacgcgtgccccaattggcaagcagtcaactgcagaagtttactcacaatacacgcagattgttggattctgaataagcctttcttcagaactacccgtggtggttgagtacaaagttgcggagatgggttacatcaggttctatttggctcctaaaatagaagaagaggaggctgagggtcatgtagagactgtgcctcaagtggaaaccaagtctaaagctaagaagcctaaaacagaggttaagcctgatgctgacgttaagaatgaagagaaggttgagcccgaagcggattcttgcacggagcctgaagtggaaagcaagcctcaatcagaggatgtcaagcctaagaaggaaactaatggcaaagttgaagtaatggatgttgagtagatggaattttaccataaccaaatgaagcttaggttgctaaatgataatgattctggtgtttatcaacgtgctgattggttggttgataagttgggtactaaagtgcattcctacttctggcttgatgagtattcaggaaaagatgattttgcacgatattggaaggatgaatggatgagtggtttaacatcttggcgcaaatccttgaagattcccgactctgatgttgtcatggtgggtaaatgtgcaaaagttgttgctcatgttgtatttaacccaggtacagagtttgcaatctgtgattgcagttgggcagaaatgggcaacgtctgtgagcatgtgttcaaaattattaaggtttttcgcaataaagggttaagtttaccatctatcagcatgtttcaatataaccaggctttgattaatatgttacactgcccaccccatgactctctgattcgggatcatgctgtttctcttgctgtctgggtacaaagtcagtcaaacacactggttgatcaagaaagcgtacagaccattgtggatcctactgagcaacaaaccgttgggctgcttgctgctaatcaagagagagataagataaatgagaaccattgtacaaatgagaacatctcatcttgtgcagaaaatggttctgcaattggccagaaggttccagagtgtatcatgggtgatttgggtggtgccttgcttgatcaggtagcaagtgaaaatggcatttgtagtgaaagagacggagtagaagtttcttgtgctgagatggaagttgatccagcatccctctgtacctcatcaggattattttctgttgccacagaaaacggagagagagtgttgattgatgcaggcccagacataaccaagaatcttccatctacagatgattcatttacaagtctaaatggttttgaagatgatatcctggacaaagattctggtgaaattgctatggatatggagccacaatttgtacctacactggagttacaagaccagtgcaaaatggtcaatgagattggtgtttacacaaatgacgacgaaccgtcagctgttcctcaccaagttcatgttgaacccaaaattgacaatactgctggatccatatccatccctgttgattcacagctagtcaatgtggttgaaactgcaagtgaaattgaagagaatagagggacgggcttgcaaaatgagaatggaagcacaagtcaaaacttacactccacgaatgatgatgtcccattagcaggatttcaaaatagcatggcagaaggttccagtcttggtcacaatgcaaaggaagtgaattttgcttcaaagagtgacaatacttctgcagtgatctctgactccagtaatccacagctcgttgatatggttgaagctgcaggtggaattgaagagaatcgagggatattctttcaaaatgatagtagaatcacaagtcagaatgtaaaccccatggatgatgctgttgtcccattagcaggaattcaagatagcattgcagaagattccaatcttggtcatgatgcaaaggaagcaaatttcaaccccgaaatttacaatacttttgcatccacatcagtctctgcctccgttgattcgcctctggtcaatacggttgaagctgcaggtggaactgaagagaatggacagatgtgcgcacaaaatgagaatggaagcactagtcggatcctaccctccatggatggtgacatgccagtaaaagagtttcaagatagcatggcagaaaattccaatcttgatcatgatacgaagggagctggcagtgtgatggctgtgcgcccagaatcaaatcaagacttttcatcaaagtcaaattctagtgagtcacatccccgtgttgaccccaccgctcgtgaaacctctgcggagctatcttctattgatgaacctttcgttgttagatgtggggctcaagatcacgttgaagtgatcagccagcaggaaactgttaacgatggcaatggtcctgtgcctgaggaaactgtttcagcagagtggcctacctctcctgtaaggcaggagaatcagaaagctgctgatgttgcaactggtgatggataatctcaggacctactcgcgggtggaaccgagagctcggcagtaactgtagaatgggcaatctcggagctcctgaacaaacccgagatcttcaaaaaggcaactgaagagctagaccgggtcatcgggcgagatagatgggttgaagaaaaggacataacaaacctaccttacatcgaagcaatcgtcaaagaaacaatgagaatgcacccggtggctccaatgcttgtcccccggcaatgccgtgaagattgcaaggtggccggctacgacattgccgagggaacgcggatcctcgtcaatgtctggacaatcgggcgtgacccggaattatgggatgccccgaatgaattttgccccgataggtttattgggaaggcaattgatgtgaaagggcatgatttcgagttgttgccattcggggcgggtcggaggatgtgcccgggttatagtctcgggttgaaagtgattcaggcaagtttggcaaatcttttacatgggtttacttgggatttgccaaggaatgtgaatagagaggatctgaatatggaggaaatatttgggctttcgacgcctaagaagtttccactcgtcgccgtcgttcaacctcggcttccacttcatctctatgctatgagggccttgttttcacaaaagttcatcaaatatacagatcgatatctgatttcaaaaacaagacttgtttctctcaaatccaatcacttcttccacagttcccaaatctccaaagaaaatgaggacactgttcgagaaatcacttcaatcctcacccacagcaactggcaatttctcttggaatcatcctatcttccccagaagctaaacccagatgtgattcgattagttcttcaccacaacatggcgggtgaccccaaacgcctcctcggattcttcaactggtcttctcatcaaatgggtacccctcaaaacttgaattctttctcaattcttgctattgtgctctgtaattccaatcaattcgcatatgcaaactgggttttagagcgaatgatcgaaatttgttgccctgtttcggcggttttggattcaattgttagttgttgtagagagtttaacagctctcaatctagtcatgtggtttttgatattttgattaacgcttataagaagaagggtatgttgaatgaagctgcttcattgttcttagctgccaaaaattgtgaatttttgcctagtttagtgtgttgtaattctctgttgaaggacctattgaagtgcaatagaatggagcttttttggagggtttatgatgcaatgttagaggctaagattaatcctgatgtctatactcttaccagtttgattagtgcccattgtaaggttgggaatgttagggagggcaaaagggtccttttggaaatggaagagaagggttgtagtgctaatttggttacatacaatgtgactattggagggctttgcaaggctggacttgttgatgaagcattagagctaaagaagttgatgactgataagggattggcccctgatggttatacttactccatactaattgacggtttttgcaaacagaagagatcaagagaggcaaaatttatactaggagaaatgtccaatgttggtctgaattctgacctcgttgtctatactgctttgattgacggattcatgaaagaaggtgatgtggaagaggcttttagaatcaaggacgagatagttgctcgtggggaaaagttaaatattataacttgcaatgtaatcattaatgggctttgtaaggttggtcagacagagaaggccaaagatcttttgggtgagatgattgcaatgggcataaaacctgatactcaaacttatacatctttaatcgagggatataatcgagaaaataacatggttaaggcttatgaattgttggttgagatgaaggagagaaacttgcaacctacagtgtacagttgcagtgcaataattaatgggctatgccgttctggagaccttcagcaggctaattttgttttggagaagatgaccgaggcaggtttgaaaccgaatgttgttatctatacaactcttataaagggtcatgtgcaaggaggtaaaattgaagaggcaatagagatttttactaggatgaaggagaaagggattcttcctgatgttttctgctacaattctctcataattggcctctgtagagcaaaaaggatggaagaagcaaggacttacatgatcgaaatggtggaaaggagattaaaaccagatgtgtatacttatggggctttcatttctggatatagtatggtgggggaaatgttaatcgcagacgcgtatttcagagagatgattggctatagtatcgctccaaatggtgttgtttatacagctttgattgatgggtattgcaaagtgggggatacagaaggagccttattgatattcagatcaatgcttggacaaggagtgcttgcagatgtgcaaacatacagtgtgcttatcaatggcctcttgaggaatggaaaattgcaggaggctatgcatatttttgcggaactctgtgaaaagggtctgattcctgatgtttacacttacagctctctcatttccggtttctgtaagcaaggtgacataatagaggctttcaaacttcacgatgtgatgtgtcagaaaggtattaatccaaatatttttacttataatgcattgatcaatggactttgcaagtcgggtgacatggaaagagctaaggaactgtttgatggaatctctgaaaagggtttggcactcaatggtgtgacttatgctacaataatagatggacactgcaaatccggaaatgtagcagaggcatttcggttatttgatgagatgccattaaaggggattccgccagattcttttgtttacaatgcccttgtcagcgggtgctgcaaagaaggcaatacagagaaggccttttcattatatcaagaaatgatgcaaaaagggtttgcttcgacaattactttcaacactttgattgatgggttttgcaagtccggtaaattgaatgaagcaaaccagttggtgaatgaaatggccgataagcaagtcatccccgatcatgtcacctttactattttaatcgattatctctgcaaggcagggatgatggaagctgcagaagagctcttcttagagatgcaaaagaggaatctgatgcccactattgtaacgtatacttcgcttttacatggttacagcagaataggagacagatcgaagatgttttcactttttgaggagttggtggcaaagggtattgagcctgacgaagtagcctacaacatgatagtcgatgcttactatgaagaaggtaatacggagaaagaatttaagctttggaatgaactattggacaagggtgtgatgcaaaagggagatttctccaatgcattggctttacttgaaaaaatgggacgtcaaggctttacgctaagtcttgctacatgcagcaatgtagtccgagggttgaatgaagctggatgtgaggacaaggcaactagggttttggaaagtatggtgagatttaaatggattccagattccacgagtttaagtgacttttcaaatgaatatcaagagattaaacttcctaaagatcttccaaatgaattactatatgggagagcagggttcttatgggcatgctcattcttaaataagaatataggaaaagataccatatcttcttcccgcacacagttggaggaatttgaacgggctgtcaagtctagttacgatagtaccttagctgatgatgccaaagagaggcattgtgaattcgtaaatgcaattgggtgccagatttcaaaaactgagagttcattgcgggaattatccatttcagacggcaagccacctttgccatgggtgcgattggatgaaggagaatcccatgaacttgcaatgtttctttcgggaccagcaatgcacgcagacaaaacttctccaaaaattaatgtccaggctgaactattggctaacccacaagagactgataaacagttaacacacgagtgttcaaagaattcacatcatttactggagtgcaatctagtcgaggctatggaggagaagttgcctgggcatcgcaggacggcaagtgctagtgctgatatcggttcctggaagattgctgttactgatgatgctttccctcagagttcctctggacacattgggccatcccctcgaaagatacccagtttttcagggttcctaaatacgatggaggccgcatctaagctgaagtggccaaaaaatgggtacaggaaattgaagaatatggatcatccccaagaagctgaccatcacaatctctgccattgacaaggggtgttaatgcatgttgcgaaaaaagtaagagttgcctggatggttcatctggttgtgatgactgcctcaccgacccatctcagaacaagagagatgttaaagagaagaagcaacgtgttcctgagggattattaaactatactttcgctgatatacccgcgccccgattagaatgggaggagatggcaccagcgcctgtgccacggttggatggatcatcggtacagattaagaatcttctgtatgtattttcaggatatggaactattgactatgtgcactcccatgttgatgtatacaattttacagataagacatggggaggaagatttgatactccaaaagaaatggcgcattcgcatttaggaatcacaacagatgggagatatgtatatgtgatctcaggacaatatggtccacaatgcaggggtccgacagctcgctcatttgtgttggacactcaaacgaaaaaatggcagagctttcccccattaccggtgcctaggtacgctccagcaactcaaatatggaaaggcaggctccatgtgattggtggcagtaaggagaatcgccacacgcctggtaaagaccactggagtattgcagtgaagaatggaaaagcattagagaaaaagtggcggactgaagtctccattccccgtgggggaccacacagggcttgtgttgcagttgaaaatcagctttatgttattggtggtcaagagggtgattttatgcccaagcctggttcacccatcttcaagtgctcacgcaggcatgaggtagtttatggtgatgtttatatgctggacgagaaaatgaaatggaaagagttacctcccatgccaaaacctgactcccatatagaatgttcttgggttcttgtcaataattccattatcattgttggaggcacaactgaaaagcaccctgtgacaaaaaggatgatcctggttggagaattgttccgatttgatctacgctcacacaaatggtcagtgataagttggaacaagagtctggtttcttcttcaatatgaaatactttgaggatcaagtccaagcaggtgaatgggatgaagttgagcgttatttatgtggcttcacgaaggttgaggacaaccggtactcgatgaagattttctttgaattacgaaaacaaaagtacttggaagctcttgatgggcatgatcgtgcaaaagctgcagagattcttgtgaaggatctcaaggtgtttgcttctttcaatgaacttcttttcaaggagatcacccagctacttacacttgacaattttaggcagaatgagcagctttctaagtatggggacacaaagtcggcacgaaatattatgctagttgaacttaagaagcttatagaggcaaatccattattccgtgacaaacttacatttcccacgttcaattcttctcgattgcggacgttgataaatcagagtcttaactggcagcatcaactttgcaagaacccccgcccaaaccctgatatcaagacactttttactgatcacacttgtgcttctagtaacggagcccgtgctcctccacctactaataaccctctagcaggacctgttcctagagctggggtgttcccgcctattggagcccatatcccattccagccagttgtttctccatctgcaagtgccatagcgggttggatgtcaaatgctaacccttccatgcctcatgctgccgttgcaccagggccccctggccttgtccagcctcctggtgcagctgcattcctgaaacacccaaggactcctccaggtgctcctgggatggattatcagacagcagattcagagcatctgatgaaacgtattagatctggccaatctgacgaggtgtccttttctggttcaacattccccaacatgtattcgccagatgatcttccaaaaactgtcgtgagaaatcttaaccaaggatctagtgtgatgagcatggactttcatccacaacaacaaacttttcttgtagttgggatgaatgttggtattagcatttgggaagttggatcttgagaaaggttagcacataaacccttcaaggtttgggatctctcagcttgttcaatgccattgtagacagctttggtgaaagatgccaccatatctatcaatcgatgcatttggggcccagatggatctatacttggtgttgctttctcaaggacattgttcagatatttacttacaatagcaggagaattaagacaacatttggaaattgatgctcatgttggtataagcaactttgtattgtcacatgtggtgatgacaagacaattaaggtgtgggatgctgtagctggacgctggcaatatatatttgaaggccatgaagctcctgtatattctgtctgcccccattataaggagaatattcagtttattttttccactgccattgatgggaaaattaaagcatatgattgcttagaatcgagagtggattatgatgcccctggactttggtgcactgcaatggcatatagcgctgatggaaccagacttttctcttgtggaacaagcaaagagggtgaatcccacctggttgagtggaatgagagtgaaggagccattaagaggacatattctggttttagaaagcgctcttcaggtgtcgtgcagttcgacacaacaaaaaaccgtttcttagctgctggtgatgaattccagataaagttttgggatatggacagtgccaacatactaacaattactgatgcagatggtggattgcctgcaagccctagactaaaatttaacaaggaaggttcattgatggctgttacaactggtgataacggaatcaagattttagcaaatattgatgggcagcgcatgctgaggatgcttgagagcagggcatttgagggctctcgaagcctttctgaagctgtcaacgttaaacctccgatagctggtgcattaggccccattaccaatctttctggctctgcagttccaaccccagaacgttctgatagaatccaacctcccgtgtccattggcactcttgctgctgttgaaagcagcagggctgctgatattaaaccacggattttggataatgttggcaaagttaaaagctggaaaatccctgatatagttgactcggctcaactaaaggctttacgattgcctgaccctttgacagtaagcaaggttgtgcgactgctctacactaattctgggctagccttgcttgcacttgcctccaatgctgttcataagctctggaaatggcagcgtactgaccgcaatccatctggaaaatctactgcatctattgtgccacagttgtggcagccttcaactggggctcttatgactaatgattccagtgacactaaaccagctgaagagtcagctgcatgcattgcattatctaaaaatgattcttatgtcatgtctgcctcgggtgggaaggtctctttgttcaacatgatgacatttaaggttatgacgactttcatggctccacctcctgcagcaacctacttggcattccatccgcaagacaacaatataattgccataggaatggaggattctaccattcagatatacaatgttcgggttgatgaggtaaaaaccaagctcaacggtcaccagaaacgaatcacaggccttgcattttccaagaatctgaatgtactggtatcatctggggctgatgcgcagctatgcgtctggaacattgatggatgggagaagaggaaagcaatgcccatacaagtaccaactggccaccaatctcccctggttggagaaactaaagttcaattcaataaggatcaaacccatctgttagtggtccatgaaagccaaattgctatttatgatagccagctcgagttgctcttgcagtggtatccaagggactcactttctgctgccatttcaagtgcaatatactcgtgtgatggtctgctgatcttcactggattttgtgatggtgctattggagtttttgatgcggacagtctcaggcttcgatgtcggatagcaccatctgcttatatatcttcttccattgccagcagcaacggcagttcctttcctgtggtgattgcagcacatccatctgaacctaaccaaatcgctcttggaatgagcgatggcgcagtccatgtgatcgagccttctgatgcagagccaaagtggggcagctcagtgcctcaagaaaatggggctttaccttccgtcgcctcaaattctgccttgaatagtcagccatctgaaaccccttctaggtgacttcagctgttgaccactctgaccttccagcggcatgtgtattgtgccaacgagtcctttcacctgataatgatgctggggatcttgatgttagcatatgtggagattgtaagtttttgtttctagaagaatttggaacctcaacagaagaagctcatcgaaggaggagaaacagagttagaagaaccagacacggcagttctgagtcaattgagatttttttcacaacagttttcacatatgattagcctggcaaggcaaagccaaccaactgcacctgatcacgagagtcaaattgcagacagtgatgctgccgcaagattcctgcagcgcacaagttcccgaactactccaagtgggtccagaagatggaggagggtagtgtctgatactgaaagtgatgggtttgattctgtttatggggagagtgaatcgaatatcagctttagtgggtacaggcctttccagagtgagagtgatgccatttcagttagtgcttatggaggggattctgatgcttctgtggatggacatagtttcctggatatggaaatgtttaacaatccagatgcaggaagtgatcttgatagcgacactgatattgaccccatgcgtgcgggtctcagccaatggaactcagatgaccaggaagaagaggtagaggaagaggatgaagaagaggaagaagataatgaatgggaagaagctgatgcagatgaaaatgctgtggaatcttcagcaggtgctcagattcgaagttcattagatccaagtgaaagcaatggcgctgtaactaggagcagacagcttcattctcctgaatttgagggagccattcgtttgagaatcagggaaaggatgcaaacatatatgactaacatatttactaacttggaggaaccagaggtactactgccttttgttaggaattctggggattatcttgatgcaagaggctttgatgaactgcttgagcgtcttgctgaggctgacaactcgagacgaggagcgcctcctgcatctgtgtcctttgtgaatagtttaccatgtgtggtcatcaatgaggagcatgagaagcaggatggtttggcctgtgcaatctgcaaggattttctatctgttgggactgtggtaaatcagcttccctgttttcacctctatcacccttcctgtatcttaccatggttatgtgcacggaactcgtgccccctttgtcgatatgagcttccaactgatgataaggattatgaggaagggaagcggaacactagcagaactctagagattcatgaaatccagcagcaggtgatgagtgaggatagttcctcagacatcaatgatgatgctgaggcagatggatcctgtgaatttagtaatgatagaacagagctggcggattttgtacgtgaggagcatgctgcagggatctctggcagtgaaaatggaagaggaagatggctatttcttgctgctgctgctccaattgtgagtcttgtaggtattgttcttgtgttgtggttaggcaaccctcgaactgaaagaagagggccaattggccgtcatgacatccctggacagggacggcaccctccaactcacagctctgggtcctcctggccacccaaccaaagggagagcaggagcaggaggtggtggtctttttttagcagactgttactttctctctgaagaagacatgactgtggtgagtgtagccaccagacactgcaaaaaagcaatgaaattgggtctctcttccgcaaaggcttcaactcctccagatacaagacaatgacggccaggttaaagttgctgaggaacaagagaaggtggtgatgaagcagatgaggcatgacatcgttgtgcttcttcgatctggtcaagatgccacttctcgcatttgggttgaacatgtgataagggaacaaaatattatggctgcaaatgaattccttgagctcttctgtgaactggttgtatcaagacttccaattattgcaaagcaaagggaatgccctttagatcttaaagaagggatatcgagtttactatttgcagcccctcgatgctcagatattccagaactattggcaattcgggacatttttgagaagaagtatgggaaagattttgtgtctgcagctattgatctacgacccaacgctggtgtcaatcgaatggtaattgtgttccacaatttcaactatgaaaatgaggtgatcgaattcgacatgggttctggtgaagaagaagaagaagaagatgaagacgactatgacgattacaatgatgatatggtcgatcactcttccgtggctcacaatttcttgttttccaatgcggaactcgaaccttttgaggggttggagttcgattctgaacaagcttctcgaattttctacaactcttatgcgcgtcgtgtgggttttagtactcgagtcagtgtgtaccagcgctctcgtcgcgatggctccatcatttgccgccagattgtctgctcccgggagggttttcgtcgagagggtggtgaaaacaaatccaagcgccagcggaccatcactagggttggttgcaaggctcatatcactgttaagaaacaactttctgggaaatgggctgtcaccaaactcgtcaaggaacataaccatgagcttgttccccctgacaaagtacactgcctccgctcccataggcatgtctctggccctgctcgcagcttgattgatacccttcaagctgcagggatgggccctagtggggttatgtctgtcttgattagggaatcgggtggtattaacaatgttggttttacaaaagttgattgccagaattacatgagcagcagcagacagaggacccttgggagtgggggtcagcatgtttttgactatctgaagcgaatgcaggctgaagatcctggcttcttttgcgccgttcaaggtgattttgagaacacctcgggaaacattttatgggctgatgcaaactctagaatgagttataactattttggggacactgtcacatttgatacaacatatagaactaaccgctatcgggtccccttcgccccatttacaggattaaaccatcacggacaacctgtattgtttggctgtgcgttgctgctgaacgagtcagagtcctcctttgtttggcttttccaaacttggcttgcagcaatgtctggtcaccagcctacctctatcacaacagaccaggacaggatcatacgttctgctgttgcacaagtgtttccgggaacccgccaccgtttttgtaaatggaacatatttagagaagcccaggagaaattgtcccatgcatatcatgcgtacccctcttttgaagctgaatttcagaggtgcatcgatgtgactgagacactagaggagtttgaatcatgttgggagtcccttgtcgaaagataccaccttggagataatgaatggcttcagtcgatgtacaattctagacagcagtgggtaccggtttatctccgggatacattctttggtgagatgtctataacccaatcaagtgatagtgtaaactcattctttgatggatatataaatgcatcaacgaatattcatgtgctaattaagcagtatgagaaagccatgggcagtcggtttgagaaggaagtaaaagcggattatgacacaataaacacagcaccagtcctaaaaacgccttctcctatggaaaagcaagcagctaatctatatacgagaaagatattcatgaaatttcaagaagaattagttgagactcttgctaatcctgcaactgtaattgatgataaaggatctgaaattatgtatcgggtggcaaaatttggggaagaccacaaggcacaatttattaggttcaatgtttttgaaaagaaagctacatgtagctgtcaaatgtatgagttttcaggtattctttgtaggcacatattagcagttttcagagttacaaatgttcttacgcttccatcacattatatcttgaaacgatggacaagaagtgccaaaagtgggttagtattggatgatcacacgcttgtattgccttgtaatagtcaagagtcatctgctgctcgccatgacaatttatgccgtgaagctatcaaatatgtagaacaaggggcagaatcaataaatgtgtataatgtggcaatggaagctctacgtgaggctgcaaagaaggttgcttctgcaaagaagaatggtccgggtgtcatacaaagcagtctggccaaagaaattgatcaggaagtgaacataagtgaaaatcaaattggtcagcttcagtcttcttcagtggtcagttcttttctcgttacagatttaaatttggcattgcctctactatcattattttgtcattttctgaaatttatgttgcagttcttgatgaacaagggcataactggtagtgcagagggatttgatcttcccgggaggcgtttgggtggtttctcctgtgcacctcctcttccagctctgcgccaaacggcagtagctgctgcagaaaagagagcacgtttggggtctctcctaccatctgggcctaaacgccttggtggtgatagctcaataatggttgcacttagtccaatacaagctgctgcaatggctgcagaaaggagattacaggatgacatatggtgtggctcccagtcttgtgaagtatctggggaatgtgaaattaattctgacatctcggagaagactgtttatgtggggcatagtgctggaaactcgagccttcaaaatggttttgatgcacaagctgcagatgcaacagcacgaaaaagaagtcgtgaaaacaattcatcatttaatggtcatccaaaatccagttttgttgatttatccacagatgcttctacttctggaaccatgcttaatcatgctgcaacacacaatacagaagaatccacaatgtgggagtgcgtatcttgcaccttgttgaatccaatgaaagcactggttttctcaccttcaccaccattcctcactccaaacctcactactttccccacaacaccgtcactacccctaattccaagcctcaccttcccttccctcaagctcaattccaaccgatatcccactcctccgaggccagacttcaaggtccgggccgacgacgccgacggcgacgactacgacatggacgaagaggaagccgaggaggtcgacaacaagaaggattacgacgtcgagtacgagcccctcgcctccgccatggccgccgacggaggcggcgacgaagatattgtcgtcgtacagagcaagagcttcgtgtcgacgcagggttgggactccgagactatcgtgaattataggattaacgaggatgagtttcataaacttagcttgctcgactgtgatttcttcatcaggaagcccgcagatcctgataacgatgtctatgatttcagagagatgtatgttactcctccggataccgatatatactccattcctaaggtccttgccccaatgcctcagaagtttgctgaccatttgaggaggtttcaggacgtgtttattttccctcaaaacaattatttcaccaaccatatgttgagaacacctgaggagaggactagggttgttgcagatgttgtcaaatgcctaggggaagaatttattccaatgagccatggaatatcagcacaagtcgagaatccaaacgtagacttaccgcagtaccaaaggcgtcgggactttccaatagacatcaagaagtactgctacactctgagcacggaagagaggaggcggtatattgtccgagcaacttttttatacggaagctctgttaatgaagacacattcccaaaattccagctctacttggatgcaactaagtggtcaactgtaacggtgttggatgcttcaagtttatatgtgaaggaaatgatcatcagagcaccctcgaattcgattgatgtgtgcttgtgctgtgcaacgacaggttccccgttcatatccacgctcgagctgaggcctttgaatctatcaatgtatgctacggatttcgaggatgatttctacatgaaagtagcagcaagagtcaattttggggctccaaccaaggaagctgtaaggatgccaaagctgaagttcctttcattatgtgagactagaattgccaatctttggacaactagttttgcactatcaaagcttccttctttaatggaactccgctttcagaattgtttgtgttgtgacgacacagggccttgtcctgcatcacccagtgggaagagtactgattcagatcagttgaacagtggtcttttcattggagcaccatccttcgatgaagattattatcaatattcaacaatggaagatgcctatatcaatgacgatgtccaaagcacttttgaggattcatcagatgatagtgaagtggatttctcaaaccaccgtagggagcctggccaactggaggtgctgcctgatgcaattcctgggtgggatgggccggttgatttgtcatagcagatagggttcaaaagccagaaactgctgacggatatcgggtcttggtgaagcaccggcagtccgtcactgctgtagcactgtctgaggatgacctgaaggggttttcttcttccaaggatggcactattgttcattgggatgtagatagtgggaaagctgaaaaatacctttggccaagtgagaaagtactaaggtcccatggtgcaaaagatccaaagggtagagctacaaagcaaagtaagcatgttttggcattggcggttagctcagatggtcgttacttagcaagtggaggcttagatcgtcatgttcatttatgggatacccgcacgcgagagcatttacaggcttttccaggtcatcaaggacctgtgtcatgtttgactttcagacaagggacttcagaactgttttcgggttcatttgatcgaactgttaagatatggaatgcagaagatagagcttacataagcacattatttggtcaccaaagtgaagtgttaactattgattgcttgaggaaagaacgggttttgactgctggacgtgatcgggctatgcacttgtttaaagtccccgaagaatcacggttagtatttcgtgctccagcaacatctctggagtgctgttgttttattaataatgacgaattcttatcgggctcggatgatggaagtattgagcattggaacattctgcggaagaagcccgctcacatcataagaaatgcccatgctttgttgacttctcacgggttggaacaaagaagtaatgaaggattaccaaatgggcacacagattccactcctgcagaaaatggcattcacattcctgaaaaccgtatttcatcagcacactcctgggtgagttctgttgctgtatgtagaagcagtgatcttgctgcttcaggagctggtaatggttatgttcgtctatgggaaattgaaaatgagtccaaaggcttacggcccttatttgagctcccagtggttatgaaactacgtggtgtgacgctatttaaggagggtttgaagccagatggtatttggctccttttgaatggagtggtgaagtggacgagtaagagtataaaaaataagcactcattacatccaacatttacccatggaagtactcttggcctgtatgaagtgctggttggcaagccatgcgtatgtgacatgatcacagattctttggtactgtgttacttcattgaagctgaaaagatacgtacagtgctcaaatctaatccagcagcagaggatatcttttggcaggaaagtgcaactattcttgccaaactcctacttcctcaaatttttgagaaaatggccatgcaagacttgagaacccttgttgcagaaagcaataatgagtatacgcttacggggagaactatagaaatacctcagcattccattggccttctattagaaggattcgtaaaaacacaagttcaagaagaattgattacatctcctgcagcactactgccttcatatggggatctaaacttcctaggatcagaaacaacagctactaggcaagccagtttttctcatcaagcatcctggtatcactttgaatcgagtgcaagagtaataatatttgacatcgctgcatttgaagcccataggactctccagagaaggtcatcttcagtggtgtcacgttcagttgatcacccctctagatccctaagtcgagaacattgtggtcttatgagttggcctgagcatttcttcaatccaaggcaacaagcgaacatgtctgctagggcatttagtctgcattattttcttttactcggcagatcatcaccattgggtccttgtttacatgtgaaatctagcaaaaccaagaacagagatatcatcaatttaggccgccgccgcctgaagcggtggtggaaggttttatctgaatttcactgggttccctttccctcttggtccctttctcaatcggcgcactcttgaatctcaggctgtgaaagggtgcatatggctatttgaacaagagcaggcactgggcttcagcagtgtctcgacaaacattcgaatgacggtcatcaagctcaaatctggaggattatgggtccatgcacccattgctccaaccaaggagtgcattcagcttgtgaaggagttaggagctccagtagaatacattgtcctgcctacatttgcatatgagcataaaatatttgttggcccattctctagaaagttcccccaggctcagatatgggtggcaccaaggcaatggagctggccactgaatttgccactcgagttttttggaatttttcgtgccagaacattgaaagatggggatttgtcaaccccgtgggctgatgagattgaacagaaagttctaagctcaccagaagtaggaatcgggccttacgtggaggtggcattctatcataagcgttcacgaacgttactagtgacggatgctgtaatttatgtccccagtcagccacccgagtgtattagcaaagaatccttgctggcttctgcaaagaatggcttggctgtgaaacttctgagtaaaggaaaggaagttcctcaggaaccagtcgttgacaacaagatgtacagacaaaaagggtgggagagaatggttctccaaatcttgatggctgaaaccctaagccctaatcccacgactgcaaagcagaaaatcgccatggcctctcgcctccaatccccaaccagccccttcttcttgggctccaacaacgaccaactcgaacgcgcccaggcccgcgccgcccgcgctgccgccatccgccgcaaaaccgcccccgcctctcctccgcctgctcccgacccctgtctcgacaaacaacaaattctcgacttgttccaaaactgcatcaaactcgctagcgagaataaaattaatcagaagaatacatgggagctgagtctgattgatcacctctgtgacattattaaggtggaagacgaggatgatatggagacaaactttcaaaaggcaagttgcacattggaagccggagttaaaatttactcgatgagggtggattcagtgcagaggcatacaaggttcttggagggattactcgagtcggtcaacaaaatgaacccagacttatgatcgatcatttatacgaaagtggctgaaagatggtcaccggacatgccctcagacccaacaagtcctctcccatgcagtcctcacccccaatcacttggtccgagaaatgatttcacaatggtgcaaggggcgtggcatggagctaccaagtcccgttgaagatattgacgatgaaggaatgactgaagcagaccgtggccacttgaattcacttcttgaaaagatgtcatcttcgctttctgatcagaaagaggctgcaaaaaagcttcgacttctgacaaagcgaatgccatcagtccgagctctttttggcgaatgtactgatgccattccccaattactgaatccactctctccaggaagggctgatatccatcctgatctccaagaggatttgatcacaacggttttgaatctctcaatacacgacaataacaagaagctagttgtagagaatccgctggtcatccctttgctaatcgaatcgttgaaatctggaaccatcgaaactagaagcagcgctgctgccactctcttcacattatcggctcttgattcaagcaaacacattattgggaagtcgggtgctctcagacctttaattgagcttttagatgaagggcatatgttagccatgaaagacgctgcttcagcaattttcaatttatgcctcatccctgagaataagggaagagcagttcgtgaaggagccatcagcatgctcttgaagaagatattggagggcgtacttgttgacgagttgttggccattctggcaattctttccacccatcaaaaagctgttgaggagatgtgcgagctcagtgcaatgccttgtttgtttcgtattataagagagagtacttgtgaacgaaacaaggaaaattgtattgcaatagtatatacgatatgtatgagtgatcggtcaaagctgagggacatcacggaagaagagaatgccaatgggactgtatctgggcttgcggaaagaggaacttcaagggcaaagaggaaggcaaatggcatcctagataagcttaataaaactgctttagtcatacacacagcttgagcggcgagggagtttgcggggacggaggatatgattagggttggggaggggttgtttgggccgtatgagtgggagagattcgatttgctggtgttgccgccaagctttccttatggtgggatggagaatccgaggatggtgttcttgactccgacggtgattaagggggatgctagtggagctcaagtggtggctcatgagcttgctcatagctggactgggaatttgattactaacaagaccaatgatcacttttggttgaatcagggttttacgacttatgcggagcggagaattgttgaggctgtgcaaggggaagatagagctgcattgaatattggaattggttggaggggtttggtggaggaaatggagagattcaaggacaatatggagttcacaaagctcaaaacaaatcaggaaggagtggatcctgatgatgtgtattctcaagttccatatgagaaaggcttccagtttttatggcggattgaacgacagattggaaggcctgcatttgatgatttcctgaagaaatatattgccaccttcaagttccaatccattgacactgatatgtttctcaattttcttaaagcaaatgtccctggaatagagaatgagattgatttgaaattatggactgagggtactggtatccctccagatgccatggagccagtttccaacatttatacaaagattgtatcgctggcaaatgagttcaagcaaggtaggatgccaagggaggatgaagttgctgattggcatggacaggaatgggagctttacttggagaacttgcccaagtccgttgaggcttcacaggtagagaaagaaaaaaagaggactagaagaatgatggcggacaagagagataaaggtggtgcagctgtagtctctgtaggtgcaagaatgtctccgatggagatgatgcagtcaccaagggacgacggagatgaggccattgcaggcggcgccaccatgcgcacggcagagacattgctgcgtctactgccaatgggactgtgcattgtggctcttgtggtgatgctcaaggactctcagattaatgactttggttctctctcttactccaatcttggagctatcaggtacctggttcatgccaacggcatttgcgctggctattcgcttctttcagcagttgttgcagctgttcctcgtccctcaaccatgtctcgagcctggactttcttcctcctcgaccaggtcctaacatacataatactagctgctggggctgtatcagtcgaggtggtgtacttggcatacaagggagacgaagccatcacttggagcaaagcgtgcatttcattcggagggttttgtcaaaaggccactgcatccttatccgtcacatttgtggttgtactctgctatgcaacgctctcgctcatctcctcctacaggctcttcagcaaatatgatgcaccaccgcttagccaccacagcaagggattagagatcgctgccttccatatggaggagcagcaaaggcagcgagtggtggtttgcggcggcggagtaatcggagtctgcaccgcctacttcttagccaagaaaggcgccgccgtaaccctcgttgagaaatcatctatagcctgcgccgcctccggcaaagccggcggcttcctcgccatcgactggtgcgacggtgggccgctctcttccctcgcccgcgccagcttcaatctccaccgttccctcgcccaagacctcgacggcccccaatcctacggctaccgccccctcaccaccctcagactcaccatcaccgaattccaaaccccccacccccaaaaccctaccacgctactgacgaaggcggtggaggagcatggagttgaggtggtgatcgggaaattggagagcgtggcggtggagggaggcggagtgagggcggcgttgctggagggaggtcgtaaggaacatgcttactgtgtctactagaagttttcggaggcctttccggttacctgctattcttgttggggatggacgccttggtggtatttcatcaacaatttcagcttacgaaagtttaaaacttcgaggttatgatgtagttgctgttgtttttgaagatcatggccttgaaaatgaggttccattgttgtcttatttacgaaatagggtccctgtgctggtgcttccacctattccgcaagatatgtcggacaacttgatggaatggtttgatgaagctcagactgtctttaatactctcaaggaaataatgatttctgcttttaatgagagaatagagagactacgtaacatgccaaagaaggcacaaaacattttatggtggccatttactcagcacaaacttgtacctgaagaagctgttacagtaatagattcccggtttggcgagcactttgcggttcataaggtactaaatcatgatttcatcatgcaacaatttgatgcttgtgcaagttggtggacacaggggccagatcatacttttcagattgagctcgcaagagatatgggttatgcagctgcaagatttggtcatgtgatgtttccggagaatgttcatgaaccagctttagaatgcgcagaacttttgcttggaggggttggctcaggatgggcatcacggacatttttttcggataatggatccacagcaatagaaattgcactgaagatggcatttcgcaaattcttgtgtgatcatggaatccttttggaccttttgaaggctgacatgtctgaaagatgtattgagctccaggtcttagctcttcgaggatcttatcatggtgatactttgggtgccatggaagcacaagcaccatcatcttattgtgtctttcaaaaaaattgcaggtacacgggaagagggctttttttggatcctccaactgtctttatgcaaaatggtgtttggaaactttctcttcctgaaaggatgaatcctgaaaaagtgaaagtagaagatacatccttcagcttgtgcgatgaaatattctacaacagcagggatgggtcaagtctggctggtagttattcatcttatataactcgagagttatcactacattcaggattaaggggttttacacatattggagcattgattatagaaccagttatacaaggttcgggtggaatgttgatggttgatccgcttttccaacgtgtacttgttaaagaatgccagagtcggaagattccagttatctttgatgaggtttttactggtttctggcgtttgggagtggagtctgctgcagaactactttgctgtcaaccggatatagcctgctttgcaaaactgatgactggtggaattgtaccgttggctgccacattggcaacagatgctgtttttgatgcatttgttgaggattcccagctcaaggctctgttgcatggacactcgtatactgcgcatgctatggggtgtacagcagcagctaaatccataaaatggtttaaggacactcaaacaaatttcaatttaatttctgaaggaaggttgttgaagcagttatggaatatggatctagtgcagcagatctcatcgcatcgaacagtccatagagtggttgtattgggaacactgtgtgccctagaacttcgagcagaaggctctaacactagttatatgacgatgtcgccggcgattcagaccgatctcattcagccccaaaatgcatcattggaagagaacaataagaagaagcaaatggacgctgagcgcttgctttctagggcttcgcgtttcaacaacaacaaccaccaccaaacgaggcgcagagccgccgcgaaactgtcttcgccgccgcccagtcggcagcagtcttttactcgcaacattgggcacgctgcggctgagacctatctcatcactgggcttgccttcaagctccttggatacctcgggaacccagaaccagattgcgatacccatctcgataaaaccctccaaagactcgaatcgtttctctctcttctgggtttcaatcagtcgtctgttctgagctttgtgctctcgtgggtcgcgtttttgctgatcggcgttgctcttcctgtgattgcttaccaaatcaaggattttgagctcgagatcgttgtttcgcaggcgtgtttggctgccgtgtctctgctttgcctctctcacaatctgcgcaagtatggtattcggaagtttctctttgttgatcggtacagtggtcaaatggctcggtttcgcgacgagtacattcgaaaggttttgaaattggcaagagggaataatagtggaagagaaggagaaggatctaagagtgtaaaactcataatgactcctataataggtatcatgacaagtaaatgtattatatcagttcactcgtcctgcctaaacacgtggtgttatctgctgcacaaacttgatacctctgtcaactgcccgatggtaaaaactgttgagcctatctttgatgcagtgttccgggttggacccgacagtaagagcatctggttatggaatatctgcctagatctgcttgattttattttgataagtagcgatttggatgatgacttaaataagcaggtaaattatgaaccaactactggacctccagtatctgttaaatgctcatggaagcattatcccattaaatggttgtcatgggatctgaatcgtttggacttctgcataaagatgattcgtattctcatcagtcaaggtcaaggatcaatggtgactgttcccaaggaaatcaagagtttggcatgtaatgctgccttgaggatattcaaatctgtcctgaaaggagtccagaacatgttaaaaaactcatcaattaattatgatgaggttatgttgtgtttgaatacaattttagggttggtaaaggagatatatgaagatttagaaaacagcgacattaatgactcgcttcatacttccctccaatttgtggaggctgtcattgaagagttagaaccttctattcttggatcccctatttacaagatagcattagacctcaaatatgttgactacttgcagtcagttaatgaggctacacatgcaggggtactaggagtccggtttacaatgtacatggatatggtttcgccaattgtttatttaatcatactctatttctgtggggtgtttaagtcaacttttaatgcaccaggagaagagttcatattgcagaatgcctgcagatatttgaagttcgcgttgtcttcatttgacccttccgaaattctccatgctattattggattactgtataaacacgtgggattttactacttaaagatctggatagcaatagcaagtgcgctaaaagactacatagatgaagcaaaggatatttcgcttttgaaaacggagtctgatagcctctgctgtttagaagtatgccatctcttgtcctactcgtttgctgtatgctcctgtcctcaaaagcaatcaacaatagtgcaaagtactggactgcaggaatcatctattgtttccttacaatctcaaagaaagcttgagcttgaatgtgtttttgaagtctggaagtcgctctatgtttgtgttaattgtgcctctggtttcgagagttccaccttgaatagctttgctgatgatctgtcatttacaataaatgggtgcctagatgcaaacacaaaggtgtttgagtgtggcactgagcttaatccaagcaacaacgatcaggatatcaacctcctttctttttgtggaaatgttgcaatttgtgttttggaacatattcttaattcaggaatcagttctagaggaagcaatgacagaaataagagatccagtggcatcaataatagcttgggatttgttgctagattcatgacgctgtcacggatgatggcagaaacaaatgcaccaaatggtcttgctgtaatctcaagagttttctcagcattggtgcacttcgtaggccggcttcacttgaaggaagatattctttcactttttcagacaatatcaaatcaattgcttcagtggctatcattcacagaaataccatgtgaagacaccaatcatcaacttcaacctctttggaccgaaaccctcaattgtttgcggaggagtcacccgccaataatatttgattcctcctttcttaaacgccaagcacctctccttgaaacaacacttgaccacccaaacccctccatttccgagcctacaatcaccttttggaattccacgtacaccgccacggaggtcaagttagattacccacaaagcttacttcccgtcttggataagctatccaggaatcgaaaaataagtctttgcaagagaagccttggattttccgctccaccgagatataaggtgactgcaacacataacatgagctccaaaagagtagaattagttgaagataaagtgactggtattgattacaatgataagcagtctttgtgtcccaaaagaaaaaggcacgaacttactgagcatcaaaaggaagtgagacgggcacagcaaggaagagagagagattgtaatggacacggccctggtattcggacttacactagtgctgatttctctcaagggaatgaggagtcgcaagatagtcaggaaattcgggatgcagactctatcctggagatgttgaggagatctagctaagcctcccaccactccgccgatcacctcctccaccccactgaggcgcgtgcaaaacatttccctccctgcgatcccaaattcaccgaatacacaccctgcgaagacgtcgagagatcgttgaaattcgatcgagatcgattgatttacagagagagacactgtcccgaacggaacgaaattttgaagtgcagagttccggctccgtttgggtaccgctcgccattccggtggccggagagccgggattcggtgtggtacgcgaatgtgccgcacaagcatctgacggtggagaaggcgggtcagaattgggtccggttcgagggtgaccggttcacgtttccgggtggagggaccatgttccctcgcggtgctgatgcgtatattgatgaaattgggaagttgatcaatctccgagatgggtctattcgtaccgccattgataccggttgtggggttgcgagtttgggagcataccttctgaatcggaacatcttagcaatgtcgtttgcaccaagagatacacatgttgcccaagtgcaatttgcgcttgaacgtggagttccggccttgattggagtgctcgcctccattcgcttaccttacccctccagagctttcgacatggctcattgttcgcgttgcctcatcccctggggccaatatgatggtacatatttgattgaagttgatcgtgtcttacgccctggcgggtattggattttgtcaggcccaccaataaactgggtgcatcactataaaggctggaatagaactcgtgatgatctgaaagctgaacaagataagattgagagcgtagcgaaatcactttgttggaagaaatttgtacagaaaggcgaccttgcaatttggcaaaagcccacgaatcacattcattgtaaactcaaccgcaagatcttcaaaaaaccgcccttctgtcaagcacaaaatccagacaaggcatggtacacaaaaatggatacttgtttgactccactgcccgaagcgtctgacattaaagaaattgctggcgggaagctatcaaactggcccgacagattgactgtaatcccgccaaggattatcagcaatagtctagaaggaatcacagcagaggtctttcaaaaagatacggaaatgtggaagaagagaatgtcacattacaaggctttggactatcaactagcagagcaagggcggtataggaatttgctcgatatgaatgcttacttgggaggatttgcagccgctcttgttgatgatccggtgtgggttatgaatgttgtgccggttgaggcgaagttggatacccttggagtcgtcttcgagcgcggattgattggaacttatcaaaactggtgtgaggccatgtctacttacccgagaacttatgatttcatcatgccattaaagctgttggaaccatcaagaggtttttgccatcggagtttgggcatgacgttgatagggctgatccggtggaaccagggctcaccatgtacaacgaaaagaggagggtgcggcgattgatagaagagtgtggggtgccctacacttatatctgctgcaactctattgcttcttggccatattatgacaatactcacccttcggaagttattccccctttggatgagttccaaatttatggtgatggcagtgtcaaacttcaggttaaatatggagaaacacttaggcgcttcaatgcacgtgttaatgaagctggacggttggaccttgacatggacggattgagagagaaggttattagtctctttaattttgcttctgatgtggatcttacactcacttatattgatgaagatggtgatatagtaacatttgttgatgaggaggatctgcatgatgtcatgagacagtccttgaatcccttgaggattagtgtgaagttgaattctgataagggtggtagatctttcaccagatcaagtggaagctctaccccaatgagatcacctagggtccagtatacattgccaaacttgaacagcagtgtttctgaattcttgaaatctgtaccagaacctttccgtgaagcactctcgaaactgtcgcttgactttgcatctagacctgcatcctctactccagggcttgctgtgctttttgactctttttcaaaattgggtcagtcctacataaatccgctttctgagttccaggctggtacagaatctagcgcacacagtggggctgctggaaatcccatgggtgcatcaatgactaaagggccagaggcttcaaaggatgatggggccacatcagacgcaacgacaaataccaaatttgaagagccaacttacaagaccaaggcttcaaaggatgatgggaccacatcagaggtgatgccaaacaccaaatctgaagagccaacttgcaaaaccaataagaaggaccttggtaagggcatcaaagatgtggatgcctcagttacccctacctctggtcccatgaatcttaatgctagcctccctggtgattcttttccatctggatttatatctgcgaatcctgcatctgttgatgctttttgtggtagcaaagtggaggttaacatgctgagggatcgtaaggctaagggtattgagtgggaaaatttcaagtcagttgaatctaattttcctattagtgataataaagaggccaggaagtcaaatgaaccatggaaatctgttggttctggtttttttccaagtactgctgattctacgaggaattctgccatggattccaagaatactaatttgggtggcagtacaaacacaacgatgttccctaatctgaatctaattaatgaatgtccatttgcggggattcctgtagcaagtgattcagctgtgcctccattgcattatggttcacgtgtactgcctctatttaaaaggggctacaatcacagtgaaggcatgggcggtatatttcataggggtgtttcttgcgatggctgtggggttcatccaataactggacctaggtttaagtccaaagtaaaaatgagaaaaaacaaagaatgtatgaagcaaatgttgcagcttctaaagatggcttgccaagaaagagatgaagcaagagacaatcttcagaaactactaaacaaggtcataccttccactgcccccactgaattcttcacacctctgcctcagttccaacccgagagccctctcatcaaacccaccaaagccaactcaagcataaccatggcgaccgagtcctcctccaagagacccacatgcccttcctgttcgaaaccctcgcgtctctgcttgtgcactcgaatcaagacccctagtctcaacaacttggtcggtgtcaccattctccaacacagtctcgagcgaaatcatcctctcaattccacccgaatcgcgaccctagggctcaagaatctcaatattacgtcagtttccgatgtgaatttcgaagcccggttcgtcattcggtctctggaatcggattttgaaatgggttcgaaaagttcatattttgataatgtttctgattttgaaggaatccaaaatggagtctttgataaaattgatgggtctacttcaaaaagagggtctgtggattcagaagaggaagattccaagcctgttgagcctgatttgagtagtgaatttgatagtgtgcacaagaacaagcgaattcggttggggattcatcacattggagaggtcccaagaggtgttgagggacctctcatcactttcaccattggaaaatatggtgtcgttagctcttttgtgcataatttgatgccacaaactcaatcccagaaccttaattttgatctgcttttggcttctccagcagtctttgatgctttatcaaaagggtttgctgtgaagaagtggcagagcaagcaactgaatgggagcatcaaaattgaagaattcgaagagtttgaaatcgcggttcctcctggatcggttcttcttttcccaagtgaaaaatcagttggcattgaggctaaacatttcaaggtgaagaatttgattgtcttggatggaacttggtccaaggccaagaggatgtacaaggagaacccttggttgaagcttttgcctcatctgaagttggatttagataagatgagcttgtatagcgaagtgaggcggcagcctagggttggatgtttgtccacgattgagagcattgtatatgcattgaaggcggtaggggatgagagtgatgggttggacaatctgttggatgtttttgagtccatggtaggagatcaaaggcgatgcaaggatgaaagattaagcaaaatctctctaggatgaatgtggcatgtcagagctgagattgccccagcagttctcctagtggtggattttggtgggtggtacaggcttgactcaaaagcatctaacagtaatacatcagatatgatacaacacacccaggtttcactgctgaaagatgtaattgtgccatacacacatctgttacctaggttgcagatatcagaaaaccagaagcgtccaacccttctttatttcaaaggagctaagcataaaccacagggagggctggttcgagaaaaattatgggacttcttggttaacgaacccggagttattatggaagaaggcttccctaatgccactggaaaagagcagtcaataaaaggaatgagaacatcagaattctgcttgcatccagctggagacacccccacttcatgcgccatccaaagcctctgtatacctgttattgtcagcgacaacatcgagctcccatttgaagggatggtggattattcagaattttctgttttcattgcagttagtgatgctttgcaaccaaactggcttgtgcgtcatctaagaagctattctgacaagaaaaaggatatatttcgccaaaatatggctcgagttcagcccatttttgagtttgataatggccatcctggtggtattgggcctatctcacctgatggtgctgtaatggataagttacagtggggaaacagaaagcgcctccgttgcgtcaaggtcaaagactccgttttggacaaatctgacgacggtggcgccggtgctgctgctgctgctttgaggaagaaaatcacctctcgtgttgatcgacgagttgttgtcgctgcagataataaacaaccctatcttcctcctctgcaatctcctcatcgtctcgccagaatgatttgcatgagctacaaaaaattggccgaggatgtaaaaccacaaagcgtgatactctgttcagatggcacaatctcatttactgttttgtcttgtgacaaggaaagtggtatggttcgatgccgctgtgagaacacagctgttcttggcgaaagaaagaatgtcaatctcccaggagtgattgtggatctccctactttgacagagaaagacaaggttgatatcctagaatgggggattcctaataagatcgacatgattgcactgtcttttgtccgcaaaggttctgacttggtggaagttcggaagttgttgggagagcatgcaaagaatatccttctcatgtctaaggttgaaaatcaagaaggggtggcaaattttgatgaaatccttgctaattcagatgcatttatggttgcacgtggtgacctgggaatggaaattccaattgaaaagatatttttggcacagaaagtgatggtttacaagtgcaacatccaaggaaagcctgttgtaacagctacccagatgttggagtcgatgatcaaatctccaaggccaactcgagcagaggctactgatgttgccaatgcagttcttgatggcacagactgcgtaatgctgagtggtgagacagctgctggagcttatccagaacttgcagttaggactatggccaaaatctgtgtagaagccgagagcacaattgattacggggatgttttcaaaagggttatagcaaatgcaccggtgcctatgagcccattagagagcttggcctcttctgcagtccgaacagccaactcagcgaaagcaactatgatattggtcctaaccagaggaggaagtactgcaaaactggtcgctaagtacaggccagggatgccaatattgtctgtggttgtcccagagattaagactgactcatttgactggtcatgcagtgatgaatctccggcaaggcatagccttatatttaggggtttggttccagttttgtctgcagggtctgctagggcttcacatgcagaatccacagaagaagcattggagtttgcactacaacatgccaaggccaagggactttgtaaagatggagatgccgtcgtggctttgcaccgagttgggactgcatctataattaagattgtcattgtgaagtagagaaaaggttgtctcatgattgctttcttccattccaatccagttcaagatgcttcatcaccaagcaattatcacatttctggttttaattttaattttttttgcctcttcaatcaaagcatggcagaatctagttcagttgatgtcatcctagagtttttacgaaggaacaaatttacaagggccgaggctgctttctgtagtgagctcaataaccgccctgatttgaacggtttccttgaaaaacttaccattaaagaggaattgggtaagttattggaagaagagaatcggggcaaagcaactacagaaaatcaagggacaagtaatcaaaatactggtgaagtttcaaaggagcttattgtcatggagatagagcgtgggtcggggagaaatgggtctgagagcaaatggaaaaactctgcctccgttggggagcgaaataaactgaacgaacccattgggacgagtggcaagaactttactttctctaaaggttcagaagacgccgtgcttgatttgtactcatggaacttcaatcctagtaatggtcctgtggatcgttatcggaatgatcatagcatcaatacaaacaacttgtctgagtttcaggttactggtcagtcaaagttccatttggctgaagtttcagatgctggcaaagccaatgtgaaatctggagaagagaaaagttatgctggtgaaatgagaacatcatggcttggaagtaccagtaaagccagtacagagtctaagaatgagaggaaccaagctagcgagcttaaggaacttgatcagctacataaggcaagtggtgccccctctagagacaactttgtggataacccatggtctagaagcaatgagcctacaaattcagcatcagagttgtggaaagattgctcagtcaaaactgtatttccattttccaaaccggatgcatcgaccagttttgaatgtgctgcaatcggtgaccagaaagaaggcaagagaagagcggagatcagtgacattagggccacaatcaaagagcaagtggatgaggttggaagggctttattttttggaaagacccaggagagttctgagcaaaagaatgtcagcagcttaagctttcctcatgcatatgagattcagaaggaagaattacctaggttgccacctgttaaacttaagtcagatgacaaggaattaagtgtcaattgggaggaaaaatttgatcgtgatggacctttgtcgaagcttactgctgctgacaatacattccttatagggtcatatcttgatgttcctgtgggacaagaaatcagttctgcaggtggaaaaagggctggaggagggagctggctgtctgtaagtcagggcattgcggaggatacttccgatcttgtgtctggttttgcaactattggtgatgggttgagtgaatctgttgactatccaaatgagtattgggactctgatgaatatgacgacgatgatgatgtgggctacatgagacaacctattgaagatgagacctggtttctagctcatgaaatcgattacccaagtgacaacgaaaagggaacaggacatggcagtgtgccggacccgcaagaaaggggccctgccaaagatgaggatgatgatcagtcatttgcagaggaggattcctacttctctggagagcggtattttgaatctaaaaatgttaatccagttacagctttagatgatcctataggcctgtcagtgactgaaatgtatgggaggactgatcaaaatgatctgatagctcagtatgatggacaattgatggatgaagaggaactgaatttgatgcgtgcagaaccggtctggcaaggttttgtcactcagacaaatgaattcatcatgttaggggaggggaaagttcagaatgaatgtggaaggcctcgtctggatgatatttgtatggatgatgatcagcatggttcagtgagatctatcggtgtggggatcaacagtgatgctgccgatatgggcagtgaggttcgagaaagtttggttggtggtagtagtgagggggacttggagtactttcaagatcatgatattggtatcagtggatccaggcattccgtacatctctcagataggaaacatgttgagagatcaaacagggataaaaagagaacaaataaacatgactctgacaagtatgtaatgggtaatgacaagggtgcaggaaaacagggaaaaaatcatacagatggaggattttcattcccccctccgagagatgggcagttggtgcagactggatctagtaaatctttatggtcgaacaagtgcaatgctgttattggtgatgaacctgatggctgtttgaatgctgagattggggcagatgacatgcttgctcaatggaggcggaaaagcagtgattcttcacctgtcaagagttcaagggatgaaaacaatgccaatgctgtaggatcagaaaattcttccccatcgacaatctcagattatcgttatgttgaaaaagagcatgacaagaaagaagaggatgaaagagctgcttgtacaagagaagaagattttggggcatcactggaggatgaagaggcagttgccgtgcaagagcaagtaaagcagataaaggttcaggaggaggagtttgaaactttcaatcttaagattgtccacaggaaaaacagaactggcttcgaggaggacaaaaatttccatgttgttctaaattcagtcatagctgggcgctatcatgttactgagtatcttggatctgctgcattcagcaaagccattcaagctcatgacctacatactggcatggatgtttgtgtgaagataataaagaacaacaaagatttctttgatcagagccttgatgagataaagctgcttaagcttgtcaacaagcatgatcccggtgacaagtatcatattctccgattgtatgattacttttgtgtgcaggagcatttattaattgtctgtgaacttcaggcaaatttgtacgaatttcagaaatataatagagaatctggtggcgggccttattttacactaaacaggctgcagcacataacccggcaatgtttggaggcactggaatacttgcatcacttgggagttatccactgtgataagcctgagaatattcttatcaaaagttacacgagatgtgagataaaggtcattgatcttggaagcagttgctttcagacagacaacttgtgcctctatgtacaatctcgttcctacagggctcccgaagtcatccttggcctcccatatgatcagaagattgacctttggtctcttggctgcatcttggttgagctatgctctggcgaagtaagccctagtttggctttgttcctcacccaacagctacactcccaaatcatcctcaatggtctctatcgttcacttctcttcggttccaagctctctaactcctacatccaattgggttttcttcaattcgctaccaaagctttcgatttcattactgtcaagaactcctattataacaccatcgcctctggattcttcaagaacaaacgtttctccgatgttctccggcttttcaaacagatgcgaaccgaaggttgttccgttgatagtttcaatttggcattcgcaatcaaatcttgtattgggttgtcgattttgcaagatgggaagttggttcattgtttgacaatcaaatccggactcgatagagatccttatcttgtccctgctctcatagatgtgtactctgatttgggttctttgaaagatgcccagaaattgtttgaagaaattcctgagtggaatacagttatttggggttctttgatgaaaggctatctcaagtcttcagagcaaaccaaagtttttgagctgtttttggagatgagaacagctggttttgaattggatccatttacatctgaatgtttggttcgggcttgtggaaatgtttctgctggcaaagtaggtaaatcggttcatgggttctgtataaagcacaattttatgaattccaacaacatttatttacagacatcgcttgtagatatgtacttgaattgtgatttgcttgattttggtctcagattattcaaaggggtatctaataaagatgtagttttatggactgcaatggttgctggatttgcaaagaatggcagagcttgggaagctatttccttgtttagacagatgttgggcgagttgatgattccaaattctaaaacattagctagcattatttttgcttgttcccacatgggatctctgcaacaaggaaagagtgttcatgggtatatgataagaaatggggttgaattagatgtagtgaattatacctctcttattgacatgtatgctaaatgtggttcaatttttgcagcttacatggttttcaaggagatccccatgaaaaatgtattttcgtggacttcaatgatcaatgggtttggaatgcatggtctcttggatgaagcaatagctgtttttgaccaaatgatttcagataaccaattacccaattccataacatttgtttcgcttctgtcagcttgcagccattctggaagggttgaagaaggatggaactattttaaatccatgagtagggattatggaattactccaatggaagaacattttgcttccatggtagatttgttaggtagagctgggaagatagacgaagctttatccttcataagtgacatgccgagggagcctggagccagtgcctggggtgccctgttgagtgcatgtagaattcataagcggcttgaattggcagaggaagtggccaagagactccttcctttagagcctgataagtctgctgtgtatgttttgcttggcaatatttacggcgatgctggaatgtgggagatggtgaagaagatgagattagaaattggtgagaatggacttcataagagtgttggttttacctcaattgaagttgatacaaagttgtatgtttttagttccaatgataaacttgcttatagggatacagaagttgaggttgtatggacttctctacaagagcaaatgagagaacttggttacgtgcctgatatcagctttgttgatgcagacttgtgaatgaccatgttgtcaaacttgtttctcattctcataacccttttcttattttccttcgccggagctcataccctgaagaactcgaattccaacctcaccggcatcgaattccctgatcatatgagcttcaatgcggtctctgcttcacccaattcaggctgtggtctcacaacatcaaaaagaatcaaatctgaagatcttgaagctgaagaacaagatgataaaatggttacatcaccacacaaatcaaccaccccaactgtcaaactcgatctgaaacaccgctcagttaacagagaaatgaagaaaaaagactctgtaaccgagtcaaccaccagagacctgatcagaatacagaccctccacacaagaatcgtagagaagaagaatcaaaacaccctttcaaggctaaacaaagatacgaagatccaaacagttgctccggcggcctcgccggaatcggtatcggaatctgacccacatgggttttccggccagatggtggcgactctggaatcaggggtgagtcttggatcaggagagtatttcatggatgtgtttgtgggtacacctccaaaacacttctctttgattcttgatacaggtagtgatctcaattggattcaatgtgttccttgttatgattgttttgagcaaagtggacctcattacaatcccaatgaatctacttcttttcggaatatcggttgtcatgatcccagatgtcaccttgttgcttccccggatcctccacagccttgcaaatccgataaccaaacatgcccttattactattggtatggggatagctcgaacaccaccggcgatttcgcgctcgaaaccttcaccgttaacctcacccggaatgggaagtcggagttccgggaagtggaaaacgtgatgtttggttgcggacattggaaccgaggcctatttcatggggcagccggtttgttgggactcggaaggggggctctttcattctcatctcagctacaatcattttacggtcattcgttttcctattgccttgtcgataggaatagcgactcgaatgtgagtagcaagttactatttggggaggataaggagcttttaaataacccgctattgaattttacttcatttgttggaaatagtaacgaagttgatactttctactatttgcaaataaagtcgatcgtagttggaggagaggtgctaaaaataccacaagagatttggaatgttggcggtggcggtggcggtacgattattgattcgggtactacattgagttattttgctggtccggcttataaggttattaaggaagcgtttgttaacaaggtggggaataggtacccaattgtaggagattattttcctatattggatccttgttacaatgtttccggagtggaaaaacccgagctccccacatttgggattcaatttggggatggagcattgtggaatttcccggttgacaactatttcattcggcttgaaccggaggagattgtttgtttggcgatcgcggagagtcctcgtccatcaactctatccataattgggaattatcagcagcagaattttcatatcttgtatgacacacacaagtctaggctgggttttgcaccaacaaaatgtgctgatctttaaaagagctggagcatctacacccgccgcgagatcacctccaagtacgagatcctcgatcgagttggctccggcgcctactccgacgtctacagagctcgccgactctccgactccctcatcgtcgctctcaaagaggtgcacgactaccaatccgcgtttcgcgaaatcgaggccctccaaacactacagaactccccgaacgtcgtcgctttgctcgattacttctggcgcgaggacgaggacgccgtgctcgtactcgaattcctccacaccgacctcgcttcactcatcaacgatgcaaagagggcttgggatggtggaatcaccgtccgcgagatcaagcgctggatcgtccagattctctgcgctgttgacgcttgtcaccggaattcgatcgtccatcgcgatttgaaaccctccaatttgttgatttcggccgatggtgttctcaaattggccgatttcggtcaggcaagaatacttctagagtccggttttgttggctttgatgaaaacccacggctacatgaaccgaatgttccaaatccaactagtgttgttcaacaaccacttgaagttgttcgagaaacagaaattccacgccaagatggttctggaaatgaagagcatggatctttgggtaaagaagagggcattgagggtttggacatgcacaaggcaaacgactccatgagtgaaattgataaggaaactcatgatggagatacatcctgtcttgctacgtgcaccacaagcgatgtcgatgatgatcctttcaagggttcttattcatacgaggctgagggtgcagatgaccgatacggtgcactcacatccattgttggaactcgctggttcagggcaccagagttactctttggatccacaaaatatggtccagagattgacttgtggtcattgggctgcatttttgcagagcttttcagtttagaacctctttttccaggtacttcagatatcgatcagctaggcagaattttcagtgtcttgggcaacgtaactgaggaaatctggcccggttgttcagaacttcctgattacaaaacaatatcatttggtaaagtagaaaaaccacttggtttcgaatcatgtcttcccaaccagtcccctgatgaaatcaatctagtcaaaaaacttctttttttcgacccagcaagtagagctactgcgatggaactgcttcacgacaagtatttaaatgaagagcctctaccggttccaatatcagagctaagggttccttcttcacgcactgctcaagatgagggttctcccggtgagtggggtgattacagagacatggcttcagattctgattttgaggattttggttctgtgaatgttacaactaccaatactggtttttctattcggttcccttgatacggcacggtggcgaacaacctcccgccgccgtcacaagtagcccgtttcctcctcgaatccaccatcatcgaccgtgttcgactcttcgattctgacccacaaaccctccaaggctttgctcacaccggaatagccatcacagtcacaattcccaacgatcaaatcccactcctcaccaacctcacttttgcccaacaatggctcaacaccaccatcaacccccacatcccctccaccaacgtagtccgaattttagtcggcaatgaagtcctcgccactgccaacaaactcctcatctcaagcctcgtcccagcaatgcaaaccctttacaaagccttggtgtcagagtctctaaaccaccaaatctcagtctcaacccctcactctcttggcattctcgcctcctctacgccgccgtccgccggaaaattccggcaaggctacgatacccatatcctaaaaccactccttagcttcctcagatccaccaattcgccattcatgatcaatccatacccgttttttggctgctctgccgaaactctcgattatgctctgtttcggcccaatccaggggtgttcgatgaaatgtctaaacgaacttacaccaacatgttggatgggcaattggatgctgtgttctcggcaatgaaactgcttggtttcgacgacattgagatcgttatcgcggaaactgggtggccatcagtgggtgacttggggcaagttggagttgatgctaagagtgcagctgagttcaatgggaagcttatgcaacatgtcatgtctggtgttgggactcctcttatgcctaataggacatttgagacttacatttttgcactgtttaatgaagatttgaaacccggaccgacatgtgagaggcattttgggctgtttgagccagacatgaagccggtttacaatattgggatactgaagcacacggtagctgctgctgttactgctactgccgccactgatacatgcagtatttcgtatttgttgattttcatccggctcagcttatagcagactgaaatggttgccaaggccagagaggaggtgaataaattgaggcacacaaatgaagaccttttaaagcaagttgaagggcttcaagtaaaccggttcagtgaagtggaagagctagtgtaccttcgttgggtcaacgcatgcttgagatatgagctacgaaactaccaaacacctgcaggcaaaacatcagctcgtgatctcaacaagagtttgagtccgagatcacaagagaaggctaaacagcttatgttagagtacgcaggatcagaacgtggccaaggaggggacacggatcttgaaagcaacttttctcacccatcatccccaggaagcgaggattttgacaacgcttcaatagatagttccataagtaggtatagtagtttcagtaaaaagcctggcataattcaaaagcttaagaaatggggcaaaagcaaagatgattcaagcactgtttcatcaccagccagatcgtttgggggaagctctcctaggaatagcgttagccatagaccaaagggtccattggaatccctaatgttgagaaatgctagtgatagtgtagccatcactacatttggtgaagctcctgaatctccggaaactccaaaggtttcttctcctggtggtgattcactgaacaaggttgcatcgtcgttccaattgatgtctaaatcggttgaaggggttttagatgaaaagtaccctgcatataaagaccggcataaattagctttggagagggaaaaacaaataaaggaaaaagccgggcaagcaagagcagcgaggtttagcgacaattcaaaattaaattctagctttgagtctaaagccaaatccataagtttgccaccaaaacttgctcaagtaaaggagaaagtagttgtctctggtgactcgattgatcaatccaatgatggcaagacagcagatcctcaaatggtgagcaagattcaatttgcacatattgagaagagagctcctagagttcctcggccacctcctaaatcatctggtggtgcaaatactaatcctacgagtggggtaccagctcctctgccaggtgtcccaccaccatcaccacctggtggtggaccgcctcgcccacctcctccaccaggaagcttaccaagagggggagggagtggtgacaaagttcaccgggctcctgaactagttgaattttatcagtcattgatgaaacgcgaggctaagaaggacacatcgtctttgatatctccaacatctagtacaacagccgatgctaggagcaacatgatcggggagattgagaacagatcgtcgttcctcttagctgtgaaagctgatgtggaatctcaaggagatttcgtgcagtccttggcaactgaagtccgagcagcatcctttaccaacctaaatgatttggtcgcattcgtgaactggcttgatgaggagctctctttcttggttgatgaacgcgcagtcctcaagcactttgattggcctgaagggaaagcagatgcgttgagagaagcagcgtttgaataccaggacctgttgaagctagagcagcaagtgacctcttttggcgatgatcccaaactctcttgcgaaagtgctttgaagaaaatgtacaagttgcttgaaaaggtggaacagagtgtttatgcgctcttgcgtacacgggacatggctatttcacgatatagatgattaaaaaatttgacaggttggatcgccggtttctgacttttccggcggttcatccctgtgaggccatatctccggcgacccttcttgaatcactgatcactctgtctcgggacatatgcagttttcaatccaaattcttcgcaacccagaaacgaaacgctcgcgaaacgattcgccaaatcggaattctgctgattttctttgaagaaatccgagacagactgcccaatttatctcactcagttgtcctctgcctctccgagctccacatttctttccaaaaaattctcttcttgttcgaagattgcactcgcgaaggctctcggttgtggattctaatgaaatcccacttcgtagcgacgcagtttcgcgttttgattcgctctgtcgcgactgctcttgatgttctaccattgggttcaatagatttgtcatgcgaaatcaaagaactagtcgaattggtggcgaagcaagctcgaaaagcgaaattggaagtcgacccagatgatgaaagtgcgatgaacagagtgattttgatattgaatcaattcgaaaacaggtttgaaccggagcggagtttcatcaagcgagttatcgattatcttgagattcgaagttggagtgagtgccacagtgaaatcaaatttttagatgaagttgttagtttggagtgcttggatagtaatgagagagagctgcccttgttgagcagtttaattgggttcatgagctacaacaggggagctctgtttgaaacaagtgaataccacagagacactgatcaaacagatagtaaatgtaatctggaaacgcttagctgcttaaatcttgaagattttcggtgtccgatttcgctcgagctgatgattgatccggtaaccgtttcaacgggtcagacttacgatcgaccttcgattcaaaaatggctcaaatccggaaacctcctctgtcccaaaacaggggaaaaattgacaaacacagagttggtccccaattccactctccgaaagctcattcaccagttctgcgccgataatgggatttcgcttgtgaaatcgagaaagaagaatcgtgacataacgaggacgattgtcgcgggtagtccagtagccgcagaaactgtgaaatttcttgctgattttctcgccaacagactttactatggaacagatgagcagaaaaacaaggcggcttttgagattcgtttgctcgcgaaatcaaacattttcaaccggtcttgcttggttgaatctggcaccgtgccgcctctacttgaattgcttgattcaactaatccatcaatccaagagcatggaattgcggcattgttaaagctctctaagcattcaattggcaagaaagcgatcatcgaaaatggaggtttgaattcaattctatcggttcttaaaaagggactaaagttggaatcgcgacaaattgcagctgcaacgatcttttatctatcgtcagttcacgagtatcgaaaattgatcggtggaacgcccaatgctattccagctttggtggagctaatcaaagaaggcacggcatgtgggaaaaagaatgccgtggtggcaattttcgggctccttttataccatgccaaccgtcatagagtgcttgaagctgagacaattccattgttagccgacattttagcatcttcaaacaaggatgagcttatatcagattcattggcagtgctttcaacattatcagagagcgtcgaaggatcaatcgcaattctacaaacaccagctttgccacgagtgataggccttttgcgaacttcgatccctcgagcagggaaagagtactgtgtatcaattttgctgtctctgtgcatcaaatgtggcgtcgatgtggtggctgttttggtgaaagacccttcgctcataactttgctttattcgcttctcaccgatggtacttttcacgcgagcaagaaagcgtgttcgcttatcaaaatcctccataaattccaagaaacaagctcttctggcttgacaactagtgcagttccacaagagaggtatatccatgtaggctaaggtttcaagaaggaatggttgaggcttcacattgatgacaatggtgaaatagtggtcaatggagagaggcacggaagcaacaacaaaattgtccgctttgagcagacctttcaggtgcctggaagttcagacctagaaaaagtcactggcagatttgaaggcgaggttctgtatgtcactgtcccaaagaaagagaaagaagaagagcgagaacatgacatgctctcggatttttcaaaatatttgggtgtagacggtgcatgtttggtaaagacagatggtttcaggagcatctttgagagactaacagaagaaggaaatcccgtcattcttcacatttccccgacaaatttgtacatgttgtctcatatggttccggcatatagggttaccggtggtgagattgatggacttatagaaggaatgtttgagcttgacaatttagcattgccgaatgatatgccaagtgagtcggacaaccaaattgcatcaactgtggaaaattcggacagttctgttgtttttactggttccgcggaacaacttccttcacttcaacccctgaagccatacccagaaagcaaaatattagaggcaacttggtctctgaatgagttcaacgccggtcaaatctgggctgtgtatagtgggaaagcttcaatgcctcggcaatatgcacgcataaacaacgtgagttcaggtaatcaagtatgcgtttcgattttagaaccacaacccatttttgattatgaaaagatatggaaaaaacagagcctacccattgtttgtggaatgtttggaactaccggaacaaatgtgaacttggaaatttcacaattctcccatgtagttcgatgccaacaaagcacaaccaagtcggtctacaaaatttacccgatgaagaatgagatttgggcaatgtacaagaattggaacaagaaatggaagtactcggattatgaaaacagccaatttcaattcgttgaaattctatcggattttacagaaggaagcgggatgatgatagcgaggctgacggaggtgaagggttgtttgactttcttccacaggcaacagtttgacgggtttgatctgactcgaacagtttcaaaacctgatttgcttagtttctctcaccggattcccgcttatagagtgccggggatcgggcactatggcattccggaaagttcttggcatttggaacctaatgccttggcttgccagtatgaatctgaatcatgcaccatgagagagaacctgtaacgtggacgatctcaatcatgccccttttgccgagacagccttaaacgggtgaactcaggtgacctttggatttgtaccgataacagtgaaactattgatttatcaataatcttgagggagaacttacaaaggctatttatgtacatagaaaagttgcctcttgttattccaatgaaaactgcagcggggtcaaacaattcagatgctggaacttccccaggaagcattaccatagatgatgatattgagcatcacaagaacgaacaggatagaggattaatggaactttcacgtatggaaggtttcttggtggttggtgattcagaaggtgggaaattctacagtgatatttgtattgagcagccgcagggccgtgatgtaggtgcatgctcacagtcttcagaaatgcttgaccacgatgaaactgacagtaaagacaatggtgatttcgaagactggacctcatattgggactctttctacaagagaaactatttttataacaccaaaacacatgagtctacatgggaccctcctccaggcatggaacacctagtatttggtgaaggcattgaaaaatcagaagaaatgattgttgagatggctgaaaagaattttaattctgcagtttcttcccatcatagtaaatcgctagatctaaattcttatgatttgcggtgtgaatctgattcatttggggaatccaagaaagacgataaatcactggaccagccacctactgagccattaggggagtttgagcttgctggtgacaacttttgtgacttgatgactacgcctactctagactgtggttttgaacagttgaatgaaaccaaggtgatcaataaaaattgttgtgacgaaaatttattacatttgttatcagagcacacatgcagttggggaaatgaaatcaagcaaatagattgtggtgaggtttgcagtacagatttgcagataacagatgcttatagaactgaagaactggattgctctggacaaataggtaactctgaggagattatcttttgtgagggaatccagtcaaaccgtcattgtgatgatgccatccaaccatcagatgcttgcagcttcagcactgcacttgttaatgttctatcagaggacaattggaatggtaatgtgcttcttggcccgatggatcgtgcaacagacaagttggaaaatgagcaaaattctgtcactagaagactgaaaaagaaagcaagtaagagaacacgactgaacaggaaattatctagtgactctaaagagcttcaattccaagggattttggagttctctcccagtattggcaaatattggtgtcaaagatatctactcttctccaaatttgatgatggaataaaaatggatgaagaaggttggttttctgtcactccagaacctgtagccaggcatcatgcatttcgttgtggtgctggtatcataattgattgttttactggggttggtgggaatgccatccaattcgcacagaggagcaaacatgttattgcaatcgatattgacccgaagaagattgattatgcacagcataatgcagccatctatggagttgatgaccgtatagagttcataagaggtgactctgttttatatgctcggtgaagaatcggatgtccaagcaacagattgggacccgccgtagagtttgagacctctatgtggtggagagcttgcatctgcctatggcaacctcttcaactgccttagagcaggttcatcatcttctgttttgagtcgtgaggttattgagttttgcatcttgggtacagacaatctcccgaggactctgctcatgtacttatcaaacacaccttcatcggcatctgtatacttcccaacccttctatgtaactctcaacagttcaataaaactattatgaaccatggtttgcagtatgcttcttttgacaccagacaggaggcccgcccactcaaatccaaggattttcattatttcatccaaagtggagcggcctttgcctcaccatttctcactgatgatccagttcttgaccgcattgacagagaaattttgaaacgcattcctggcaagttggtgccaggtggctggtgtttaggcgaatcaaaaaacaacacctgtgatgtttggggagacgctgatattttgaggcccggtcgaggagcaagaagactcgaaaggcttattgttaaattgctctcaaatgggacatttcgatcccatcaatgtgtagtggaataaaatgctttagcacaactaatgacgtggaagaccgcagtagccaatataccatatggtggagctaaaggagggataggatgcaatccaggggaattaagcatctctgagctagaacgacttaccagagttttcacccagaagatacacgatcttattggagtgcacactgatgttccagcacctgatatgggaacaaatccacagacaatggcatggatattagacgagtatgcgaaatttcatggctactcacctgctgtagtgactggtaaacctattgatcttggtggatcccttggcagagatgccgccactggaaggggagtcttatttgcaacagaggccctgctcaacgagtatgggaagagcattgctggacaacgatttgttgtacagactagtacatctccggtgagcaccacaccctcatccaccacgcctactaccacgacaccttccaccaccatgacaccatccacctccactcccgtgggtggttctccttatgtgacaactcccacaggcgtgttaggacctacaggaaccggcatcaacactgacgtcagtgagggcgggcttatgcttcatccgacaagtgtgttctcttccttaataatcctatgactgcagaatcttcatccgataacctttcagcgtttctgtggacacgaccatcaatgcagcagcgaactgcatgggctcaagtcgttcgaggcgaacacgaagcatcagaggaagtttcgttttcggattgttcaaaggagactcagatggagagctctgatagtaatcagagcaatgtcgatcatcccaagaagccagcttggaacaaacccttgaatggtgtagttggggttggtcgtgtgatgggtggggatgtatcttggcctgctctttcagaatccactaagactcctttcatctgcctctgatcttcaaaacccatatctgattcatcagtctccacctctcaggtacctgtaatctcacattcacctaagaaacatgctaacccaaaccctaattttactccaaaccatacaatgccagttcgacaaagattttcgaaacgtggcgggggcactgggggtggatcgcatagtggttttaatcgccccccacccccactgccactgccactgccactctgccaccgccatttcctctatatgaaatgccttacagtgcactggtagcggcagtgcctgattcttctattggagaacctccttacaaggggaatagttgggagggaagaccaattggaggttttgggtctcaatcccattcagtgaatgatcactcttcacataggaattcttctcggaggggcaactttaatagtcatgggagtaggcgtgatcaagaccgtgattggaatgcttctcgaagttctaatgctagagatgttcacttatcaccacatcagatagctccgcccgggggtttcataagatcacccaggttatatgcccttcattgcgcccccgtctgtgagacactttgggaaccatatgggttttgatatgacatcttcattttggtatgtcccaaaggccaataaacatcccatgtagatggaactcatcgacaatgatgccgaatgaacaccctatgcaacaggagatgccttattttgttccgtgcagtcgctttgatgaccaatttccccaaagtgagcacattgacaacttcagaagctcccactttggattttcaaggcttgtttcatccccagagatcagtagtcttgaacccaattcatatagaaatgtcaaggtctccatggatgatctagaactcaactccccttcatctgtagtctcttcactatgtcaagatcatgaggtcaaaaccagcaaagttcaatataaaggatggggagaacaagaaatggagcaagaagaagatgaagtcatgagttcttatgttattgagattaatgcagaccatagggaagggacagaggaagaagcactaggcgttgatgaagcaattgcgtgggccaaagaaaagttctatacacatcgttctgatcaaggagcaaatgtggaaaagatcagtctgctgatgcagaaggattttcagatggacagatggatagacaaggagcaacgcaatctctgctggtaaaattcagtttttctgttaaaattcacaaaaataaacacagagagagagagaggatggctgagcaggaggcagtggttccaggtttaaggaccggtcaagaggacgagagtcagaaagttatgaaaatggaagtttctagtttgcaggaaagccatgaaaatgaaaccgatccatcagtagcttccatttctgtgaattccatgtctaagttgcaacctactgaggctattgtagatacaccaaatgcctcaatggcagagcttaatggtggcaaagaggttcaactagcccaagatgatgcacccatttgtgttgaggttgacggaaaatcctccacagttattgcaggggatgaagcaagtgctaatgtgactggaagccaaactttctgtgtctcggctccatttatttatgtgaatgggttctgtatttcttcccagaatgggctgattgtcaaacaaatttttgacaagtacggtgacataacgaagggaagcaagataaagagtgtagctgccaaatcagggttcttagaattggtggctgatacagtgcaacgactatgcaaccacaccatgaagacccttggtttagatgaactgcgattcatagagcagcacacaggtgatgcgttggctgttgggtttaatgtgaattggttgcgtcaaagggtcgagaaaatcatttcggcttctgattatcatctgcatttgatggagttggacaaattggccaagcaaatagatgatgtgaagaaatctctaatggaaatggagctgaggcaaatgatttgcatgcaggaggtggctgcaatcaagggtgaaatggaagaaaatggctttggggagtccaatctgggtgatggccttttgtgacctaaacctaaacctggcttcggacatctggacacgcttgttcccacagcgatccaggaggtccgtactaataatccctcctggaatcgggttaggtcggcgatcaaataatccctgcatggatctgaacctgttcaagctatgctccggcctcaaattcctgggttacttgatcatcgtcctcgtcgccgctattatcgccgtctcttattacgccgtcgtcatcctcacttggggcactcacttgcttgatgatcccttcgtttatcactcactaagtattcatttcatttcatttcatttcattttgcagcttacaataatcacttgtaagttcaaaaccaccaaacaaaatagggagagcaagagcaagagcgttgccaagaagattgtggtctctgacgtcccgcctccgctgtctgaggacagtggtgaggccagaaatggcggagtgccgccgagtcctgaccggaataatactgccggaggattgacattgaagttgttgaagaagttgcaaagaagggttttgggggttttgtctaatttgcccttggctattggagaaatggcctcaattgctgctttaatgtctacaggaactattattgaacaaggcgaggctccagatttctattttcagaaataccctgaagacaatcctgtccttggatttttcacttggaggtggattctcacccttggcttcgatcatatgttctcatctccaccgttcctcgcaatgttggttctcctggcagcatcactcatggcctgcacatatacaacacagattcccctggttaaggtagcaagaagatggtctttcttacactcagctgaggtcatcagcaagcaagaatttgcagatactctgcccagagcatcagtcaaggatttgggtgtcattttgatgggagcaggatatgaggttttcttaaaaggaccatctttatatgccttcaaggggctggctggtcggtttgctccaatcggtgtgcatttagcaatgttgctaataatggcaggtggaactatgagtgctgctgggagcttcagaggttccgtcactgttcctcagggcctaaactttgttgtgggagacgtgatgggaccaagtgggtttctctctaatccattggaaacctttgatactgaagttcacgtcaacagattctacatggactactacgacagtggagaggttcggcagtttcacactgacctctcgctatttgaccttgaggggaaagaggtgatgaggaaaacaataagcgtgaatgacccactgaggtttggtgggatcaccgtataccagacagattggagtctttcaactctgcaaatactgaaggatggtgaagggcctttcaatttggctatggcacctctcaaactcaacggggacaagaagcttttcgggaccttcctgccggttggaaattctggttctccgaatgtcaagggaataggaagctttcagagcttgggtttaaaagaagtgctgagaagtgcaaggacaaatttgaagaggaaagcagacactttgacaacatgagtacttacaccaagaactacaggtttttcagtgagctcgaagagctctgccatggtgataatcaaaaccctaacaaggttttatcggaaagaaaccaaaatgtcgaaaatttgtttccaaacaaagaggattcgagaaatgaaacaacaaactcatctcaagaaaatgaaaagaaaccaagagacaagaagaggaagagacacaagaggtttcaaatgttgaagggtttttgtgaggaggttgtgaagaagatgatggctcaacaagaagagttgcacaacaagctcattgaagacatggtgaagaaagatgaggaaaagattgcaagagaagaagcgtggaagagagtggaaatggagaggattaacaaggagattgatatcatggcacaagaacaagccattgcgagcgatcgtcagagtaagctcattgagttcttgaagaaattcaccccaaattcttctcaaaattcgtcttcttttattcaccctcaaaaccctaatcctccatgtcaaccaagtagccaacaaaaccccagttctgaaaccctagcactacccgaaaaccctagttctaaactactcaattctttccaaacccctagaaatacccaaaaaaacccattatcacccacttcatcatcaacacagaaaaccccccaaaaccctaattcggcacccaacgaaaaagaagacatcggtaagaggtggccgagagatgaagtgttggcactaataaacctccggtgcagtctcaatagcggtggcaagggcagtggagaggacaaggaaggaacaaagggtcctctatgggagagaatttcacaagggatgttggaattgggatacaagaggaatgcaaagaggtgtaaagagaaatgggagaacataaacaagtactttaggaagactaaagatgtgaacaagaaaaggtccatggactcttctaaatctactgaagaagaggatgacgatgatgaggactatgtggaagcagctagaacagcagcaataaaccaggaaataaagcgcatcctaactgaagttctcttgaaggttactgatgaactttttgatgaaattgcaacgaaagttctaagtgaagatgatttgactgttgaagctgaccaaaatgttgttgctccaaagcctaaactattaccatcagttccgtcagttccaactcctaaggcttctgcaaaggttctaattccaacaaaagccaatggaacaaaaaatgaagatgatagtggaaagtctacttctagcactcctggggatctcttgggtcttgctagttatgcctctgatgatgatgaggatgatgacaatactgttcaccagcggccaagtactagaaagctttctgaagataaacatccagttgagaatgacagttcacaagcagaaactgaagagcacagtaaaagtctcagaaatgtggagggtgacaccagcagaatggtttctaatggggccacaattcatcatggttctgtagttaatgatttgagtgataatagaacaggtagagggtcatctgatggcaatgttggatccagatattcttctaagatggtctctggagctacggaaggcgaggataactttgacggagggaagaggctggagaatgctgatgcctccaggccaaatcgaagtgcaggagaaaaagttatgaaaactgaactaccacttgttgccaaaaagtcagctacagatgattctcaaggtagagaaaccaggaataaacaagataagaatgataagcttgaaaccaaaaggagttctgctgggaaaggcattgttaaggaggtagatggttctaaggatagaacagacgagagggaagatgagaatcgtaggaggcaggatgagaggcatgccaaaaaggaaagaacagatgataggaatggttcaaaagaaaaaatgaaagagcaaggtggtaagtctcgggaaaaagcaaaggagtctgattcaagaaaaaggtctattcatcctgatgttaaggaggatagaaaggaaaaagagagagacagaagagctactgctgaagaagatagtaatagacgaagagaaagaacaaaggatgagaagggagaaagatcgagacataagcttgcaggtgaatcaagcaggcataagaggcgtcgttcttcttcagttggcagtagaggtagaagcagcaaggacaactcagtcgttagtcacgccaatgattcaagtgatgaatcccggatgattctaaaaggaagctacattcaaaaagacgtcatttatcaccgtcacctaacaggtctaggagaagacagcgcaggcattctccctactcttctcttatgcgcggtggaatcttcgcggacgacatgggattgggtaaaactctcactttgctttctttgattgcttttgataagtttggtgccattccgtcttcaatagatagtggtagagtagatacagaacaaagtgaggaattagatgaagagaatgctagactggctgtttcgggtagtaagaaggcgaaaagggggagtaaaaatgatactaattcacggaagaaaaaaagaactgaagatagccattggaataaattggtgaaaggaaaatctgtggatggattagatagatatggtggtgcttcatgtgtgaaaccgacattgattgtgtgtccaccatctgtatttgcaacgtgggtaacacaattaggagagcacacaagaccaggaaggttgaaggtgtatatgtattatggagaaaggactcaggatgcggaggagcttcagaagtatgatatagttttgacaacttatagcactctagccagtgaagaacattggtcaggaacacctatgaagaagatagagtggtggcgagtcattttggacgaggcacatgtgattaagaatgtcaatgctcagcaaagccgtgctgtcactagcctgaatgctaagaggaggtgggttgttacggggacacccatacaaaatgggtcgttggacttgttctcactcatggcatttttgaggtttgagccattctcaattaaaagctattggaatagcttggttcagaggccgcttgctcagggtaaagtgaaagggctttcgcggttgcaggttctaatggcaaccatttctttgaggagaacaaaagataaggatttaattggattgccacctaaaactatcgagatttgttttgtggagctttctgctgaagaacgtgagttgtatgatcagatggaaaatgaagccaagagtgttattgagaactatatccatgctaatagtgtgactagcaattactcaactgtgcttagcctacttttacgacttcgtcaaatttgtacagatatagccttgtgcccggcagatttgagatcattttttccatctaacaatctagcagatgtatccaacaatcccgaacttctgagaaagatggtttctttgctgcaagatggagaggacttggactgcccaatttgtatttctccaccaaatgatattgttattacatgttgtgctcacatcttttgtcgatcctgcatcttaaaaaccctcaaacggactaaaccctgctgcccattatgccgccgtccattgtcagagtctgacctcttctcctcactggaatcctctgacacagacaaccccaaagtttcctgttccagtacatcttccaaggtgtctgctctcttaaaacttctttcagcatcaagggatcaaaacccaactacaaaatcagttgttttctcacaattccggaagatgttgattttgcttgaagagccgctaaaagcagctggttttaagattctgcgcttagatggctcgatgaatgcaaaaaggagggcgcagataatacaagaatttgtagtcccagcaccagatggacctacaattttgctggcaagtctaaaagcttcaggtgctggaataaatcttacagctgcttctcgggtctacttgctggagccatggtggaacccagcagttgaggagcaggctatggaccgggtccaccggattgggcagaaggaggatgtgaagattgtgagggtgattgcccgaaatagcattgaagagaggatattggaattgcaagagaaaaagaagacacttgctagagaagcttttggtgggagagacccaaaggataggaaggagattagcatagatgatctccgaactctcatgtccttgtgaaggtacgttgctgttgggaacgaaccattcctagcgacatacaacggtaccttcctcggaacaacttttcctgctcttcaaaacattcaggctgccttaataaaagctggtttgggcaatcaggtgaaagtcaccatccctcttaacgctgatgtgtaccaaacttcgacaagcctcccttctggcggtgacttccgacccgacattcacgatctcatgttagagatcgtcaagttcttgaatgacaatggaggtcctttcaccgtcaacatctatcccttcataagcctctatttggactccaatttccccgttgactacgccttctttgatggctattcatcccccatcaatgacaatgggaaaatttatgacaatgtgttcgatgcaaaccacgatacccttgtgtgggctttacagaaaaatgggtatgcaaatatgtccattattgtcggagaaatcgggtggcctactgatggggaccgaaatgcgaatgcaaagtatgcccaaaggttcaaccaagggttaatgtcccacattgcatccgggacgccaatgataccagttgccattgatgcctacttgtttagccttattgatgaggatgccaagagcatccagccggggaacttcgaacgccattgggggatatttaactatgacgggacgtcgaaatataatcttaccctcacaaactcgagcaactcgggagggttagtagcagctcgcaacgtccagtatctggctcgacaatggtgcgtgatgtcgtcgacagtgagccttgatgattctgaagtggcgccaagtgtgagctttgcttgttctcatgctgactgcacgagcctcgggtatgggacatcgtgtgggaatttggacgcgagggagaacatttcgtatgcattcaacagctactatcaggagcaaaaccagctcgtgagtgcgtgccagttcccgaacatttcggttgtcacgatgactgatccgtcggttggagactgcaaatttaaaatcatgattcagacagatagttctgggatggagggtagtggtggaggtttagtgaagcatgttaatatgtttttggtcttgttcatgcttgttttgatggttgtgatggcttctgaagagataggcttagtacccccccagcggctcgacaacggcttgaacccacagctagtcttccaagacgaagccctccgcttcagctgtggcgcgccgccccgccgagccggagatcctgggccgaagacccgtgagctcaccggcttcatcgacgaccggtattttcaaccccaagctccggtggagttccggcgaagtaattacgttgaggatcatcatcatcaagatagccggaattggaacggtcggacattgaattcgccgagcggcgacgaatcggaaggtgatgatgaggaagatgatgatgatgaagaagaggaagaagaggatgatgaaggggatggtgaggttgcgagacttgttggtggtgtagaaggttgcaataataagaataacaatagcaacaatactagtgagcatagtaattcagatacaattggtaatggaaaatccaaacacctttcttcttttgttgggtcgaataggggaattttgatgaaggaaggtaatgttctgcaatctggaaatgatagtaatacgagagtgaatcagaacgacaatcatgggcaaagacgagtcaatcagtatcagaatatggtgacagttgcggacccagatggagatttgtactattcacagtatctgcaggcaggagaggggtcgggcagtgggcagaaggatgtagaggttgaaaatgggtgtgtgtttagtggaagaaaggagggtttgtattcgagcgaatcgggggagtctctaaggatgattctttcggatcctctgacgtgtgctgtgaattttagttcagcgagcattccgaacggcataggttttggaggacgggtgaatcactttggcttgtttgtttcagcaaacttcgatcagggtcacacctttgcctgcactacttttgggagcccttgcctctcgaagaccaaccaaatatgcccagaagtgattgaatgctggagggttttgccaaaaggagcccagcaagaaagacaagatgctgcaaaaggcactgtgctggagagatttaaggaggaccgccatatgcttaacatggttggtcttgctaattcaagcgagtaagttgcaagctggggtgcttatttgctgaagagaaatgtgttggctatgtcatttgcaccaaaagacaatcatgaagcacaagtccaatttgcattggagcggggtgtgcctgctgttattggcgttcttggaacaatccgtcttccatacccatctaatgcatttgatatggctcaatgttctcggtgtttaataccatggacatcaaatgaggggatgtacctaatggaagttgatcgagtactcggtctaaggaagatgtcaaggcagagcaaagcaagattgaaagccataatgaagaaaccaaccacaactcctcaaatcttgacttgggtggttggagcttcctccaatctctctccaacacctcccaaaacccttcccaaaatcccaaacaagcattggagagagaaagcttctatgtccatcctatggagaagcggtccttgtccacgctgagcgataagagcttggaattatgtacggagaatttgggaagtgagacgggcactgacatgattgaaactagtattttttcgttccacaaaatggataccatgttgtcggtccacaaaaatgatagcgaaggcggggataagccaaagccgaggctgctgcagggagtggaaaatagtggcaaagcaaataattgtcgcgattttccacctccattgacaacgatgactggctccagttcaattcaagtcaggccccacagggaaggcgggaggttgataatccaagccatagaggccccaacaaaccattcttatcttcaagccgaaagaagccatggccgccttagactaagcttttggagagactgttgtgacactacttttgactctgaaatggcttgtgaagaaaataaggagtgtgacatggaagaagttgaaaatgaggaagaaaaacaagattttgaagaaaaagaagaagaagaacgcgtaactaggccaagaggaggaatcaataagtggcttcagtggttgcctgtttctgttcacaaaaagttagactatgccataaagagaatttgtggtgattcacaattccaaactatcaaagcaaataaagtgatgtctcttcccgctgaaaaaaatggtagtgcaggtagtgctggtctatcacatgttttagaagctgatgcaaagcaaattgcaacaatggctcatgaaacatttaagagggatggtccattattggtggttgcatcaggctgggatactatctctgttgcaagttgcataaaatggttagctccggaaaaagtctttgttgttcagatacagcatcctagatcacagctaaatcagttcaatctggtgattactcctcgccatgattattacccattaactcctgaaggacaggaacagatcccatggtttcttcggaggtggataactcctcgtgaacctcctgacagacatgtggtcctcactgtgggagctcttcatcgggctgactctaccgctttacaggttgctgcttgtgcctggcatgatgagttggctcctttgctgaaacccttgctcgtggttaacattggagggcctgtagaacattgtcaatatggtgcagaccttgcaaaacagttgacagcatccctgaagaatgttcgttggagttttggaagcctcagaatatctttctcgagaagaactccacaggaggtgtgcatatttatagtaatttcttttatcttaatggaaatgggggctattgtttgtgcattctgtgatcaacaggtatctgatatcttagagaaggaatttagttatcatcctaaagtttacatttgggatggcaaagatccaaatcctcacatggggcatctcgcttgggccgatgctttcataatcacagctgattcagttagtatgttgagtgaggcttgcagtactggaaagcctgtttatgttattggagcagagcgatgtacatggaagtttgcggagttccacaaatctctgcaggaacgaggagtggtgcgaccattcacgggtaaagaagatatatcagaaagatggagctatcctccactgaatgacactgcagaggcatctttccgggtgattgaagcactttctgagcatggatggagattggaaccttgaatggcacttcttgctcctgcaaaattgattgcaagtaaagttgatggagcagtagttgtggagaagattcgggctttgactggcaagttggatacaatgcaatgacgggcagatacgaagaccaataactccttaatattttgagaaagctggcgagcctatcctaatggcaccaaaattcggtctagatgatggatccacttcaaactttgatgctacactagtacttgcaacaatgcttatatctcagctccatgaaggaaatccctcagaacccgcagctgatacagcgcatggtcaggctgaacatgaaacagggtcccaagcacaagagaggacaagaggaaatgtctctgaccaaccatctgatcacaccagaatttggtctgaactttcaggaagtggggccaaaagttgtaatggcgttgaaggggacagaaatccaaatattggcgaagagagggacattcagagaattagcacaatgcatatttctagggctgggtctgctgtgggaaatgtggcaggtgttcctaattcgtatcctaaattttttttcctcgagtgtcttgagtcttataggcaagcctctgtccaggaatgtagaacttttatagttgtatgttttgtgatgtttttgctggaaggaaacttcacaagagtgttgataccttacaagcaaggccatccccagaatagtggagaaatgaatattgatcaccatgaccaggtcaatgcagctcgatttggttgtccaaaaagaattgatgggagttttctttctcttggtattggaggtaagacagatgccaaatctaaatttgatctcaacagcagagagattactggtaatttagatggagctttttctccccagttaaatacttcccatgttcgacaagccactggaatctccttgaatccaggtcacaactttgttggtgggttttcaagctttcaaaataatattggtggattcccaaatctggggtataatgcgggaggctggaccccatctaacaataatgttggagttatgtgtgatactactactgatctaaattcatgcccattccatattttgcaaagaccacaagctgatatgcaatgtggtgttcctcaattgagtaacaggaatgtagattttgtaggtaacagagattcaagacatgctaattcagatccttataaaggtttcataggtgagctggccgcatcttcaggaccatttagcagctgctcagctgggtggcttgattctgggcaaactgggaaatctgggttagtatcggaatctgaaaagtttacctggaacaccactcaaccaacttctgaccaactacataaacggtttatggaaacagctgtgccaacagagtcttctatggtttctccttctgttgggttcaaaggaagctccatcaggaaagaacatgcagggcatttattttcagctctgagggatagtgcagctcaagctgttgatgaaagtgctcaacttcttaagaggaagcgtgttcaaccaacagggcagcgatattctgctaatgatggtagttcccgctatgccgctgggggtggtctgtttcccaagagggtaggtgttcaatttactaaggatagtgctgctcaagctgctggaagtggcctttttccccagaggctaggagttcaacttcatgagcatactgctactcaagctgttggagatggccagtttcccaacattacgggcactcgagttgatgacagtcgtgttgcttatgctgctgaacatggattgtatcccaaggagatagggcttcaaacagcaagtaagcctgaactgttttctacagatcttcgtggtccccactttactactggtatttatatgtgcaccacttctagtttgaagaccctcaaacacttcctctcaaaaaggccaattaatctgtgctgttgttcctttcatgtcggttgcttcaaactccaaaccaaattctccaaaatccattacccagaactcagttttgaagattctcaactcctcctatgcctttccaacaataattttgaagatgctcgtcacctactcgagcaaatacctcaaagagataactctagccgtgttgtgggttggacttcattgctttcaaaatacgggagagatggttttgttgacgaagctcgaacactattcgagatcatgcctgagagaaacgtggtaacatataatgcaatgatctcaacttacctgcaacgggggaggttgaatgatgcatatcgattgtttgaagtgatgccggagaggagtgtggtgtcatggacttcgatgctttgtgggttgatgaatgtggggatggttgatcaggcaagggagttgtttattgtgatgccagagaggaatgtggtttcttggaattcaatggttgtcgggttggttagaaatggatatttggaggaagcaaggcgagtttttgatgttatgccgaccaaaaatcaagtttcttggaatgctatgatttcggggtatgttgagcattgtaggatggaagaagcaagagcattgtttgagaagatgcatgactacaatgtgattacttggactagcttgatagccggttactgtagggttggcaatgtggaagaggggtatttcttatttcgaagaatgcccgagaggaatgttgtttcttggacagccatgattggcgggtttggttggaatggcttatacagagatgccttgttgctttttattgaaatgagagagaactatgacataaaaccaaatggtgagactttcatttcacttgcttatgcttgtgcaggtgtgggtgatcctcagctgggcaagcaattacatgcatatttgataattaatggttgggattgtgctgaaggtgatggaaggttgtctaagagcctaattcacatgtattcaatgtttggtatcatggattatgcacattgtatatttcttaaaaatttgaaaagttgtacagttcagtcttgcaattctatgattattggttttattcagattggacagttggaaaatgcacagattttgtttgacacagtacccttccgagacaaaatttcatggacttctatgatcagtgggtattttagtgctggcaaagtagaagaggcatgtgatttttttaagagaatgcctgataaagatgatgttgcatggacaacaatgatatcagggtatgtccaaaatgaatgttttgcagaagctacctgcttgtttgcagaaatgcgaactcatggaatatcaccactaaattctacatattctgttcttcttggagctgctggtgcattggctaatcttgatcaaggcaagcagttccattgtttgttgacaaagacactgccggaacttgatttatttattgagaatgctttgatttcaatgtatgcaaaatgtggggagatagataatgcacatggcatcttttcaaatatgatatctcgggatttggtttcttggaattccatgataatgggatttgcacatcatgggctagctagtgaagctctaaagctcttcgaagccatgcaggaatctggaattcgcccaaattctgttactttcttggggattttgtcagcgtgtaaccatgcaggtcttgttgaccaagggtgggtgttatttagtgccatgaataatgaatactcaaatcaaccaggcttggagcattatatttctatgataaatcttttaggcagagcaggcaaactagaggaagcagaagagtttgttctgagcctgccttttgagttaggtcatgctgcttggggggcattacttggtgtgtgtggatttggtgagaagaatgcagagattgctaaacgtgcagccaaaaaactccttgagttggatccgttgaatgtaccagcctttgcggcactacgcaatatatatgtagcaactggatgtcacattgaagagcaaacactgaggaaggatatgggattgaaggggatgaagaaagttcctggatgtagttggattttgcagaaagggagagttaatgtctttctctctggcgatagatcgcacccgcaatctgatgagatattttcacttttatttggaattgctggtgaatcaaaattacaaggagatgaaatgttcagcagactaagttctagataatgtatatatatatatatatgagcaggactataattcgacgaaggagtatcaaactagttcttgttgtggttgtgcagtctaattctaaggatgatgtcagtgaagatcgtatgattgctctgcgaaagcgtgctgaattagattccaaataccttgttgtctttgtcccaaacaatgaattggagctagcacaatccctcaacaggctagggaacatatttgcagaattatcaaatacatattacagggatgaaggacgaaggattaaaacgtgtcttgaaaggaagagcatagtatccgctattgctttaaggttgctgtatatgcagagtttcgaagagactgggttgaagctttgaggttttatgaagatgcctattacacattgcgacagatgattggtacatcaacaagattacctgcaattcaacggttagttgagataaaaacagttgccgaacaattacacttcaagatattaaccttgctactgcatggtggaaaggttgtagaagcaatcacatggttccaccaacacaatacttcttacaaggggctagtgggagcgccagaagttaattttcttcattgggaatggttgagcaggcagtttttggtattggccgagttgctagatatgacctctgctaccatccaaagcacagtcgttgctacagataaattgagtgaatgggagttctcttcagcttattattaccagttagctgctcgctacttgaaggagaagaggtcttgctttgaacttactctgtcaatgtcagaaacagctagtgacattgatggtaatgctgaatctgttgcaccttctgtttacgtgggtcagtttgctcgattacttgagcaaggggatacatatactatgcaacctattactgatgaagaatatgtccgttatgctctagccgaagggaagaggttccaggattccttcgaaattattgctctgctcaaaaaatcttttgaatcatacactaatttcaaagcccagaggatggcttcttattgtgagttcaagatggcaagggaatatttttctgtgaatgaattcggtaatgcaaaactgctttttgatagtattgcaagtctttatagaaaggaggggtgggtcactttattatgggaggtcttgggttatctgcgggagtgctcaaggatacttggttcggtgaaagattttgtagagtactcccttgaaatggctgctttgccagtatctattgctggtgtccaatctttaagttctaaggaatgtggccccgctggccctgcaagcctctcacagagagaaatcatacacaaggaagtgtttgagcttgtcagaggagaatcaggtttggcatcaaatgaagaaaacaatagtgtcagagtaactggtgatcaaccccttcatcttgagattgatcttgtcagtccacttagagtggtacttcttgcatcggttgctttccatgaacagatagttaagcctggagcacccactttgcttacactgtcatttctatcacaattaccgcatactgtggagatcgatcagttagaaatccagttcaatcaatctgtgtgtaattttactattgtgaatggtcagagacctcagtcagctgcaatctccaatgtccagccaggtcacagagttgagactgctcctgctctgatgctttccacaaacaaatggttgcggttaacatacgacatcaaagcagaccaaagtggaaagcttgaatgcgtttctgtaattgcaaagctgggacctcacttcacaatctgttgcagggctgaaagtcctgcctcaatgaatgatttaccactttggaagtttgaagaccgtgtggaaacttttccaaccaaggatcctggtctttcattctccggtcaaaaggctactcaggttgaagaaccagacccgctagtcgatcttcaactaggtgtttctggccctgcattagtcggagagatctttgccatacccattactatttcagctaagggccacgctgtccactctggcgaattgaaggttaaccttgtggatacaagaggtggcggcttgcttagtccgagggaagtagaaccattttctacagacaatcttcacgttgagcttcttggtgtatctggactagaatccgaagacgacaacatccggaaaattcagcactcttttggattgatttctgttccatttctaaatgagggagactcatggtcctgcaacttagaaatcaaatggtatcgtcctaaaccagtcatgctttacgtgtcattgggctactctccacatagcagtgaacctaatgcacaaaaagttaatgtccacaaaagcttggagatagaaggcaagactgctgttgtatttagccatcagtatatgttgccgttcagacgggacccactgttgtcctcaaagatcaagccaggtcctgattctgatcagatggcatcgctgcctctaaatgaaactagtatactcattgttactgctaagaacagcacggaagtgccattacagttactatcaatgtttattgaggttgacggagatgacattgggaagtcttgcacagtgcaacacggggctgaggactcttcagactctgcactcctcgtgcttggagaagagttcaagaaggttttctctgtcattcccaaggtaaatatgtcgaagcttaaaatggggacagtgtgcctaagatggagaagagcttctgagcccacggagcaaccatctgaggtattgaccaaacatagacttcctgacacaaatgtagaattgtctccattggttgtgaatttggagtgtcctcctcatgccatccttggcaaccccttcacatactttgtcagaattcagaatcaaacagagctgcttcaagagatcaagttctcattggcagattcacagagttttgtgttatctgggtcccataacggcacggttttcattttgccaaagtctgaccatgtcattggttacaagcttgttccattggcctcaggttctctacaacttcccatagtcacagtgacctcagtaagatactcagctggatttcaaccttccagtgccgcatcctctgtttttgtgtttccatccaaacctcattttgagatgacaaatatggaagtgaagacagagtctattgtagccatgaaggaagcattaatggagaagactcatcagaattggcagaagaagaagccatggttttggagctgggcattcgcttcaattctcttcagactcatcctcatctacttttcccaaaacctctacttgtcctctcattccgaagtctccactcctctcacctccctccgccgcctggctgaaggttactggttgaaacagtcctcgatgtctccctatgcaggttcaatgtatcatggatctcctattttactctcaatccttggtcctctcactgttaaaagaattgaaggccagccaaatcaacttattagtttggtttttgtctgtgggcataattttggtgccagtaaagttgctttcctggagtcctgttctttagagggaggaaattatgaaaaacttgcagacttgcacacagtcaatgactatctagtttcaaggatggaaaacagactgaaggggcaggcagatctggttgtggcctgccaaggaagctcacattctgaaaggaagattttctctgagcttatgaattctgtggagcagtctggggcaagatatacagttctctatgtttcagatccagttaggtcaattcagtatccttcttttcgggagctagaaaggtttcttgcagaaagtagcccgggaaatgaatcagtcgattcgagggtttgtgatggagtttgccagataaaatcatcacttttggaaggactcctagttattattgtgtagcccctggatacagcatcctcaagaatgcagacaagcgccttcgggaaatcaaaagggctttggcaaacccttactgagggcagctggagtgaagcatttgatggccttggtatttctcttctattgacttccaaccctgcaattcagtatacggtttttgatcagctaaaacaaaggctcttgaaccggaaacagaataaaactgagaaaggatcatccccagaagcaatatctgccttctcagcttttgctttaggtgctatttcgaaaagcatagccaccattttgacatatcctgcaatcaggtgtaaagttatgattcaagctgcggactcaaatgatgataatgccaagaaaacaaggcgaaggtcccgcaagacggtgtctggagttatttgtgccatttggaggaaagaaggggtgttgggattttttaagggactgcatgctcagatcttgaagactgtactaagctctgcgttgcttttgatgataaaggagaaaatcaatgcagcgacttgggtcctaatacttgcaatgagcaggtatttattggtaaccaaaggtagactaaagaatgcttaggaaacttcttggggtggtttgattgaatgtcatgggcttggcgatcataaatggcttcaagcattgtatgaagatcgtcaaagatgggttccagtttacttaaaagacattccttctgcagggatgattcccataaaagaaaacgagggcttgactgcattttttgatggttatgtacataaacatacatcatttaaggaatttgtagataagtatgatctagctctccaaaggaagcacctcaaagaagccatgggggatttggagtctagaaattcaagcttggaattgaaaacaagatgtaactttgagttgcaactctctaaggcgtatacaaaagaaatcttcaagaagtttcaagctgaggttgaggggatgtactcatgcttcaacacaaagcaggtgagtgtcaatgggccaataataacatatgttgtcaaagaacgcgttgaagttgaggggagcgaaaaggaggttaggtattatgaggttttgtatgagacaactcaagtggatatccgttgcatttgtagtttgttcaactttaaaggttacctttgccggcatgcactgaatgtccttaactacaatggtgtcgaagaaataccttcacgatacattctactgcgttggtgtaaggattttaagcgcagatatcttatagattgtgacgctaatgatgataatgtggataacccattgcagtggtataatcttctgtatagacgtgtcattcaagttgtttgctcacaaactcgaattccaacagcttctcttactctccttactggttcgagccaaagattgagctctgtggggtctttgaaagtggccacaaatgccccaactcgttctgggttgcttcattgctccttcgtccctgccactgcactttctctctcttctggttcttctattgcaggtttgtcattgggcttgaacttgaattctagtactggggtaagaagagagaaaggccgtggcctagtagtgacggctcggaagtatactctttgtcaaaccaagaggaacagatctcgaaagtctctggcccggacacatggctttcgcaaaagaatgagcaccaccagtggaagagcagtgttgaagcgtagacgtgccaagggacgatggatcctttgcactaagtccaatcccaatagtgggaaacgtgcttgaccccaattgaaacatgtcaagctcgttcgatggcaccagaggcctcaattgcctcccggtgccgatttcgctcctctcttcgaacactgtcgatccatttccaatcttgatttgtcttccttttactgctggactgacgacatatctccggctctccaatctcatcccaatctggcctcaaacctcactcgtctcgatctcctcaacccctccttcgccgaaggattcaagtccgacgagatcaaatccatcacctctgcttgccctagcttgaggcagtttcttgtagcgtgtatgtttgatcataggtacattgggtttgttaccgatgagactttgctatctatctcctctaattgccccaacctttccgtacttcatcttgtggatacttcggctttgttgagttctaggggtgatccgaacgatgaaggtttcactgctgaggacgcggtgattgggactgcggctttgatcgatatgttctctgggttaccattgttggaagagctcgtgctagatgtttgtaaaaatgtcagagacagtaggcgagcgttagaggagttgaatttgaagtgtacgaagctgagatcgctcaaattagggcaatttcacggggtttgcacggcgaatgagtcgagccttgaatctaggctcgatggcattgctctgtttcaagggcttgaggctttgtcgattaagaactctgcggacttgactgatttggggttgattgctattgctagagggtgttcgagattggctaaatttgagattcagggttgcaggaaaatcacggtgagaggaatgaggacgctggcttgtttgcttcatcggagtttggtcgaggtcaagatctcttgctgcaagaacctcggcgcggtgtcatcgttgaaagcgttggagccaattcaggatcgaattcagcggcttcacatcgattgtgtttgggacagtgtcgagcaattcgaggctcagcagggcaccgaatacaacttcgatctcaacaagtcgaggaggagggtggtgtgatgaagaacaagatgcagcaatcggtgttcagttttgcagacttctactatagtacagactctgaagatatgatcaaaacaaaaaagaaatgtaagtacacttatgacctcaattgttcttatggggaggaagaagggggtggaagtggcattggcaatggttatggcaggacatgggacaaacttcagtatctatcgctttggatcagtgttggtgagcttttgactccattggttgacgctggtcttgaaaattgccctattttagaagagattaaaatcaaagttgaaggggattgcagggaatggtcgaagccatcgtcgcgtgaatttggattgagccatctcgcttgttacccggagcttactaagttgcatttggattgtggagatacaataggttatgtgcatactgcgccattggggcagatggatttgagtctttgggaacggttttatctgtttgggatagggcatttgagcctgagcgagctcgattactggccgccgcaagacagggatgttaaccagaggagtctatcgcttcccgctgctggattgcttcaagaatgcgcaacgctgaggaagctgtttatccatggaactgcacacgagcatttcatgatgttccttctaaggattccgaatctgagagatgtgcagctgagagaagattattacccggcaccagagaatgacatgagcacggagatgagaatggactcgtgtcgtcgttttgaggacgcattgaatgggcgtcatatccttgactgaatgacgattacgccggcggttcggatatcggatcggaagctggtggtgaaggaccgcaccatcctcaccgacctaccggacaatgtgttagccacgtccggttcgtcgtcgggtccggtggagggggtgtttctgggtgcggttctggaagaggagaagagcaggcacgtggtgtcactggggagattacgagacgtccggttcttggcgtgctttaggttcaagttatggtggatggcccagcgaatgggggatcaaggtcgtgagattccgttagagactcagttcttactgctcgagaccaaagacgggtcccatctcgactcagacggtggaaatcaaaacgatcagatcgtctacaccgttttcctccctctgatcgaaggccccttccgagcctgcctccaaggcaacgacgctcgggacgaactcgagctctgcttagaaagcggcgactccgaaacgacgtcgtcggttttcactcattcggtgtacgtcagcgcagggacggaccccttcgttaccatcacagacgcaatcacagccgttaaatcacatctaaacacgttccgtcaacggcacgagaagaaactccccggaatcgttgactatttcgggtggtgcacctgggacgcgttttaccaggaagtaacccaagaaggagtcgaggcagggctttcgagcctcgccagcggcggatccccaccgaaattcgtcataatcgacgacggatggcagtcggtgggcggagacaaacaagcacagccgtcggatcaagcgccgttgctgagactcacagcgatcaaagaaaacgccaagttcaaaaacaaggaggatccagggatggggatcgagaacatagtgaggatagcgaaggagaagcacgggctgagatacgtgtacgtgtggcatgcgatcacggggtactggggaggggtgaggccaggggaggcagagatggaggaatatgaatcgttgatgaagtatccaaaggtgtccaagggagtggtggagaatgagccaggatggaagagtgatgcactggcggtgcagggattggggttagtgcagccaaagaaggtgtacgagttttacaatgagttgcacgggtatctgagtggggcaggggtggatggggtgaaggtggatgcgcaatgtatattggagacacttgggggtggattgggagggagggtagagctcaccagaatgtatcatcaggctcttgatgcttctgttgcttcccactttcctgataatgggatcattgcttgcatgagccagaatactgatgcgctttacnnntccaaacagacggctgtggtgagagcatcggacgatttctacccacgtgatccagtatcacacacgatccacatcgccgcagttgcgtacaataccgtcttcgttggagaattcatgctgccagattgggacatgttccactcccttcatcctgcagctgagtatcatgcatcagccagggccatcagcggtgggcccgtttacgttagcaggttccattcttctcagagatggatgatcagttacttgatgcaatatgcgagcgtctggtctcctcattgagcactgaaggtacctacattgttcgcgagggtgaccccgtcacagagatgctttttattatccgggggagactagaaagttctactacaaatggaggccggactgggttcttcaattccattacattgagacctggagatttttgtggggaagagctacttgcctgggctttgcttccaaagactcagaatttgccttcttcaactaggactgttagaacactcgctgaagttgaagcatttgcattgcaagctgaagatctcaagtttgtagccaaccaatttaggcgcctccacagtaagaagctacagcatacattccgtttctattcccaccattggaggacatgggcggcctgctttgttcaggcggcttggcggcgctacaagaggaggatgatggcaagagatctcacttcgatggagtcatttgctttggatgagagagcagttggcgagactagccaggagcagcaggatggttcgaatccttctgagccaaaactgaacatgggggtcacaatattggcttcaaggtttgctgcaaacactagaagaggagttcagaagattaaaggtgtgagcctgcctcagttacagaaacctgaagagcctgacttctctgctgagccagatgaatagatgggatccaaggcagaagaagaaaacaaggaggcaagttccacaccaaagcttccacttttcttaaccatcccaccacctctgcagtcaccggagcattcagggatgctaacaccaccactccactcctccgccaccgtccccttccggtgggaagaagaacccggcaagcccctcccctccaccaccatcaccaccgccatcactccaccaccatcaccaccaaacaagtacttcctagagctgcctccaaggctgcagataatggagtcctctaaaatgaccaaaatgccctcccctaatacagtcctagatggtccttatcatctgggtatgatgcctcctgtatttaggtcatcttctttcagggtcagaagaagagagcgtcaagggtcttttgggagtagctgtgagagtccttctgagagaggacagcttggtgccttggtttttctgagcaaggaggagagaggaggagggttgtttggttcttggagaagaaaacagcagcattatccaagaaaagaagttattggtggtgagggtagttttgtcttttcatctccttgttccatggatttggcagattttgttggtggtggaaaggtgaagaagatgtcaaggattagaaggaatggatcaagcttttccagcctctctcaagtcaaaaatattttacaggcaagtcaggacaatatagatggggctgttgacgaggaagatggtggaagtgagggtgacagtggcgatgccgaggaacccatttcagccattattgtttcactgaactcatataaagaagctttagcaagtaacgatgagtccaaagttgccgagatagaggctttcctcaagtccattgaagacgagaaaattgatcttgaaagaaaagtggctactttgtctgaagaactatcaaatgagaaggctcggatacttaggattagcgcagactttgacaattttaggaagaggacggacaaagaacggctttcgctggtaacaaatgcacaaggggaagttgtggagaatctgttgtctgttttagataactttgagagagctaaagcccagctcaagattgagactgagggagaggagaaaatcaacaacagctatcagagcatatataagcagtttgtggagattctggggtcacttggtgttgtccatgtggaggcaatagggaacccctttgatccattggtgagttgacctattttacgtgtggtgtgccaaggacttttcacatgtcattaaactaatggcaatgcaggtgttctcaacttgtttgaggtcaagtgggaggacagggataatagcatcagaggaagaggatgtaccagtggcagtggaagagagttactctggtaactacattgttgtttttgaccctcttgatggatcttccaacgttgatgctgctgtctccactggctctatctttggaatctacagccccaatgatgagtgtcttgctgatgttggtgatgatgattccacacttgacacacaaaacagttttgatgggaattatgaaaggactacagaggtagggtggtatattcttggtgaagatcagcaacatattggcccttatactttctctgaattatgtgagcattttctcagtgggtacctctctggaagtacgctgatttggtctgaaggacggaccgattggcagccactggcctcgattcctgagttgatgactcaaatctctcaacaggtcccctccaacaatgatgatgagtttgaaaaatggcaaaaggaagtgagtggaggtgttgaagcatgaccctactgctagcaatgatgatactgataggccttcaacgccaccagagggtgaggaagaattcactgatgatgacggaaccacatacaagtgggatcggggtattagagcttgggttcctcagctctctcccctttcatatataaagcgcttctcacaccctctctccctcccaacttctcaaatcctccattttttttctctgcaaccaactgtttctaccaaaaacaccatttttatgcttttctgaatcgatcatggcatctacaaagaaagatgtggatcggatcaaaggtccgtggagccccgaagaagatgacatgttacagaaactagttcaaaaacatggagctcgaaactggtctctgataagcaaatctataccaggtagatctggaaaatcgtgccggttacgatggtgtaaccagctctctcctcaggtggagcaccgggctttcactcccgaagaagacgagactatcatgagggctcacgccaggttcggcaacaaatgggccacgattgcccggttgttgtcgggtcggaccgacaacgccattaaaaaccactggaactcgaccttgaagaggaagtgctcgtctatgagcaccgatgaaggtgacgactgttccaatcatcaaccgttgaagagatcggttagtgccgggtcggctgttccggtttcgggcctctatttgagtccgagtagtccttccggatccgacgtcagcgattcgagccttcctgttatgtcttcgtctcatgtataccgacctgtagcgagaacaggtggcgtcttgcctccacaggttgaaaccacgtcgttgaagaacgatccaacgacttctctgagcctttcgcttcccggagtcgattcgtctgattcttcgaatcgcgtgaacgaggcgactcagttacgaccacctccgccggcggcggcgttggtttcaatgaatatagagttcgcatcaccgtcgatggcggcggctccggcgattgtagtaccagttcagccggtgaatcaaaggaacagtgagttcggaggggtgtcatcgccggcgccggagacggcgttcccgcagttcagtgcggagttgttgggggtgatgcaggagatgataaggaaggaggtgtggaattacatggcgggaatagaacaaataccaacacaacagcaaggtggatattgtatggcacagtctactgcagatggattcatgaacgcagttgtgaagcgcatcggaatcagcaagatcgagtagaaaaacaaaaacaaatgtccttcatttaaattgattaatcctaattcttcttattcttcttttaattgtaataatgatgatgataaatatcgttatggtatagatggaatgtatctaatagaagtggacagagttctaaggcctggtggttattggatactatctgggcctccaatccggtggaagaaatactggaaaggatgggaaagaacagaagaagatttgaaacaagagcaggattctatcgaggatgtagccaaacgcctctgctggaagaaagtcgttgaaaagggtgacctcgctatttggcaaaaacccaataatcacattcagtgcatacagaacaggaagatttatcatactccacacatatgcaaatcagacaatgctgatgcagcttggtacaaagacatggagaagtgcatcaccccaatgccggaggtaagagggttacatgatattgcggggggtgcattagagaaatggccgcagcgtgcatttgccattcctccgaggataagtactagtggaagtggaattactgtagagaaattccatgaggataatgaggtgtggaaagagagggtggcacactacaagcgtatcgttggcgccttacctcaaggacgatacaggaatgtgatggacatgaatgcatacctaggaggatttgcagcagccctaaccaaatatcctgtgtgggtaatgaatgttgtccctgccgattcaagttcagatcacgacactcttggactcatctatgaacggggtttcattggaacctatcatgattggtgcgaggcattttcaacctatccacgaacatatgatcttatccatgcagctggtgtcttcagtatttaccaggataggtacatactactgcatgttctctttctctccttctctctcattgcaattacatacatctttgtctttgaagacctcgcaatccaaatgctcatcttcatatcctacgcagaactcaagattcgacacatcgagcttgtttcttatacgatgctcctaaggttctacgcgatatacgtgagggcgaagaacagagattaaatcagtatgattctcttatacaggtttccaaacggataatggttcacttctctattatatgcctggttatgatccttatgctactgggtgttttatgggtatggatgggcagcaaccatactattcttcagcaggatatcttcagcagcctgtttcatatggatcagaggccatgccatgttactcatgggattctgcatatgttggagatgtagcaaatgggacgactggttttcctgggaagtcaaaatctgcttttggctctaatgcttcaacgaagtcaaatagttataactctgtaaaatcgggtgccgctcttgctagcaaattttcaacgttgcccttggattctaggtcacgaaaatctgctgcctcatccaatatctctaaatctatcattgaaagtcaacctctcagaactttgggccagctaggttctggttaccaatcagcgaaccttatgaaaggatatcaccctgttggtaatttctcatcatttatcaatcaaaaccaaggtgttatcatgcataatagttcaatgaactacagatcgaacagtagagtatggaatgggaacaacaaattcaataggttgagagacagaaatgtagggtttgatgcttcatctgagctaacatgtggtcctagggcccagaatgggagcaatccttcaaacccatcagaagtagaacagctgggacccatggttcgaagggatcaatataacgtaaaagagtttcaaactgtgtatgacaacgcaaagttttatgtcatcaagtcgtacagcgaagatgatatccataagtgtattaaatatgatgtctggtccagtactccaaatggcaataagaaattggatgctgctttccatgacgcggaggcaaaagcctgcgagacaggcacaaaatgtccaatcttcctctttttttcagtgaatggaagtggacaatttataggtgtagctgagatgattgggccggtggacttcaacaaggacatggatttttggcaacttgacaagtggaatgggtttttcccggtaaagtggcacataattaaggatacccctaattcacagctgcggcacatcatccttgaaaacaacgataacatgaagagaagaggcttcctgtgcgatcaagtgaccctgaccgctttaattcacatgtatagcaaggcaggaaatcttaaacaggcagaaaatacgtttgaggagatgaagctacttggtgtgccactcgataagagatcatacggggcaatgatcatgacttacattagagctgggatgcttgatcagggagagagtttacttagagaaatggaagaccaagaaacatatgccggaagagaagtttacaaagccgtgttgagagcatattccatgattggtgatagtgaaggagctcaaagggtgttcaatgcaattcaatttgcgggcatcattcccgatgccaagctgtgcggtctcctcataaatgcatatgtagtggcgggtcatagtcacaaggcttgtatcgcgtttgaaaatttgagacgagctggtcttgaacccaatgataaatgtgtggctctgattttggctgcttgtgaaaaggacaacaagcttaacaaggcactgggttttctcatagatttggagagagatggtatcatggttggaaaagaagcttcagaagtactagttgggtggtttcgaaggttgggggtagtggaagaagtcaatcttgtgttgaaagaatatgccttgaagccagtcaactgcaaggacgtgctttttaatcgtcctgatgctgttgatccagctttaagacgacctggtagatttgatagggagatttatttcccacttccgtcagttgaggacagagcagctattctctcgcttcacacgcaaagttggccaaagccagtcactggatcagtgctcaattggattgctagaagaactgtaggttttgctggtgctgatctgcaggctctttgtacccaagcagccattattgccctaaggaggaactgccccttgcaagaaatattgtttgcagctgaaaagaaagcttctcatggtaaacgtcctcatcttcccacctttgcggtggaggagagggattggttggagtctcttgcatgtgcaccacctccatcctctcaacggggagcaggaatggctgcaaatgatgtggtatcctcacctcttcgcagccatcttattccttgtctgcggcaatccagattgcttatttccctttatcttgatgaacgtctcttgttgcctcctcatctttataaagctgccacacttgtcaaaagtgtaattgtttctgctttggataaggagaaagtgccgagtgatcattggtggttccgtgttcatgacttgcttcaagaagcagatgttttgagggagattgagattagcctttcacgtggtggcattttaattggacaggctagtgattccaattttgatgattggggtgagggtactaatgatgacagtttgaagttcaactatccaaaagtgcagcaaataggtactcgccctagtttgttgcagaatatatcttatgcatcaggaaagaagttaggattccgcatactgatttctggaagccccagatctggccagaggtatcttgcttcttgccttctccactgctttgttgggaatgtggaaatccaaaaggttgatttggctacaatttcacaagagggacacggagatgtaactcaaggagtaactcgagtggcagtgagatgtgctagtctaggttcctgcatgatattcatgccgagaattgatttgtgggccatagagacatgtaaacaagttgatggagaggaaagtgattcctctttaacagaccctgaattgtctgaggacatgtcttctgtgaagcacagtcaagttgttgaaaaggaaaaccattcctgtcagcagttatgtgaattatcagagatggaagcctctcaagatgcttccaagaaaacgtcacatatctggagctcatttgttgagcaggtggagtccatgtgtgtgtctacatctttgatgattctggctacttcggaaatgccattccctgtactccctcttagaataaggcagttcttcaggagtgagatattggattgcagtctttcaaccccttcggaagagacaataccccgattctctgtggaccttgatgggaatgtcaaccgtgacattgtaataaattcatctgcaatagagttatcaaaggatttaatccaacaatttgttcagttgattcatcaaagaactcatgtcagttcaagttcatgcatggagaacaaaagttgtgatcccattgaagatgatgcaaataaaacgtgtcatgacatgggtcccgaaccagccaatgaacatgagacaacacaatttcctgagaattttgttacgaaggtttcatgcccaccgaacagatctctgaaagggaaatcaagcttgcagttggcaatatctacgttctgcttccaaattctgagatatccccattttgcagaactttgttgggtcacatccaagttaaaagaaggtccatgtgctgacataaatggaccttggaagggctggcctttcaattcttgtatcattcgtcctaacaactcatcagagaaagtagctgttgcttgtagctccagcaatattaagagcaaagaaatatctggtttagttagaggcctaatcgctgttggtttatcagcctaccgaggcatgtacacctcacttcgagaagtttcctcggaggttcggaaggttttggagctcctagctggtgagattaatgctaaaattcaggctgggaaggatagatatcaatttattcgtcttttatcacaaatggcttatctcgaagatgtggttaacagctgggcatatacactacagagtttggatgtcgatgctcaaaccacgatgccagccctgaagttaacgggatctctcgataattataagagatgtgaagataatatacctcgaaatgatgggtgcaagctagatgtatctatgaaaagctcccttgaacttgaagtgattgaaggaaatccacaaagatttgatttaaacaaagaagcaggggatgttgatccaaattccgagggaagagttacagaagggcttccacaggaattggttttggaacattctgcccctgcccgttgtgaaaatgaaggagttgatggggttgggtgtgaacagagtgtctttgggagttcaggcatttcaagatgagttactcaaggcttgtgggagagctcatggggttgaggaggttcatgaggcaattggggttgttgggacatgtggggttgagaattggagtatggatctgatatcttctctacctcaccaaactccacaaatgtgggaagagagtttgttgctcaccatcaatcctaaacatgtatctgtctatgacttgcaagttgaacaagggaccaaatttgggatactatactcaccgggggagttccctctgccttctgaaacccaatcggcagagttctacaaaacggcttcaagaatgctctcagatgccggttacaaccactacgaaatcagcagttactgcaaggacaatttcaagaagcacaacctaacctactgggacaacaaaccattctatggttttggccttggttctgccagtttcttgggcggattcagattttcaaggccaaaaaagatgaaagagtatgcaggttacgttcaaaatttggaggacggggtagtggggcttagtgaggatagttttcccgatcccaaggacatggccatggatgctgtgatgctctcttttagaactgccaaaggggtggacttgaagtcctttagaaaaacatttggtacttctcttgttcactctctttgcaaggcctatagaccttttgtggaaagtgggcatgtggtttgtttggatcggaatagaagggttataacaacagatcgtttctgtgcattgttatctgatgaggaagagatagaaaagaccgtggcttttattaggctcagtgatcccgatggtttccttctatcgaatgagctaatatcgcttgcatttcaagtcatagctccatgaatggaggatcacaatttcgttgttggtcaagagttccctgatgtcaaggcctttcgcaaggcaattaaagaagcagctatcgcacaacactttgagcttcgtattataaaaagcgacctcattcgttactttgcaaagtgtgccacagaaggttgtccatggcgcatccgtgctgttaagctttctaatgctccaaccttcacaatcagaagcattgaaccgacacatacttgtgggaaaaatgcccaaaatgggcatcaccaggcttctgttgattggatagtgaacttcatagaggaaagactccgagacaacgtaaactacaaaccaaaagatattttgcacgacatccacaaacagtacgggattatgataccgtataagcaagcttggcgtgccaaggaacgagggcttgtggcaatttacggctcttctgaagaaggctattgcctcctcccttcatactgtgagcaaataaagaaaaccaacccaggaagtgctgctgaggttttcactgcaagtgcagataatcggtttcaacgcctttttgtttccttttatgcttctatatatgggttcttaaatggttgtttgcccattgttggccttggtggaatccaactcaagaacaaatatcttgggaccttactttcagctacttctttcgatgctgatggcgggttgtttccccttgcttttggtgtagttgatgttgaaaatgatgagaactggatgtggtttttgtcggagttacacaaggctctagaggcgaacacagagaagatcctggaccttacatttttgtcggatggacaaaagggcatagtagatgctgtgaaaaggaaatttcccggttcttctcatgcattttgcatgaagcacttgagtgaaagcattggcaaagagttcaagaattcgaggcttgtccatcttctgtggaaagctgcatattcaaccactaccattggtttcaaagagagattggcagaaatcgaggaggtttcttccgaagctgcaaagtggcttcaacagtttccaccttcccgctgggcactggtgtattttgagggaacacggtatggtcacctctcctcaaatatcgaggacttcaatcgatggattctggaaacactggagcttcccataattcaggtgattgagcggattcatagtaaattggcagctgagtttgcagagcggcgtgcaaagagtaactcatggttatccatgctcacccctagtgctgagaagcgtatagcggaggcgatcaatcgtgcgtccacgtatcaagtccttcgatcagatgaggtagaatttgaggttctatcagcagagcgatcagaaattgtgaatattgggacccactgttgttcttgccgcgattggcagctgtatggaataccatgctctcatgccgttgcagcacttatctcagctagaaaagatgtgtatgcgtttatcgagaggtgttttactgtagctagttattgtgagacgtactcggaagatatacacccaatccctggtaaaattgaatggaagaaggaaggtgaggttcctatggatgaggacgtgcgagttgtgcggcctccgaagttccggcgaccgccaggacggccggaaaagaagcgaatttgtgtagaggacttcaatcgggagaagcatacagtgcattgtagccggtgcaaccaaacaggacactataagactacttgcaaagcagagataatgaagagtatagaacaatgtgtcctgttgcaggtatcttctgccatgtttgatgctgggataatgtcatgcttagagtatttggaagcggttccttggtctgaagaagaagaggagaaagtgatatctcacctcactcaacttcagctccacgactctgctccagaagttctgcagagagtatcatctgaaccgtcaacatcctcaagagctgatgatatcttcttgaaactgttgactggtgttttacaggccaaggatgataaagcccgacgagaaatgaaaactctaatttctcgactgcttagggaagacacatccaaccacagcaattacagtaacaggcttgatgtctctaaagatacactttatcatctctgccatggatgtgtactttgcttatctgaagctacgtgcatggatgaaagcaggcgggaccgaggggttctaatgggtgagatagctcgagaagccgataacatgcagtggatagtcgatatcctaattcacaaaaaaatgggggatgaatgtgtgaaattatgggcagatcagaccgagcttgctattctccattcaaaaattcccactatgtatcggcatgaaatcagcaggattacagcgcaactatgtattgcgattgggagaggacacattttggtgccgaaagatattcggtattctttgctgtctacatggttagaagctctttatgaggattttgcgtggatgaggagggcatgtagatccatggataagaaattggtcgaggatggattgagccagacaattctcactctgccgttgccacaacaacaggcgatcttgcttaattggtttgatcggtttctaaataaaggagatgactgtcccaatattcagagagcatttgaagtttggtggagaagagctttcatcagacagtatgtgtctgagtcccaattgcagatagcagtctgtgattatccaaattgaatgcgagaagatgtaagggcaacattggagcaagtttcttctaaggtctcgatcacgctcgatttctggacttcctatgaacaaatcttttatatgagtgtcacgtgccaatggatcgacgaaaactggtccttccaaaagattcttctcgatatttgtcatataccttccccttgtggtggcgttgagatctatcacaatctagtgaaagccctcaagatgtacaatattgacaacagagtcctctcctgcactcatgataacagtccagatgcagtgaatgcatgccacacgctgaaagaggatattgataaccagaaagtggggcccttctgctatgtcccctgtgctgctcgtactttgaactcgatcataaatgatgggttaaaaactacgaaacccgtgatctctaagatcagggagtttgtattagagatgaattcatccaaggaaattgctggggaatttgtacaatatgcaacagcttttcatgaaggaagttggaaattcccgctggatgtgtctgctagatggagcggcaattaccagatgctagatatcgtgcggaaggctggtaaatccatggaaactgtaatcaggaaatacgaggagacactaggtactaggatgctactaaatgctgcagagaagaatgccgtcaatatcatccacgcgtttctagaaccctttcacaaaaccacaaatgacatatgtacaaacaaagttcccacaatcggtctcgttgtcttcttcatggatcacatttctgagatgatcaccgcctgcagagactgccgtcacaacccagactggctcaagaatgctgctgaagacatggcaacaaaagcccggaaatacaatgagcaggtttgtaacatcttcacatacatgactgcaatcctcgatccgaggataaaagttgagttgattcctgaaagtctcaactcggagaactatctacaagaagctagaacccatttcatgagaaactactccactaatcattttccatctataactggtgggtatggcgctcaagaaatggaagatggaggaagcgtttcgtttgccgaggaaattgctaggaagaaacgaagggcaatgatgagccgggaaatcacaactgatgagctgacacaatacctgtcagaccctccggctccaataccgaccgacgttttggagtggtggaaggtaaatagtacgcgctatccacggctatctgtcatggctcgtgattttttggctgtaatggttccgaagaagagattgtgcagtggttgcaaatcagtttgcagcattgcttgctttgcttctgatcagccaaaccctaaccctaaccctagccccaacttcaccatcccatctctctccttcgacttctcctccgctgccgcagaacccctctccgccgccctcgtccgccgcgtcgtcgagaaatgcggcggcgtccgccacggcatcccctttttacaaaccctagctttcttcaattgggcaacgaactcagacgatttcaacccctctcccgaactctacaacgagatgatcgatctcgccggaaaggtacgccaattcgacatagcttggaacttgatcgattcgatgaaatcgcgaaacattgaaattcaaattgacacattctctattttgattcggcgctatgttcgtgctggattggcctctgaggccgttcacgcgtttaatcgaatggaagattatggttgtgagcccgatcaaatcgcgttctcgatcgtgattagtattctctgtaagaagagaagagcatttgaagcccaatctttttttgatagcttgaaggagaaatttgaacctgatgttattgtgtacactagtttagttaatgggtggtgcagagcaggggacatagctgaagcagagaaggtgtttggtgaaatgaagaatcttgggattaagcccaatgtgtatacttacactattgtgatcgatgcgttgtgtcgatgtgggcagattacgcgtgcccatgatgttttcgcggagatgattgatgttgggtgtgaaccgaattctatcacttttaacaatttgatgagggttcatgtgaaggctggcaggactgagaaggttttgcaagtgtataatcagatgaagaggctttcttgtccggctgacacggtcacgtataattttctcattgagactcattgcaaagacgagaattgtggggaagcggttaagattcttgacacaatggtcaagaaagggtgtgttccgaatgcacataccttcaatccaatctttaggtgcattttgaaggcccgggatgtgaatgctgctcataggatgtttgtgaggatgaaggagttgaaatgtaagcccaacacggtgacatataatgtgttgatgcggatgtttgttgagtcaaaatcaactgacatggttctcaagcttaagaaggaaatggatgagaaggaaattgagcctaatgagaatacttaccgggttttaatctcaatgttttgtgcgatggggcattggaacaatgcttataagttcttcagagagatgattgaggagaagcgtttaaaacctggtctatcagtttatcaaatggttctgcaagagctgaggaaggcaggccagataaagaagcatgaggaattggtagagaaaatggtggatagaggatttgttactcgcccattatagctgaaattgcatggaacaaatgtgcttctccgttatcttggtcgcgctgcaagcatttccaatttttacgggcaggatgcctttgaatctggtcagattgatgaatggctagagtatgcccctgttctgtcatccggtgctgaatttgatggagcatgtaactatattgatggatatttgttgaagcgtacctttctagttggtcattgtttgtctattgcagacatagccatctggtctggtctggcaggagctgggcagagatgggaaagtttgaggaaatcaaagaaattcccaaacctagtacggtggttcaactcgatatcgactgagtatgatgtcgtcttgaacaaagttacctcagcttatgttggaaaacgagttttgggaaagccagtagcggccaaggcaaaaggaaaagagcaacagttggttgatcagcaatccaagaatgccaatagcaatgttaatgacaagggaaaagcaggaagccgatccacttttgaagtagatcttccagaggctgaagttggaaatgtgcgattgcgatttgccccagagcccagtggctaccttcacattgggcattcgaaagcagccttattgaaccagtactttgctcaaaggtaccaaggtcaggtgatagtgcgttttgatgatacaaatcctgctaaagagagcaatgaatttgtggaaagtctgctgaaagacatagaaactttgggtattaagtatgagactgttacgtatacttcggattacttcccaaaattaatggaaatggctgaaaaattgatttctgaggggaaggcttatgttgatgatacaccacgtgagcacatgcaaaaagaaagaatggatggcattgaatcaagatgtaggaataacagccctgaggaaaatatgaaattatggaaagagatgattgccggatccaaaaggggtttgcagtgctgtgtccgtgggaagttggatatgcaggatccaaacaagtcactgcgggatccagtatattaccgctgcaatccgattcctcaccaccggattgggtcaaaatataagatatatccaacttatgattttgcatgtccatttgttgatgctatagaaggtataactcatgctctacgatcaagtgagtatcatgatcgcaatgctcagtattataggattcaagaggatatgggagttcgaaaggtgcacatatacgaattcagtcgacttaatatggtatatacacttcttagcaagcgcaagcttctatggtttgttcaaaatggaaaagttgaaagttgggatgatcctcgtttcccaactgttcaaggcatcgtgcgaagaggtctcaaaattgatgcattgatacaattcattcttgaacaaatgattaagatttatgggaagtctcttgagcatgaaaaggctaataatcttatccaagagatgcagagcagaggaattgaacccaatgccattacgtattcaaccataatatcaatttggtgtaaggcagggaaattggatcgagcagcaatgctgtttcagaagctaaggactactggggttaatattgatcaggtgctttatcagactatgattgtggcttatgagagggcaggtctggttgcccatgctaagcgtctgctccatgagcttaagcgcccagataacatacccagggagactgccatcacggttcttgctagagctggacgtatagaagaggccacatgggtctttagacaggctattgatgccggagaagtcaaggacatatctgtattcagctgtatgatagatcttttctcaaggaacagaaaacatgccaatgtcattgaggtgtttgacaagatgagaggagcaggttatttcccagattccaatacgattgctttagtcctaaatgcttacgggaagttacggaagtttgaggtggcagatgatgtatataaggagatgcaggaagagggttgtgtttttcctgatgaagttcacttccagatgctgagtctctatggtgcaagaggggattttgacatggtagagtcgctgtttgaaaggctcaactctgatcccagcataaacaagaaagagttgcaccttgttgttgccagcatttttgaaagagccaatagactcaatgatgcatctcgaataatcaatcggatgggaaatagtggtaattttgaactattgctatctaggaagagtctaaatttatgatggaagaatcttctggaagttcctccatcatatatactaaacaaagagagtattctcaaagaaaagccctaatttcccccccctaacactaatacattccgctcaactctttccttaagagaaatggcttccgcgaatgcaatctctaccgcctcgatcctctcttctcccaaacaggggaatttgaggagtaggcgagtgaatcaactactgcaaggtcagaagatgaattacaacggggtttcctcgagtcggcggttcgtggtgagagctgccgcgaaggagatcgcgcttgaccagagttcgaggtctgctcttcaggcaggcatcgataagcttgctgatgctgttggcctcactcttggtcctgaagggaggaatgttgtcttggatgaatttgggaccccaaaagtggttaatgatggagtgacaattgctagagctattgagctagccgatgcaatggaaaatgctggtgctgctcttattagggaggtggcaagcaaaaccaatgactccgctggtgatggcacaacaactgcagcagttcttgcacgtgaaattattaaattgggcttacttagtgtaacctctggtgcaaatccagtgtcgataaagaaagggattgataaaactgtacaggggttggttgaggagctagagaagaaagctaggcctgtcaaaggccgtgatgatatcaaagccattgcaactatttctgctggaaatgatgagactattgggaccatgattgctgatgcaattgacaaggtcggacctgatggtgttctgtctatcgagtcatcctcctcctttgagacaacggttgatgtggaagaagggatggagattgacaggggttatatctccccacaatttgttaccaatcctgagaaattgattgttgaatttgagaatgcgaaagtattggttacagatcagaagatctcagcaataaaggatataattcccttgctagagaagaccactcaattgcgagcccctttgcttattattgctgaagatattactggggaggctctagctactcttgttgtgaacaagctgagaggcattcttaatgtcgctgccatcaaagcacctggttttggggagaggagaaaggcactccttcaagatattgcaattatgacgggagctgagtaccaagctagtgatctgggtttgcttgttgagaatacctcggttgagcagcttggtttggcaaaaaaggtgaccattaccaaggactccactaccattattgctgatgctgcatcaaaggatgagatacaggctaggattgcacagattaaaaaagagttgtctgagacagattctgtctatgacgagaaactcgcggagagaattgccaaattgtctggaggagttgctgttataaaggtgggtgctgccacagagactgagctcgaggaccgtaagctccgtatagaggatgccaagaatgctacttttgctgccatagaggaaggcattgttcctggtggcggtgctgcattggttcatcttttgacttgtgtacctgcgattaaggacaagcttgaagacgcagatgagaggcttggtgctgacattgtgcagaaggcattggttgcgccggcatctttgatagctcagaatgctggggtcgaaggcgaggtggttgtagagaaggtgaaggacaaggaatgggagatgggctacaatgcaatgacagacaagtatgagaaccttgttgaagctggagttattgacccagcaaaggttacaagatgtgcattgcagaatgcagcttcagttgcagggatggtcctcacgacccaagccattgttgtggaaaaggccaagcccaagacacctgtgcctggtgccccgcaaggcctaactgtggtcgacttagataactcgtccaatgattccacagcttctagcgtctcttcatcagggaatcaaatagttcttccaaacccaccacaagaagaagagaaatctccccggaatgccagatccaaatgcagaggtgattgctctgtccccaaagactctaatggcgacaaatcgattcatttgcgaaatctgcaacaaagggtttcagcgtgaccagaatttgcagctccatcggaggggacacaaccttccatggaagctccggcagagatcaagcaaagaggttcgcaaaagagtctatgtatgtcccgagccgtcttgtgttcatcacgatccttcgcgagcattgggcgatctcactgggataaagaagcacttctgcagaaagcacggcgagaagaagtggaaatgcgagaaatgctcgaagaaatacgcggttcagtccgattggaaagctcacttgaaggtctgtggaaccagagagtacaaatgcgattgtgggactctgttttcaaggagagatagctttcacgcacagagccttctgtgatgcgttagcagaggagagtgctaaagccaagacagtacccaaaactacagtctgttgcttcatcgccgccccgccgccaccaccaccacctgatgtttcagcacagaagcaatctgctgctatcaaaggctccttggatggatcgccaaattacatgaagtccacaagcagttttgatgccaggagagagcagcagcgcaatcatcatcaggtaagtccccagaagtctcaaacttctaataaaagccccaaaaagattactccaaactcctcctcctccaaacttagctcagtttcttctgggcataagctgccaaaaacattatccaggacatctagtttgaaactggtcaggactttaataaagactcccagtttcaaaccagcaagggcttccacaagaaagtgttcacaggctgttctttgtgaaaatctacaagtagagagatcaacatgctcttcaactttaaaggattccaagtttcccaattaccttgatctcagtcctggggcaactgaatcacaagggacctcagtcatgaaggtctgcccatacacctactgttctcttaatggtcatcaccatgctcctttgcctccacttaagtgcttcttatcggcaaggagacatatgttgaagacccagaagagaatgaaaaaattgggatgtctatccccacggccacgtcgagctaggccatctgatacccgtggtgggacgaaagagattaccgtgaaaccttcaattcaagaacttgaatcaaatagcccaacaatccatcctctgatacaagaggatgatgaaatggattactttattgaaatctatgcaagagaaacagaggacgctgctgaaactactggtggaagaagcaaacaaaaaggggatgacaaggatgaaaccaacgaaacagcagcaggacatgatggcggaggacaagtcgtggagatgttctcagatgaggcacctcttcattctgagattgattttgaggacaatctttacaacacaagtgaactcatttcaacaggaatggaagcagcagaggaagtacgttcacctttttccactcaagaagaggaagaatcaccagagtatccgaccaatcagagtgacttcaaaatggaaagcccagcaagcactgaacttgatgaaacagagtctgaaatttgtgatatggaatgggaggagggccaatactctgtcccatctctgaatgatgaagttgcaaactcaactcaaacaaacaatgaatatcattttaatagtgattcttcatttggtgctaattattctagtttgcatgacgaacccattttcaagtctggcgaaattgttagcagctactttgatgatatttctggtgatgaaggcccaaaagaattctttgaggaagaaggtgcaagctctggaggtgggtgcggtaacagcagttctgtttctgagggttcatatcagcatttgggagctgataaatcgttgcaagagttcaataaccaaaactacctggtttcttctacttatgatgtgttcaagaaatcaaccatagaagaaaaagatggaaatgctgagttacacgacactgcaatcactttgtcacccattgaagagccaattgagaaaccaagtgctttgctggggaaccaagagtgtgattcttgtcatgatttcactgaaccacgtcatgatgaaacacatgaggattacagttcaagtgacaacaacgctgaagtttaccaatcctatgctgttagagaagaggcatttgttggaagccttctacccaagaccgaggatccagaaatgaaccagagcctagaaaaagaactccctactgctgatgctggagatcgaacagaagaggaaagcaagagggtgcagccaaatcactgattagaatcccaacttctgaaatgctgcagggtttatctgaagatcatcaggatatgactaagcaagatgataatgaaatccaatttggtgtcatagccgaagatggtgaagcaaatcaatctattgtagatgaagggctgcctgctgaaaccctggttcattcatctctcagattccatagattcagaagatcaaactcattgggagctcaataaagtcagtgtagccaaaaatagcagcgaagatgataatgaaatggaaatggaacattcaaccatgtcagatccaaaagaaagcttcccatcatcaaaaaaagcagccagcaaacaagcaaaagttgcattcttccacggcagaaaccatttgagtcaaaaactgcccaaggaccctaacaataatctgaggataatcagatgcaagaggcctgttgaggagtcggaggaagcaaggaagttcaacccacgggaaccaaattacttgcccattgaggctgacccagaagccgaaaaggttgatctcaggcatcaaatggtggatgaaaagaaaaattcagaagaatggatgcttgattatgcactacgacaggctgttaccaaacttgcccctgcacggaagaggaaagtgtcattacttgtggaagcttttgagaaagtcatgccgatacccaaatatgaatcccatctgaagcatacatcagcagcttttgatcatgcaagatccattcaagcttgtagctgaagcgaaatacacaactcccaacttctacaggtcgatgatttggagaaccttgaatggttgtctcaatttgtggacgattctgtctcagaattgtctcctttgtctcccgtcggtagtttcaatgagcaaaccggaagcaattctttgaaccggagtgaaccggcgattcagagaacaccggttctgtgttttccgtctctggttcctgcgaaagcgagaagcaaacggtcgagacctagtagtggagcttggtcacgcagttcgatgtctctcagtgagtcgtcttcttcaacgacttcatcttcaaccggttcttcactaacctcagttttcatttttccgaacacggttcaggccatggagattgttgatagagttgggaaaccgcctgtgaagaagcagaagaataaaacggcggttggcgagacgggtgggcagaatcagcggcggtgtagccattgccaggttcagaagacccctcagtggcgaaccggtccacttggtgctaaaacactatgtaacgcttgtggggttcgatataagtccggtcgactttttccagagtatagaccggcatgtagtccgactttttccggcgatattcactccaacagtcaccggaaagtgctggaaatgcggcagaagaaggaggtcgccggagccgagtccgcgttgacttcaacggtttggagtttttgaatgttaacttcaatgactttatctccaagcttgtcatctatgggggtggatggcacatcttcaggagcgacaatgcccacttgcggaggtttagtaaagctggaactgaatgatggcaatagcctgtatgccaagttggtggttggagctgatgggtccaagtcacgtgtcagggagttagcaggattcaaaacaactggatggaaatattcacagaatggcgtcatctgtacagtggaacatgcagtggaaaaccagtgtgcatggcaacgatttctaccttctggtccaattgcacttttgccaataggtgataagttcagcaatattgtttggactatggaccccaaagagtcatcagactgcaaatcaatgagcgaggatgatttcgtcaatgctgtaaatcatgctttggatcatggatatggccctcatccccagtcgcaattatttggtggcggaaacatattgtcttggtttagaccagatgtgacatcatctggtagtgagtgttttgaagttccaccaaaagtggtcaaactggcttcagaaagaatggcgtttccattatctctaaggcatgctaatcaatatgcatcaagacgcgtagttcttattggtgatgctgcacacactgttcatcctttggctggtcaaggggttaatttgggttttggggatgcgtctgctctttcaagagtcatagctgagagcgttgctgtagggtctgacattggggaggtgcattcgctgaagaaatatgaaatgcaaaagagtgcgcaacattacacagaggcagcaatggatgagattaccatcttgcaacagattgcagatggtgacccagatgataagaaatgcgtagtgaaattgttggatcattttaagcactcgggtccaaatgggcagcatgtttgcatggttttcgagtatttgggggataatctactgacactgatcaagtatagtgattaccatggattgcctattcaaagagtcaaagaaatatgctctcatattttggtgggtttggattacttgcacagacagctctcgattatacacactgatttgaaaccagagaatattttattgttgtccatgattgacccatccaaggatcctagaaaatctggggttcctttaattcttcctagcagcaagaataagactatgtttgagtctggtattgcaaaagatgtcaagacatccaatggggatttgactaaaagccaaaagaaaaagattaaaagaaaggccaagcgagctgctcagggttgtgcagacaaggaagcttctgcagaaactgagacagaacctgaaacatctggtgctggggaggcttctaaaaattctaactcaaatgtgggttctgtggaagaccagcctgatggttctgtcagtacaaatattttgtcaatagctgatggaactaacagtgcgcaaggaagtcagggccataaaagagggagccgatccacaaggcagaagctgttggaatcggttgacctgacatgcaaattggttgactttgggaatgcttgttggacctacaagcaatttacaaatgacattcaaacaaggcagtataggtgtccagaggttatcctaggttctaaatattctacctcagcagatctttggtcatttgcttgcatttgttttgaacttgcaacaggtgatgttctttttgatccaatatcaaccaaatcttatttctgttcacaggaccacttagcattgatgatggagcttcttgggatgatgccacgaaagattgccttgggtggtcgttattcccgggacttatttaacagatatggtgatctaaggcacatccgacggttgcgtttctggcccttgaataaggttctgatggagaaatatgaattcagtgagcaagatgcatctgacttggctgacttcctgattcccatacttgattttgtcccagagaagcggccaacagcagcacaatgcctacttcatccatggattagatcaggtcctcgtcttctagaaccttccattcaatcccaagcagctgatactgtaaattccgagacaaagaagagagataaggaggagagagaagccatggaggttggaatggggaatgttaccatcaatgcagactctaaacagttcatagaccctcagtctagtagtaaaccgtcgaagatgggaggtgtggaggatgatgaaccaccctcaaaacgtgtgaaagtatcctctgaagaattgagaggccttcaggacagtacatctcttgggctaacaacctgcttgtcgtgtgactcaatggctcgtcccctagcatcccaaggagatgaagagatggttggttcaaaaggaattatcagaaaagtggaatacattcgaatcatagcagaggcactatattctcttggctttaagaagactggggcacatttagaggaagagtctgggatacacttgcattcctctatggtaaatttgtttatgcagcaaattcttgatggtaattggaatgagagtgtagccacattgcataaaattggtctagttgatgaaactatcataaagttagcatcttttgtaatattagagcagaaattttttgaacttttgctcttctaatgcatttggttatagggtggaatgcctggctcagtacgcttgagagattgtgagattctccataaaattacaagcaaacaagctgaggagaaaaggttatacagtgctatttgtgctgctccagcagtcacacttctgccatggggtctcctcaaaagaaaacagatgacttgtcaccctgcatttatgcacaagcttccaaccttccgggcagttaaatcaaatatccaagtttcaggggagctaacaacaagccgtggcccgggtacttcttttgtgtttgctataacattagtggagcagcttttgggggagtctgttgccaaggaggttggagaattgctaatgaattctgctaatgagaaccctagaaaggaagaattcaatggagttgagtggactgttgaccacaaccctcatgtgctaatcccagttgcaaatggatcggaagaaattgaagtagtaacaattgttgacattctacgtcgagcaaaggtggatgttgtgattgcttcggttgaaaaatctgtgcagattttggcatcacaaggcacaaaaattgttgcagacaagttaattggtagcgctgctgaatcaatatatgacttgatcatcctaccgggaggaattgcgggggccgagcggctgcacaaatcaagggttctaaagaagctgctgaaagaacaagaatcaactgggcggatatacggagcaatctgctcttcacctgcagtcctgcatagacaaggattactcaaggataagagagccacagctcatccatctatcataagcgagctcaccaatgaagcagtggatggtgccggagtggttatcgatggcaaactgatcacaagcaggggacttgcctctgcagccgattttgccttggctattgtgagtaagctttttggtcatgcaagggcaagaagtgtagcagaaggtcttgttattgagtaccccaggagctaaatggaaggaccaggaaatttgaagaaagaaatagtctttcggcgccatgtggttgaccgtatgccaattgatagctggaatgctgtttggggaaagttgcatcaacaacttattaatgttgatgtccttaatgtgactgccgttcctgctgaagtctactccactattgcaactgcagtggtgtggtcgatgcgacttgctctttctattgcattatatgtctggattgataatatgatgagaccgatttatgcaaagttaataccttgtgatttgggtactcctaaaaagacaagggagcctttgaagcgtcgtgctcttggatcattaggctcatctagggcaaaatttatatctgcggaagaaagtactggtgttacattcgatgattttgctgggcaggaatatataaagagggaattgcaagagattgttggaatactaaagaatgaggaagagtttcagaataaaggcatctattgccccaagggtgtgctccttcatgggcctcctggtactggtaaaacacttctggccaaagcaattgctggtgaagctggacttcctttttatgtccagagaaatttagaattttctctgatgtttgttggtgtggctgcatctcgtgtgaaggacctctttgctagttccagatcatttgcaccttctatcattttcattaatgagacagatgctattgatagcaaacgtggtggacctgatattggtggtggtgcagagagggaacaaggcctgcttcagatactaaccgagatggatggattcagagtgtcaacctcacaggtgctagttattggtgcaacaaatagattggatattcttgatcctgccctgttgaggaaaggccgttttgacaagattataagggttggtttgccttcgaaggatggtagattggccatattacaggttcatgctagaaataagttttttcgttcagaggaggagaaagagacattactgcgagaaattgcagagcttacagaagatttcactggagccgaattgcagaatatactgaatgaagctggaattttgactgccaggaaggatttagactacataggaagagaagaacttcttgaggctttgaagaggcaaaagggcacatttgaaacaggtcaagaagatagtacagaaatcccagaggaattaaaactgagattggcatacagagaagcagctgttgctgttcttgcatgctactttccagatccccaccgtcctttcattgagacagatatcaattccatccgtagccagccaaatatgcgttatatggaaacatcgggaagggtttttagaaggaaagaagattatatgaactctatagttggtgcatgtgctcgtagagtaattgaggaggagatgtttggcattgataatttgtgttggatctctgcaaaggctacattagaagcttcgagacttgcagaatttttaattttgcagacagggatgacagcatttggcaaggcttattatagaaatcgtggagatcttgtgccaaatcttgcagccaaacttgaagctctcagagatgagtacatgcgctttgcagtggagaagtgttcagctgtactgagggaatatcattctgctgtagagaccatcacagacattctacttgagaatggagagatcaaagctgaagaaatatgggacatctacacaagggctcctcgagttcagcctgctgtaagtccagttgatgaatatggagccttaatatatgctggacgatggggaatccatggcatttcacttccgggaagggtgacttttgcacctggaaatgtgggattttcaacttttggtgctcctcgtccgatggaggcatgattccatacacagagccttatcaaagcatgtaccagcaacggcggttaggagctctgggtattgagtggcgcccatcttctgtaagatttgctgttggggcagatgtaactctggaccaagattaccaaatgcttccaccagacttggatttattgattgatccactaccagagtttgtagatgccatggattgggaaccagaaatcgatgtgcaaagtgaagatactgattcagaatataatgttgctgaagagttgtcttccggaggggaacaaagaagcttaaattctaattcatctggtgatccagagggcagttcagaagaaagtggggatgaggacactcataacgatgtcctccgccgatcaaaaaggaaaaagcagaaggcggaagttgagatcatgacttcttctgggaggcgtgttaagaggaaaaatttggacgagtatgacggcacacaaagaaataaccaaaggaggaagtcaagacatggccgaaaagcttcaaagtcttcttcattgaaatcatcgagacctcagagagctgctgctcgcaatgctctgactttgttttcccgaataactggagtgtctacagatggagaagacgaagatgggtcagaaggtgattcatcagaaagtgaatctatactgcaggattcaagcatcgatagtgaagaatctgataaatctttgcaaaataaacaacatgagcattcaaaagggaaagaaatatgtgtggatgaatctgaggatgtggttaaaactcatgaatgctctgaaccttctttgaatgctggaaataggaagcgattggtcctgaaattgccagttcgtgatttaaacaagtctgtatctgcagggaacacatttcttgaatgtgacaagaaacctgttcttgtaggctcttcatctaaatctccacaggaagctaatgaagtaaatcagatttactctcaggatccagattattcatctggtggtcagaggggggaacatgcaaaagttgaacatcgtttagagctgtttgaaagatatgatcgaaaaattaaatggggagggttcaaggtccgtacatccaaacgtttgaaaatgggggaacccttgccagtaactgcttatgctggatcaagttcatgccttcaagatcatgccaagattgagaatgttgccagtggacacccaacgcttgaaaaggagtgtggcaaaatttattccagtttagaaactcaacagcatggaggtcagacagacgatctggtttgtacgaaccagaaacatgctgagaatggttctactgaagatttggatggtggaaggaatggaaaagagaactctagcttcaatgaacatggggattatgatgaattagaaaaacaggactatgagtttgttgttgatacaaccacatctctctcctataccaatggaatcgaaaaccctcctgcattgaaagagaacccgacaccaatttcaacgaagtttaggataaggtcgaaaaggatttcaaagcatgatgaaagtcgtaaggcgaaaattgaatctttcatggaagatgggagaaatggtggaagtcatgctctatccgaaagcccagacatgaagcagaatctaaattcagaagtgcctgattatgatgatgctgttggacccagttcagatcatggagtccaggaaggcctagtaaaatcagtggctcagattgatagtacttccatgtctgccttgcaagactcacagaagtcaaattcacatgataagatgtataatgctgtttatagaaggtcaaagtcatctaaggctagaagtaatccagaaggtgacagtggaggtgtagcaaacacttcaaatgtgaacaatcgtaatcttgatgttggagtagacttctctgaagccacacttaatgtggttcgtcggacacggtccatggggttgaaggcaaccacccatgatgcaaatgccatgggatgtaccatcaaattgagggaagatgatgatggttcaaaagatgcatcagcaagtgtccaaaaatcttccatcagtgcatgcaatgaacgtccctatgaagaatgggcatctggctcaagggttagcgttggattaaggtctacaagaaataggagaagcagttatcacgttcatgacactagtccaccagatcgaaggacttcgaagtcacatcaaccaggaagaaactcatggttgatgttgtcaacacatgaggaaggctcccgatatattccccagctagaggatgaaacccttatccgagacaagctgttctggacatttgtaggtcatccgatgatggaacttgtcggatctgggatgctaggtactcccagtgcagtccacgtgtttacctgccaaagccaacagatggaaagaacaatggcccctccttaagtaatggtccctcctcaagcagtggtctgcagggtcatcaaatactatgttgcgcttacaatgctaatggaaccgtctttgttactggtagctctgacacttttgcaagggtttggggtgcttgtaagtccaatacaaatgactcggagcaaccaaaccatgaaattgatttattggctggccatgagaatgatgtcaattacgtgcagttctgtggctatgttgtagctccaagatcttcatcgcttgaggattaatgagcaacagtgatagagatagtattctacaaggtctagatgagatagagagccaaattgaaggagggaattttaagtggaggactgacagagaggatgtgcacatgaacattgaagctgcacttacagatttgattggcgaaccggcaaagaaacttcatacagctcggagtcgaaatgatcaagttttgactgattttcgcttgtggtgtcgcgatgctattgatgcaattctttcacgcattaaacaccttcaggttgcactggtgaccttggctatggagaagaggaagggaatgaaggcattgaaagaggaagacagagacgaggacaacatatggtggtggttggttcataggggtattgtttcttcatttatttgtatcagtgtgtttgcacttttggtaagagctgctgtatcactccatccttactctggtgctgggaagccacccaagtatggggactttgaagcgcaaaggcattggatggagatcacccttaatcttccagctagtgactggtaccggaatagcacctccaataatttgagctattggggacttgactaccctccccttactgcctaccagagttatgttcatggtcttttcctcagaaccttccatccagattctgtttcgctttatgattctcgtggccatgagtcctattttggaaagctgctcatgaggtggacagttttgtcctcggatgtgctgatgttctttcccgcagttttgtattttgttgtcgtgtactactctggtagctgcagtggacgtaaaagtgatgtggcatggcatattgcaatgattttgctcaacccatgtctgatactgattgatcacggtcattttcagtacaattgcattagcttaggccttgctgttggagctgctgcggccatcctctctaacaaagacctgttgggttctgtcctgttctgtcttgctctcaatcacaaacagatgagtgcctattttgcgcctgcatttttcagtcatcttttgggtaaatgcctgaggcatcagaatccacttctcgaggtgacaaaactgggcttggtggtcataggtacatttgcccttgtttggtggccatatctgcagtcagtggatgcatttttgcaggttatggccgagtccatcaagcgccacctcgccactcaaggtaaatcctccgatgccctaactttcgccgatcttcattccaaattcgcttccaaaaccggcccaggatgcattaaaaacaagtgggctgtgctttatttgctcaaagtcatctccgaggatcggaagagccaaatggttcgatctgattctagggtttctactgggtttttcgcttccacagtgtccggtggacttcctgcattgtttgatgctgaaactaatgattattctagggttgttaatgataattctagggttttgcataaccagggaaaggtagaaaagggttggaatggtggggtcttgatggtttctaaagacccggaaaatattcgtgatatggcatatagggagtttgccaatttgttgagggaagagaatgaggtgtctgaagaggttttggttagggatgtgttatatgcttgtcaaggtattgatggtaaatttgtgaaatttgataaaatttttgatgggtatgtgttaccggaaactgttcaagtaccaagagctactaggattatggttcggaagctttgtgagcttgggtggttgtttaggaaggttaaagggtatatttcggatagtatggatcgctttggagctgaagatgttgggactgtagggcaagccttttgtgctgcacttcaagacgagctttctgagtattataagttgttagctgtgcttgaatcacggtcaatgaatcccatccctttggtttcagaaactgcaagttcagggaactatctttctctgaggagactgtcggtttggtttgctgaaccaatggtgaaaatgaggctcatggctcttcttgttgatagttgtaaggtgttaaggggtggggcaatggctggggtaattcatatgcatgcccaacacggtgatccacttgtgcatgacttcatgaggcgattgcttcgtcgggtttgttctcctctttttgagatggtgagaagttgggttctagaaggggagcttgaagatgtttttgctgaattttttgtgttgggtcaaccagtgaaagccgagtctctttggagggaaggttacagtcttcatgctggaatgcttccatctttcatatcacagtctcttgctcagcgcattttgaggactgggaagtccataaatttccttagagtttgctgtgaggatcgtggttgggctgatgctgcaacagaagctgctgcagccgctggtaccacaactacaagagggggtcttggatatggtgaaactgatgcactcgaatctctggtcaccgaagcagcaaagagaatagacaagcatttgatggatgtgatgtacaagagatataaattcaaagaacattgtcttgcaattaagcgatatttactacttgggcaaggtgattttgttcagtatttaatggacaatgttgggccagaattatcagagcctgctaatactatcagctcattccagcttgctgggttgttggaaagtgcaattcggtcatctaatgcgcaatatgatgatcctgacatattggataggttaaaggtcaagatgatgccacataatactggagataggggttgggatgttttctctttggaatatgatgcaagagttccactaaataccgtgtttacagagtctgttatgtcaagatatttaagaatattcaattttttgtggaaacttaggcgggtggaacatgcacttattggggcttggaagacaatgaaaccaaattcaattacttcacattttttcagtaagctgcaacatgcagttaagatgcagttacttttgacatcaaggcgatgccaagttctttgggatgacatgaaccattttgttacaaatttgcagtattacattatgtttgaagtcttggaggtgtcatggtctaatttttcgaatgaaatggaagttgctaaagatcttgatgatctacttgcggcccatgagaagtatctacactcaattgttgagaagtctcttcttggagagcgatctcaaaccctttataagtccctctttcttttgtttgaccttatcttgcgatttcgaagccatgcagatcggttatatgaaggaattcatgagttgcaagcaaagtatggatctttcttcaccattgtttggcctttagatttattggtaaagtatttgtttgaatggaacatggttctagagatggtcctgcctccattatgcaccttcctgatgattgcctatactttattttccaatggcttgactctgggtctgatcgcgaatcttttggcttgacttgccgtcgttggcttcatattcagaattcaagtcgtcaatccttgcagtttcactgctcattaagcctacccaacattcccttattatgtcagactagcatgagcattaaatctttccatctttataggttgctcaatcgttttcgccagcttcagtctttgtccttgtccgggtgcatggatctacatgattcaggcttaactcaattgcaatgttatggctcaaatctgcaggcacttcatttagattgttgttttggcatcaccgataatgggctttccttggttgccgctggctgtccttcattgacactcatcagtctctaccggtgcaatgtcagcgacgttgggttagagattttatctaaatcttgcttggctttgaaagatgtgaatctttcatattgctcacatatatctgaccgtggaataagagctatttcacaacattgctgtcagcttcgggccgtcagaatttcttactgtagaaatgtcagcggtgttggctttaaagggtgttctcaatctttaacttatttagaagctgagtcttgcaagcttgaaccagagggtatattgggtattttaagtggaggtgggctcgagtatttgagcatgtctagtctaagctggtgcattcatggagacgggttggcagctattggtgctggatttgccacaaggcttagaacccttaattttcgattgtgcagaactattgacgatgagtctattgcagcgattgcaaaagggtgtcctctactgcaagagtggaacttggcattatgtcatgaggttaggatatcagggtgggaatcaattgggtcaaattgcaacaacttggagaggcttcatgtgaatagatgtcggaatttatgtgataaagggtttcaagcattgagggatggctgcaagcgtctctctgtcttgtacatcaatccgcgtggtcgaatttcttcaacagcaatcgagttgttcaaattgttaagaggtgatgtgaagatcaaagaagaagaagtaatgtgcattgcacctagttgggctttttaactcatcatcttcctctctctctccttctcaccatgcttcgccgagatccgtttcaccgagatccgatccgacgatcggcccatcatccccttcgacgagttcggattcaccaaccaaggtcgcctggagctcaatgtctctcagatctccctctcaaaccctagcccagacctcgaccgttccaagctcggcttcttcctctgcaccagagcttcatggcctcaggtccttcaacagatcgaagacgctgagatcaactgtgctctccattccactctcatcaagaaagtctacattttcgattccctcaacactgccaacagtttcaataccctgtatctccacaaagatgccgatcagtacaccctcgtcttcgctaattgccttccacagatgaaggtctcgatgaacgttcgatccgcaatgtacaatctcgatgcaaagaccaatcgccgcgactatttatcggccggtaggactgttctccccacggtatatttcctgttctcgcttacatatttcactttggctgctgtttggatatgcgttctgtataagaagcgtttgactgtgttcggaattcatttcttcatgctcgctgttttggtcatgaaagcattgaacctcttgtgtgaggctgaagaaaaatcgtacattaagcgaaccggtagtgcacacggttgggatgttttgttctacatattcagttttttgaaaggaattactttgtttactctgattgtgttgatcggcactggttggtcgttcttgaaaccctatttacaggataaggaaaagagggttttgatgattgtgattccacttcaggttgttgcgaatatagctcaggttgtgatcgatgagaccgggccctttggacaggattgggtttcttggagacaggtgtttctgttagttgatgttgtttgttgctgcgctgttttgttcccaattgtgtggtcaatcaagaatttgcgcgaggcggcgcacactgatggcaaagcagctgtaaatttgatgaaattgactttgttccgccaatattatattgtggttatttgctacatttatttcacaagggttgtggtatatgcattggagacaattacctcttataggtatctttggaccagtgtggtggctggggaattggcaacacttgctttctatgtgtttactggttataagttcaagcccgaggcacataatccgtattttgtggtcgatgatgaagaggaggaagctgctgctgaagcattgaaacttgaagacgagtttgaactgtgaatggatgatgatgagcctcttctctgcaagacaacaggaggagaagaagcatcaagcaaatcaacaccaaagagagaattctcaccagctttcatcgacatcactcagtcttggcaacaatcaaataaccaacttatcaacaatgaatctgcaattccaatcatcacaacgtcacattcttcgtcgttgatgaacctcctagccaatttgaacagaaagagaaggctcacccggcgctccaactccgctccttgtgtcataactgatgtgagggaagctttccacgattccatagacccaagacctgcaagaaaatcaacaccatcaatcgtcaggcaagccttcattggagtagctatatatgcaataattggcatgtcagtatacctattgaaaagcggaggttttaagggggacgccacattgaagccagtggacgccttgtacttcactgtcgtcactctttgcaccattggctacggtgacattgttccggacacaacattcacaaagctatttacttgtgctttcatcttggttggttttggtttggtagatatattgcttaatgggttggtcacttatattctagataggcaagaggctgttttgttgagcacagtggacgagaatcaattcaatacgatggttcgagcatatgtgattgatccagcaaaggggaggatgaggataaggatgaaagtgggattggctttggcagttgttgtaggttgtattgctatagggacagttacagtgcatttattggaggatatgagttgggttgatagtttttatctgtctgtaacatctgttacgacagttggttatggggattatgccttcacgacattaacaggcaggtgttttgctataatttggcttttagtcagcacattggctgttgccagggcatttttgtatctcactgagctcaggattgacaagaggaaccgtagaattgccaagtgggttcttcagaagaagatgactcttggggatttagtggctgcagatattgatgataatgggtgcagcaatctttgtctgaggtggcttatatatatcaagacatctttatgatatatagactcttcatcgtcatgttttgcagactggaataatcatgttgaagcagctgatgaaagatatgatgttattgtggtaggaggaggacatgcaggctgtgaagctgccctcgcatctgctcatttaggggcaaaaacacttcttctcactctaaatatcgatcggattgcatggcagccttgcaatccagctgttggtggacctgcaaagtcacagctggtacatgaggtggatgcacttggtggtgaaattggaaaggttgccgataggtgttatttgcaaaagcgtgttctcaacatctcaaggggccctgctgttagggcattacgtgctcaaactgataagagagaatatgctatgcatatgagaggcattgtcgagaggactccaaacctctctattagagaggcaatggtgacagatattttattggggaagaatgataatgtggaaggtgttcgaacattttttgggatggacttctatgcaccttctgttattctcacaactggtacttttatgagtgggaaaatttgggttggtagaacttctatgccagcaggaagagctggtgagtcagcttcacatggtctgacagaaaacttacagcttcttggatttgaaactgaccgattaaaaactggcacacctgcacgtgtggactgtcgtactgtagatttctctggattggaaccacaacgtggagataagcaggttggttggtttagttttgatcctgagtaccatatagaaagggagcaaatgtgctgctatcttacacgtactacaaagagcacccaccaactgattcaagataacttgcatgaaactcccacttatggaggatgggttgaagctaaggggcctagatactgcccctccattgaagaccagattgtaagatttcaagataaagagtctcatcagatttttcttgaaccagaaggtcggaatgtgcctgagctctatttgcaggggttttcaactggtttgcctgagagacttcagttaccactcttgagaacattacctggacttgaaaactgttcaatgctgaggcctgcttatgccgtggagtacgacttcttccctgctcatcagtgctctaggtcacttatgacaaagaaaattgatggacttttcttctctggtcaaataaatggaacaacaggctacgaagaggctgctgcacagggaattatatctggaattaatgctgcaaagcactcagagggtaagcccctcattgttcttgagagggaaagcagttatatagggactttgattgatgacttggtcaccaaagacctgcgagagccttaccgcatgttaacaagggttctgatacacagttcttgtaccaaaaatttgttctctttgtcggcattttctgcttctctgtctccacctactttttccctctgttcgatttcttcaagagaagattcaaaagaaatgacaggtcttcgaattcaaaccaatcggaggtttcttctgcagaaaacagtcttaaagattcgattcctattgagccaaaaacagagttgcaaccgtggatagaatccaaacaagaagacaatgaattttctgatgggtttgaccaaaaacagacacccgagttctctttcaaattcaagtttccaacttttgaagaattcaatcggagcaggaaagaaaatgggggtttcagctttgaagcagccccagatacaagcatcgctaagtacgagttcacgccgtcaagtgttctagttctgcggtggaagcaaataactcgattttaagcttttatgccaaggtaggctgccaggaagatgtagtgaaggtgtacgaatccattggaactctgtcccaggtttcttggaatgcaataattgatgctcacatgaaaataggagacacccacaaagcatttattgtgtttcagcaggcacctgagaagaacattgtttcgtggacatcaatgatcacggggtatgcaagaaatgggctcgaagaacaatctctaagcttttttgttgatatgatgagagatggtctcaaagcagatggttttacatttggagctgttttgcatgcgtgttcaaacttggcgacgctgaagcacggtaaaatggtccacggttgtgtaattcattatggtttccatgcttatacttatgttggcaatggcctaattaacatgtatgccaagtgtggggacataggcggctcaaaccaagcatttaatggtattgttgacaaagatctcgtctcttggaatgcattgttgattgcatttgggttgcatggacaagctagcaaagctctacggctttatgaagaaatgggtgaatgtgggttgagaccagataaagtgaccttcattggcctgttgatgacttgtagccattcgggacttgtggagaaaggtcgggctctttttgaatcaatgagctcagtttatgggatttcccctgaaatggatcatgtggcatgcgtggtggatatgcttggtcgaggtgggtacttggaagaagcaagagagctggcaaataagtatctaggaacagatagagcaagtattagatctcgtgaagctctttttggagcatgttttgctcatgcggacacagaaatgggaacccaactgggtggagatttgaaacttttagagcctcgaaatgagatgagttatgtattgttgtcaaacttgtattgtgcgagtgggcagtggaaagaagcagaggtggtgaggaagacaatgatagatcaaggtgtgaagaaaatgcctggttgtagctggatcgaagtgaaaaacaaggtgatagcttttgtggcagggaggcattcaaatccacacatgaaagagttacatgagatactgtactttgaacaagaaatgagaaatccgtgttatgctggatcacaatgaggactgcagataatcgattcattgaacacaaaattcaatcaattcgattcgattccaaatctccaactccctccaatcaaaaccaaaaacccagaaaccaaaacaccaatcaaaaccaaaacatcaatcgccatgaaacagagtcggagagtctgtgcgagctcgccgggactgagactccgaacgaatactccgagaattgcgagcaggaagattcagggcggtggtcggaagagcttgtcggagagcttcgcggtggtgaaaaagtcggcggatccacagagagattttagggaatcaatggtggagatgattatggaaaacaatatcagggggtccaaggacttggaagatcttcttgcgtgttatcttcaactgaattctgatgagtatcatgaggtgattatcaaggtgttcaagcaaatctggtttgatcttgctgatatcagaatgcaaatacaggttgtgcagttgttctcgtgtttggataagataagctatattgagtgggcacaagattctgaatacatactctgtggtctctataagagaccaatgatacaggcatggtcattgaaacagcctgagtggacgtgcaagatagatgagggtcctgctggtattgcttatgccaggtggagccctgacagccgccacatacttacaacgtctgacttccaattgcggctaacagtttggtcattggtgaacacagcttgtatacatgtgcaatggccaaagcatgcttctaagggagtctctttcactcaagatgggaaattcgctgcaatttgcacaaggcgtgattgcaaggattatgttaatcttctctcttgtcacacgtgggagataatgggtgtttttgctgttgatacattggatttggctgatattgaatggtcaccagatgatagtgctatagtgatttgggattcacctcttgaatatcaggttctgatttactctccagatgggaggtgtctattcaagtatcaagcatatgaaagtggacttggtgtaaaaagtgtttcatggtctccttgtggccaatttctggcagtgggcagttatgaccagatgttacgggttttaaatcccttaacttggaaagtatttgctgaattcatccacctatctactgttcgtgctccttgttgtgctgctgtcttcacggaggtagatgagccattgcaacttgatatgtctgaattatgtttgagcgatgattttatgcaagggaattctggtaatttccatgttgcttatgtcactgactcctcctcctccgccacctccgccgccgacgactccgacgaaccaccgcagagcgccaccgccgcgtggctgaagaagcggttcttcgtcgaaaccctagtcggaattctcccctctgaagaagactccatcccctgcaacttcctcctccgcctcctccgcaccgccggagccgtcggggtcgagccggcttacagaaccgagctggagaggaggatagcttggcagctcgatcaagccacgctgaaggagctgatgataccggcttttagccacacttgcgagacgttgttggatgttgagcttgttgtgagattggtgaagaagtttgtgagtttggatgaaggggttcgaagtggagccgtgctggttaaggtggctaagctcgtcgattgttaccttgcggaagccgcgctggactccaatttgagcttgccggagtttgttgagctcgccggagctcttcccggacatgctcgttccaccgatgatggcttgtatcgtgccattgatacctaccttaaagctcatttatgtcaggcgcatccaggggtatcaaagcaagaaagaaagaccctctgtagattaatggatagtcgaaaactctcaccggaggcaactctccatgctgctcaaaaccatcgcttgcctgttcgagccgtaatccaagtccttttctcggagcaaaccaagctcaaccgacaggttgattggagtggctctttcaccaccggaacaagaagccccaaccttgggctcgagcagcctgcacggtgccaatcgaagcgtgaaatgacaactcaacagatggagataaagaggttgaaagaagatgttcttaggctgcaaagccaatgcatgaccatgcagggacagattgataggttgttggagaagaagaaagggttttttaggtggaagaaattgggagtgccggcttcgaaaaatgttggtggattgggtgagaggatcgaggagggggaaggagaaggtgagggtggaattgggcgacaaacgccgatggatttaaaggcaaagttcgggcaaggaggaaggactccgcgaaagtggagacaatcggtgtcttgaatgcgctcatggcgtggaatggttcaaccagaaagtttgctggaggatttattaccattcatggatggaagccctaaagatcatcatgtcagtctatctcataaacgtccaagagagagttctgagacttcaccccacaaaatatcatcccaagatgaattcaatgaaaaaacctcctctttgtttctcacaacagcttctggatctgttttggaatatagagtcccaaaatattcaggttcagctcaagacaaccaaattgaagagaattgggtgagtcacactcatccccagcacgcaaaactcgcaaggggtatttcagggatgcaatttcaagtcggaagaataattttccctctagatgatggtaggcttgcagaactgcatcttccgggccttggtggtgaaactgcaggcccaaattatcagatcaacatccgaagaaaagcatcactcaaatacatatggtcgatattagactcccctgagacagaaggatggaatgcagagtactgcactgaagaacgtggccccacaaattgcatcatgggcataaaagacgaaccaagtgacgaaaatgttgcaagatcaatgtcaagaggtcgaaagggcagcaaagagcaacaaaactacttatcccttggtagtattagtagtagcgatccccgcctgcatacggaattgtataatatgccggctaattggatcaacatgaactttcgcctacgagtgatgcaaggagggagatcgttttttctcatcacaggtagcgggttgactttcgaatatcttaatactgaaaatgtgtggatttggctgaggcacgaacacacgacagcgatgaaaggtgcagtgggatactataatggaagtttgtttttggttgatgagcacggaagtttgctcattagagaaagaagtagcgatggattagcgtggattaattgcacggcaatgaagaaagcaaggccgattcttggaggccctccgtgggataaattgcccggaaaaggtttgagagttacagcagaagatgcactgttctttgtgagcaaaaccggaagattactgcagtttacagttgcattgagaaggttcaaatggaaagactgtcgaaaccctccaaacaccaaagttgccggtatagtggatcaggaaatcttcagggaaaacatagtatttgtcataggaaggaacggtaggctatatcagtacaacaaagtgagcgaaatatggcatgagcaccgccaatcccaacacttggttttatcaagattgcccggaactgccatgaggccatcttcactgtcactaaccggttctcttttcatgctttctgaagacggagggcttgttgaatatcactggaacggattagatgggtggaattgggtggaacatggaacaccacatagaagtgtgaccttggttggttctccaggaccgtgctttcaaggtaatcaattgtttttgattggttccgatggtaatgtgtatctaagatacttggatcagacatggaaatggaaaaactgtggtttcccgtatccagaaagtacagcggttgaagatcagaggccggttggaaatgaagaaacttgtgtcgatgaagattttgcaacaagctttgagaaaaatgataaccaaaatactttcaacggaaactgtgattcaaaggtggcgccaatacgaccaattcccattgatatcattcagaaagttgaagatgctctcgagaaggggtctgatatgtcaaatcatggcatagttctggaagacgatcctgaatatcaacttatagtagattgtaatgcattgtcagttgacattgagaatgaaattgttattatccacaattttatccgagacaagtatcgcttgaaatttcctgagctggaatcacttgttcatcatccaattgattatgctcgagtggttaaaaagattgggaatgaaacagacttaacccttgtcgatttagaaggccttctaccttcagctattattatggttgtctctgttacagcatcaaccactagtggtaaaccacttccagaggaagtcctccaaaagacaattgatgcgtgcgatcgtgctcttgctcttgattcagcaaaaaagaaggtccttgattttgtggagagtagaatgggatatattgcaccaaatctttctgcaattgttggtagtgcagttgcagcaaaacttatggggactgctggtggcctttcagctttagctaaaatgcctgcttgtaatgttcagcttcttggtgctaagaaaaagaacttggcagggttttctactgcaacatcccagtttcgtgtaggttatcttgagcaaacagaagtttttcagagtacacccccttctctaaggatgcgtgcctgccggctactggctgcaaaatcaacacttgtagcacgtgtagattctattagaggagatccaactgggaagacaggcagaacctttcgggaagaggttcgtaagaaaattgagaagtggcaagagccaccccctgcaaagcaacctaaacctcttccagttcctgattctgagcccaaaaagaagagaggtggtcgtcggctgaggaagatgaaggaaagatatgctataacagacatgaggaaactagcgaataggatgcagtttggagttcctgaagagagtaaaataggtgatggacttggagaaggatatggaatgcttggtcaggctggtagtggcaagttgcgcgtatcagttgctcagagcaaacttgctgcaaaagtagctaagaagttcaaggagaagtattctggaagcagtggtgttacctcaggacttacttcaagtttggcctttacacctgtgcaggtttattccacttcttactctgaacaatctctgtaggaaattagctgcgcttgggtaccatcgaaatggcaagaaatgcaaagagaagtttgaaaacatctataagtatcacaagagaaccaaagaatgccgatcgagcagacaaaaaagcaagagttaccgattttttgagcaattagagctttttgccagccagtcctcacttccatcggttattcaaccatctctgacggaaacaactatggcgacaacggagatgacaatgaccgacatggaaataaagccctctagtgttgcatcaacatcaacatgttacaattccttgttcaatcccaaaccaccccactagtagtgcagcagcagagctcgtgatgtctacctctacatcgactacatccacatctggaaaagaatccgaaatcaatggcaagaagagaaaatttgtgaattactttgagagattaatgaaggaagttttagaaaagcaacagaaattgcaagaaaagttcatagatgcattagaaaagtgtgaaaaggatcgaatagcgagagaagaagcttggaaaatgcaagaattggctagaatgaagagagagcaagagatgatagcagaagaaagagccattgcagcagctaaagatgcagctttgatttcattcttgcaaaagatttccgagcaagcaagtccggtgcaattgccacaaaacccaactccaactccaatttcaattccaattccacctgagaaagttaatgagaaacaagggaatgatattattactgagaaatctactcaggttgttagctcttcgcggtggcctaaagcagaagttgaagctttgatcaggcttaggactaatcttgacttggaatatcaagacaatggacctaaggggcctctatgggaggaggtttcattgtcaatgaagaagattggttacaatcggaacgcaaagagatgtaaagagaagtgggagaatataaacaagtacttcaagagggtaaaagatagtaataagaaaaggcctgaagattcaaagacatgtccatacttcgaaatgctcgagtctatctatgaaaggaagtccaagaaggttgataattcagataattctggttgttactcaaagcctgaggacattttgatgctaatgatgggccagcaacaacaacaacaaaggcctgaatcattaacagaagatggtgaaagtgaaaatactgatcaaaatcaagaagataacggcggtgacgacgacggcgatgacaatggagacgattatcaaattgttgctaacagacccttttccgtgacaaacatagagtgaatgttagccggattctccaaaccttcggctggtgagatcctctggaatggtcatgacataactgactcgggggtttttcaccaatacaagcttcaactcaactggctctctctcaaagatgcgatcaaagagaaattcactgtccttgacaatgttcagtggtttgaagttcttgaaggcaagcaagggaagtctctccctgccctggagcttatggggcttggaaggttggcaaaagagaaaacaaggatgctctcaatgggtcaacggaaaaggctacaacttgcgaggttgctagcaattgatcggccgatttggttgttgacgagccttcggtggcattggataatgacggggtcaagttgctggagtatattattgagagcaccgaaagaagggtgggattgtcatcgtagcaacacatttgccgattaaatggggaaccacatgagcacaaccaagccacctgaaacttcaacagcagcaacaacaccaccaccaccactcaatttcaataacaatcttcaatacacaactgagctcaattcatacgaggccgcatgcaggctcgatgaggacttacagtccttcgacacaagcctccaagcacgcacgaaccaagtcatcaacaccctcgccaacggtgttgaggttcgtgccctctcattcgattcgctaaaagaagtaaccgaatgcctcttggagatgaaccaggaggtagtgaaagtgatcttggagtgcaagaaagacatatggaagaatcaagaattgtttgagcttgttgaggagtactttgagaacagcttgcaaactctagatttctgcactgcattggaaaaatgcctcaagcgtgctcgtgatagccaattgctcatcctcgttgccctccaactgttcgacgaagagcatgataaagttgaggggaacaaatatgagaggactttggaggagttgaagaatttcaagaatgctggtgaccctttcaccgatgagttcattcaaattttccaagctgtttataggcagcaattacaaatgcttgacaaattgcaaatgagaaagaaaaagcttgacaagaagctaaagtacattcatgcttggaggaaggtttcaagtataatcttcgtagctacatttgccacggtgttgatttgctcggtcgtggcagcagccatggctgccccgcctgtcgcggctgctttagccgctgcaagttcaattccactgggatcaatgggaaagtggattgattctctttggaagaactatgaaaatgctgtgaaaggacagaaggaagtacttagctcaatgcaagtgggtacttatgttgtcattaaggacttggataacattcgggtgctcattgatcggttggagattgagattgaatcgctcttgaatgttgctgattttgccattaaagaagaggcggtgatggttgggatagaggagataaagaagaaactgggggtgtttatgaagagtgtggaggatttggggtttcaagctgatatgtgtagccgagacattcgtagggcaaggactgtggttctgcagaggatcataaaacaacccaacaattgagttcaggactttttccgcgtacttgctttgtggacattaccgtgcttgctattgaagactgcccgggaggttgctcgtgccatctatgtgcgtcatgatccgtggtggcaatctgttggcattgtgatagcttctgttgtctcatggatgtacttgactatgatttttctgtcaggcactgctctgttcaatttggtttgcaatttgcaagtgatacacttcgaaagctatgggaagcttttagaaagggatttagatgtttcagtttatattgaggagcacatccgtttaacacattacttatctaagataagccacagattccgaatatttcttcttctggagttcttggtagtgacagctagtctttttgtggctctattacaaacaacagggaatcatggaatcctcaatttgataaatggtggtgattttgctgtctcctcaattgttgagcttacagattggagtgtgcaagcaatggttagctggatgctgtcagaatacttcggtagtcaaaatgtgtccattgttgccgaagaagatgttgaaactctctccaaagctgattcagctgatctgttggatgcagtggtaagcaccgtgaacgaatgcttagctgaagctcccaggtttgaccttaaaagacccgataaaactattgggaattcacaagttcttgaggccatcagcagatgcaactcaagtgggggtcctacaggaaggcattgggccctcgaccctgttgatgggacattgggttttgtacgtggggatcaatatgctgttgctttagccttgattgacaatggacgagttgtacttggagttcttggctgccctaattacccaatgaggaaggaatggttaaatattcatcaccaacactatcgaagtatgtcaaaatcgttgccttctccccattcttgggaagaaggatgtgtgatgtatgctagtagaggtagtgatgaagcatggatgcagccattaattcgtggcgatgagaagtttgagtggccgaactttgcaaaactgattcgggtttcttccattgatgatccagcactagcaactttttgtgaaccagtggagaagacaaattcaaaccactccttcacagcaggacttgctcatagtgtcgggcttagagataaacttgaccccaaaagtgtagcatacttcttcagatacacgactgggttagataagaatcttgttggagatttccttggaaatcatgatgaattctgtattcaagtgcttcatgaatttgctggggcatttgatttccaaggcatgaatttggataccgcattgcgtgttttcttggaaaattttcgattgcctggagaatctcagaagatacagagggtgctagaggcgtttgcggagaggtattacgagcaatcaccacacgttctggccaacaaagatgctgcgcttttgttgtcgtattcactcatactgctcaacacagatcaacataatgcacaagtcaagaggaagatgactgaagaagattttatccgcaacaatcggcgcataaatggagggaatgatctccctcgagagtatctcaccgaactttaccactctatctgtcagaatgagatccggatgaacacagagcagggtgttactggttttcctgttatgacaccaagccattggattggtctaatgcacaagtccaaacaaactgccccatttgtcatatgtgataattccggagcacacctcgactatgatatgtttgctatattgtcaggtcccacaattgctgctatctcggtggtttttgatcacgtggagcaggaagacattttacaaacttgtattgatgggttcttggccattgctaaaatttcggcttgttatcatcttgatcatgttttagatgatctggttgtatctctttgcaagttcacaaccctcttaggtccattatctgtggaagaatctattattgcttttggggatgacactaaagctaggatggcaacagtagccgttttcaccatagcaaataggtatggtgattttattcgttcgggttggaaaaacattctagattgcattttaagcttgcataagctaggctttcgcccccctcctctggccagcaacacggctggtgatttggaaccctcatccgaatcagaccgagggaggcccgccacaagttcttctgcaccaccatctcgcatgctatcggcaaccccatctcggaaatcttctggtctgatggggcgattcagccaactcttgtatctcgataccgaggaggagcctgtggcccaaccatctgaagaacaacttgcagctcagcagcgcactcttcagatgattcagaattgccacattgatagcatatttaccgaaagtaagtttctgcaagctgagtccctattacagcttgctcaggctgttgtcttggctgcggggcgacgtcgtaaggggaataataatgctctggaagacgaagaaattgcggtcttttgtttggagttgcttattgcgatcacgctgaataaccgggacaggtttatgcttctctggcagggtgtttatgagcacatagctagtgttgttcagtcaactgcaatgccttgtgctcttgttgagaaggctgtgtttgggctcctccggatatgccagaggctgcttccttacaaggaaaacctgacagatgagcttctcaagtcactgcaactgatattgaaacttgatgctcgggttgccgatgcttattgcgaaaacatcacgcaagaagttatgcaccttgtaaaagcaaacgcaatgcagataagatcccaaatgggatggcgcacaatcacttcgttgctttcaattaccgcccgacatccggaagcatccgaagctggatttgagacactatcgtttattatggctgatggggcttacctgttgccggctaattatgttctttgtgtgaatgcagctcggcaatttgctgaatctcgagttgggcttattgaacgttccgttagatcgttggatctgatggcaggctctgttgtctgtctttcaaaatggtcctgcaagacaaaggaagctcacggggaggaggaagctatgaaaatgaatcaggacatagttgagatgtggctgaggctgctacagggactgaggaaagtatgtcttgatcagagagaagaggtgaggaatcacgccattttgttgttgcagcggtgcttgacaggggtcgatgggatcgtcgtccttccaaatgagttgtggttgcagtgtttcgatctagtgatattcacattgctcgatgatttactagaaatcgcgcaagagaactctcccaaggactatcggaacatggaatcttcccttgctctatcgatgaaactctcatccaaagtgttcttacagttcctgcacgatctctcacaatcagcatctttctgcaagctatggctaggagttcttaatcgtatggagagatatgtgaaagtgaaactcagagggaaacggagtgagaagatccacgaactagttcctgagcttcttaagaacactctgcttgttatgaaggcgaaaggaattcttgtgccgagtgatgccattaatggggacagtttctgccaattgactttgcttcatgtgaagaacatagctccatctttgcaagttgaagtgttcccgggtaatgaattggagcagttgcatacaaaaacagctgagtaggggttagataagaatcttgttggggattttctgggaaatcatgatgagttttgcgttcaggttcttcatgaatttgctgggacttttgattttgaaggcatgaacctggatactgcattgcggttgtttttggaaactttccgacttcccggtgaatcacaaaagatacaaagggtacttgaggcattctcggaaagatactatgagcaatcacctcaaattctagctaacaaggatgctgctctcctattgtcctattcactaataatgctcaacacagatcagcacaatgtgcaggtgaagaaaaagatgaccgaggaagatttcatccggaataatcggcacatcaatggtggcaatgatctccctcgagaatttctgtcagagttgtaccactcaatctgcaagaatgagatccgcacaacaccagaacaaggtgctggtttccctgaaatgaacccaagccgttggattgatctattgcacaaatccaagaaaaccgctccgttcattgtttcggattctaaagcctaccttgaccatgatatgtttgctataatgtccggtccaaccattgctgctatctctgtggtatttgaccatgcagagcatgaagatgtataccaaacctgtatcgacggattcatagctgttgcaaagatttcagcatgccatcatcttgaagatgttttggatgatctggtggcatctctctgtaagtttacaacccttttaaacccatcatctgtggaggagccggttctagccttcggcgatgactcgaaagcccgtaatgcaactgtaacagtcttcaatattgcaaattggtatggtgatttcatccacacgggctggagaaatatcctcgattgcattctaaaattgcacaagctcggtcttcttcctgctcgtgtggcaagtgatgcagcggatgactcagagctttcttcttctgaccctggacatgggaagcttcttacaaattctctatcttcagctcacatgccatccataggtactcctaggagatcttctggactgatgggccggttcagtcagcttttatctctcgacacagaggaaccaagatcacaacctactgaacaacagctcgctgctcatcagcgcactgttcaaaccattcagaagtgtcacatcgacagcattttcacagagagtaaatttttgcaagctgattccttattacagcttgcacgggcactcattttggctgcgggacgaccccagaaggggaatagttctcccgaggacgaagacactgctgttttctgcttggaattgcttattgctattaccctaaacaaccgggataggattatgcttctctggcagtgtgtttatgatcacatatctagcatcgttcagtcgacagtgatacctggtgctctggttgacaaggctgtttttggactccttcggatttgccagcgcttgctgccctacaaagagaacttggctgatgaacttttgaggtcactacatctggttctgaagcttgattctcgtgttaccgatgcatactgtgagcaaatcacacaggaagttagtcgtcttgttaaagcaaatgccactcacatccgttcctcaacgggctggcgaacaatcacgtccttactttgcatcacaacccatcacgtagaagcttctgaagcaggttttgatgcactaatgttcataatgtctgatggagaccacttgttgccagccaattacgtgctctccgtagatgcagcaaggcaatttgctgagtctcgtgccggacaagccgaccgatctgtacgtgctttggatcttatggttggttctgtttcttgtttagcacgttgggcgcaagaagccaaggaatcgggagaaacaacagaggctgtaaaaatgtctcaggatataggggagatgtggctgaggcttgtgcagggattgagaaaagtgtgtttggaccagagagaagaagttcggaaccatgctctcgtatcgttgcaaacgtgtttgacaggagctgatggggtccacctttcgagtaatttgtggttgcattgttttgatctggttatattcacaatgcttgatgacttgcttgagatctcacaagggcactcccaaaaagattaccgaaacatggaagggacactaatccttgcattgaagctcctgtccaaagtttttttacagttacttcacgagctctcgcaattaacgactttctgcaaactatggcttggggtgcttagtcggatggagaaatatatgaaggtgaaagtcagaggaaagaaaagcgagaagcttctagaactagttcccgagcttctcaagaacaccttgcttgtaatgaagagaaagggagtgcttgtgcagaggagtgcccttggtggagatagcttgtgggagctaacatggttacatgtaagtaacattgctccggctttgcaatctgaagtgttcccagatcaagatttggagcagccacagactaacgaagctcatatatcaggaattgaaactgtttctactccaaatgcagttaatccagaaggctaatgtatagacgcctgtaccttcgcgagctcacaccagcggtttctagggtttctcagtcatcactctctctcctcatcctcatctcatcatcatcttctctgaccttctctgtccgcaagccctacccctgcgtatcgtgcaggttcagcaacgaacgcaataggagccccagccgcgagaagcatagagagagaaacagcagtgaaagtagagagagtgaaggggacgaggggcaaggacatgtgtggagcgtcgataatgcgatggctgaggagaggactggtccgaggaggaagagagggaagaaggtgaggagtgtgaggaagaggtctaaaggcgataaggttatggtctctggtgctatgttaatggaggttgagactgttcttcaaactcagtctggcgccgccgccacagctacatcatttgccctaaaaaaccctagcttatcactcaatcccaatcccaagcttttcaatggagttttctccaagaaccgtgtctctttctcctataacaatctcttctccaaagcctcccttcgttgcttcgcttcttcaactgccatcgacaacaaactcaaagtccagaaccccatcgtcgaaatggacggcgatgaaatgactagaatcatatggaggatgatcaaggacaagcttatttttccatatttggatttagatattaagtatttcgatttagggatattgaatcgcgatgccactgatgataaagtcactgtagaaagtgctgaagccactttcaggggatccagcagctgcggtgaagcaagccctgccagtattcggtcattgcaagagcgaggcgggcaaagcaatcaagaggctgtaggttcttctgcaaagggaaaggaaaatgcgtgtgagtccaatgcggagactgagagttcatcaaagagacctgaggctgtagaaaaacgaggcgaagatatgccttgcgttttcacacaaggacatggtcctaatggaagaagaatagagggaatcctatacaagtatgggaagggagaggaggtaaggataatgtgcatatgtcatggaagttttctctctccggccgagtttgtcaaacatgccggtggtactgatgtggcaaatccactcaagcatatagtcgttaacccttcctcgactcccttcttgtaaatggaactttcatcctttcaaaaccttctcttcatcttcctcatctctctctacattttccacttcttcctcatccgaaaacccaaactgacccaaacaacaggcttcaaattctacccattcgtcggaaccctcccagatttcatccaaaaccgccaccgcttcctcgactggtccaccgaagtcctttcccactgccccaccaacaccgccgtcttccgccgcccaggcaaagtccacggcatcatcaccgccaaccccttaaacgtcgaacacatcctcaaaaccaacttcgataactacccaaaaggcattcgattcataaccctcttacaagacttcctcggccaaggcatcttcaactccgactcccatctctggaaagtccagcgcaaaaccgcaagttatgaattcaacacgaagtctctccgaaatttcgtgttggaaaacgtaacggtggagacccaaacccgattggttccgatttttcagaaatcggccaaaaccaaccgggttttcgatctccaagacgttttggaacggttcgctttcgataatatttgtaaattagcttttaacgttgatccggggtgtctcggcggcgatggaaccgctggcggggagttcatgacggcctttgaagaggcggcgacgcttagctcggggaggtttatgtatgttttaccaaatttatacaaaatcaagaagtttttcaacatgggttcggagaaaaagttgatggattcaattggggtagttcatggattcgcagataagatcataaaatccagaatggaagagagaaccgagaagcgagacgaggatttactgtcccgattcatcggaacagaccataactcggccgagtttctccgagatatcgtcataagcttcatcctcgccggccgcgatacgacgtcgtcggctctcacttggttcttctggttactctcctctagacccgagattcaaaaaaagattctccaagagctcgaaacggtacgaacccgaaacgcgaaacgtaccggcgaaacgtacagtttcgatgagttacgcgaaatggggtatctacacgcggcgatttccgaagctatgagactgtaccctccggttcctgtagacacgaaggcgtgcaaagacgacgacgttttaccagacggtacgattgtgaagaaggattggtttgtgacctatcacacgtatgcaatggggaggatggagagtatatgggggagtgactgtagggaatttaaaccggagaggtggattgagaacggtacggtaaaacaggagagtccgttccggtatccggtatttcatgcgggtccgagaatgtgtctcgggaaggagttggcgtatattcaaatgaagtcgattgcagcgtccgtgatggagagattcaagattgacgtattaaataaggataagtgtagaactttcgttgcaccacttgagagactaaagctggaatatatggttcgtggtgagcagaagaatctcttcgagctgatcaaaaccattgcagcttcacaaggcttaagagggttttggaaggggaacttggttaacattcttcgcacagctccatttaaggcaatcaatttttatgcttatgatacatacagaaagcgacttctcaaattctccgggaatgaagaaactttgagaggtttattgctggtgcttctgctggttactgctactgttctgtgcctaccaatgtttcagatcaggacaaagatggtagcacctggtggggaagcattgggtggtgtgattggtgctttccgctacatgatccaaaatgaagggtttttttctctttacaagggcttagtgccctcaattataagcatggcaccttcaggtgctgtcttttacggtgtttatgatatattgaagtcagcttatctgcattcaccagaaggaaggaaaagaattcaacacatgaaagaacaagtaggggaacttaatgcttttgaacaactggagttgggtactgttagaacattaatatatggggcaattgctggtgcttgttctgaagctgctacatacccatttgaagttgtgaggagacagcttcagatgcaagcccgggaaacgaagattagtgcactggccacttgtgtgaagttggttgaccaaggtggtgttcctgctctgtatgcaggactaattcctagccttcttcaggtgcacaggtgggtgaagatgaatttggatacatgcttgctgatattttaaaggagaataatgtaaacaatgaaggaatgcgctttgaccctggtgcccgaactgctttagcatttgtgacactgagaaatgatggggagcgtgagttcatgttttaccggaatcctagtgctgatatgctgcttcaagaaactgaacttgattacgatttaattaggaaggtaattgaggagtatttttacttcgcagcaatccaccacatctccaacatcgtccgccgcgacatctacatggagcgaaccctaaacaagatgcgaatctcctcctccaccgtcacctccgagctcgtctaccgcgtcctccgcagctgctcccactccggcgccgagtccttccgcttcttcaactgggctcgctctcaccacccttcctacgaccccaccaccctcgaattcgaagagctcctccgaaccctagctcgcactcgccattgggaaaccatgtggaaagtcgccgaacaaatgaaatttcacaatctccctatctcccctgacctcatctccttcatcatcgaacactacggcaagcacggcctcatcgatcaagccgtcgagcttttcaacaaatcgaaaacgttcagttgtccccaaaacactcagatatataactcgcttctcttcgctctctgcgaggtcaagaatttccagggcgcttatgctttgattcggagaatgatccgcaaaggagttgtaccggacaagaaaacctactcgatcctcgtcaatgggtggtgctcggcgggtaagatgaaggaggcgcaagaattcttatcggagatgagtcggaagggtttcaatccaccagttcgcggccgcgatcttctcgtcgatggattgttaaacgcaggttatctcgaagcagcgaaagagatggtgaggaagatgaccaaagagggtttcgtaccagacatcgaaaccttcaattctctatccgaagctctgtgtaaatcaggggaaatcgaattctgcattgaaatttaccatactgtgtgtagattagggctttgtcccaacacagacacgtacaaaaccctaataaccgctgcttcgaaagcaggtcgagtcgatgaagctcttgcgattctccatagatcaatggaagatgggcagaagccatttccgagcttgtatgccccgattctgaagggactttgcaggagaggacaattcgatgatgcgtttagctttttcagtgatatgaaagtgaaagggcatgaaccgaatcgacctgtgtatacaatgttgatcaagatgtgtagtcgaggagggagatttgtagaggcagcgaattatctggtggagatgactgagatgagtttgtcgccattgtcaagaacttttgatatggttactgatgggttgaagaattgtgggaagcatgaattggctaagaggattgaggaattggaagtctctctccggggtgtttgaaggacatctaccgaggacataaagtctcttagattaattactgccattaaaacaccatatttaccggatggcagatttgatctcgaagcgtatgatgacttggtgaacatgcagattgaacatggggccgaaggcgtgattgtaggtggcacaactggtgaaggtcaattgatgagttgggatgagcacataatgctcatcgggcacacggtcaactgttttggtgcatcaatcaaggttatcggcaacactggaagtaactcgacacgggaagcaatccacgcaactgaacaaggttttgccgtcggaatgcatgctgctcttcacatcaatccgtactatggcaaaacctcgttggaaggtttggttgctcactttgaaagtgttctccccatgggcccttctattatatacaatgttccctcaagaactggccaagatattcccccacgtgtgattcacactgtgtcacagagttctaatttggcgggcgtgaaagagtgtgttggacatgaccgggtagaacagtatacaaaaaacggaattgcagtgtggagtgggaatgacgatcagtgccacgattcaagatggagccatggtgctactggagtggtatctgtcgctagcaatttgattccaggtttgatgcgacaactcatgtttgaggccaaaaacccttctttgaacgcacgactcatgcctttaattgagtggcttttccatgagcctaatcccatcggattaaacactgcactcgctcaactcggggttgtgaggccggttttccggctaccttatgtacaacttcctttggcaaagagggtagaatttgtgaatttagtgaaggaaattgggagggagaatttcgtaggtgaaaaggatgttcaggttcttgatgatgatgactttattttggtgggtaggtactagcttcaacatcttctctacctctcttcacacccacccaactctacccacaaccccaaactcatcaaatcactccaaaccagcaacacccatttcactactcttgatgtctcttcagattcccaagataaacaaccataccgccatctcaacaactccaatttcatttcattgccagtacttgaaaacaacaaacaaggggttgttcaatcagctgatgatggtgcacttgattttctgcccctaaggtgtaagttcatgctcaattctatcctacaactgcctgtatctagtttgaatgctttctttgattctgctaagtttgagttatttgaaattgatttggtcagtctcttgaaaggtttagacctttctggcaattgggaaaaggctgtcttgttgtttgaatgggttttgttgaactttaattccctgaacatcaaattggacaaccaggttattgaattaatggtgaggattctcgggagagagtctcagcattcgattgcatcgcaactgttcgatgaaattcccattaaggactatttgcttgatgtccgagcatatactactattcttcatgcttattctcgtactggtaagtttgagagggcaatttctttatttgaacatatgaatgagaaagggcttgcaccaactttggttacttacaatgtcatgctggatgtttatgggaagatgggtcggtcttggaataaaattttaagccttttggatgagatgagaatcagaggacttgagtttgatgagtttacttgcagcactgtgatatctgcttgtgggagagaagggttgttggaggaagcaaaatgcttttttgctgatttgaagtctcagggttatgtaccaggaacagtcagttataattctctgctccaagtatttgggaaggcagggagttattcagaagctttaagtgttttgaaagaaatggaggaaaataactgcccacctgattcggtgacttacaatgagcttgtcgcagcatacgtgagagcaggatttcacgaggaaggagctacactcattgacacaatgacccgtaagggtataatgcccaatgctgttacatatacaactgtaatagatgcctatggaaaagctgggaaggcagacaaggctttgagtctgttcaaccagatgaaggaattgggttgtgttcctaatgtgtgtacttacaatgccatccttggaatgctagggaagaagaaatcacgatcagaagagatgatggggattctatgtgatatgaagtcaaatggatgtgcccctaatcgtattacatggaatactatacttgccatgtgtggtaatagagggatgcacaaatatgtgaaccgggtttttcgtgagatgaagagctgtggtttcgagcctgatagagacacatttaatacattgataagtgcatatggcaggtgcgggacgggtattaatgctgcaaaaatgtatgatgagatgattaaagcagggtttactccatgtgttacaacgtacaatgcgcttctaaatgcactgtctaggcgaggtgactggaaagcggctgaatcggttattctagacatgagaaacaaggggtttaaacccagtgaaacctcatactcattgatgatccattgttatgcaaagggaggacacgtgagggggatagaaagaattgcacatgctatttataatggtcatatctttcctagttggatgcttttgagaaccctagttctttcaaatttcaagtgtaggtcactgatgggtatggagagagcatttctggaactgcaaaagaatggatacaaacctgatttggttttattcaattccatgctttcaatttttgcaaggaacaagatgtttgatcgtgcccatgagatgatgcagttgattcaggagagcgggttgaagccggatattgtgacctataatagcttgatagacatgtatgccacagccagggattgttggaaagcagaagaaatcctcaaaggaatacaaaaatgcggtggaaaaccagaccttgtgtcttacaacaccgtcatcaaagggttttgcaggcaaggactcatgcaggaggctataagaactctctcagagatgacaactagggggatcagaccatgcattgtcaccttcaatacatttgtggcaggctatgcagggcagggatttttcactgaagtaagtgacgtgatcagttacatgattcagcacaattgtagacccaatgagctaacctacaagacagttgtggatggttattgtaaagcaatgaagtacaaagaagccatggactttgtgtcaaaaattagggaaacagataaatcctttgatgaactatctttgcaaagacttgcatcttgtgttacggagcatatggagtcatgaatggaagaaccttgcacttttgcttggaacactctcattagaggaaacttgaaggacaaaaatgcccataaagtcatttcattgtatgaccaaatgtcatgcaaatcaattgagcctgaccactataccttcacgctagtcctcaaagcatgcaccaacttgtcattgactgaagctgtgaagcaatttcattgtcaggtcattaagcgtgggcttgaaaatagtccctttgttcggaacaagctgattcatgtctatgcagtttctgggtcaatgcttgatgcccggaagctgtttgatgcaagtcctgaactggacgttgtgacatggaatagtatgcttgaagggtactctgataatggagatagtgaaccactacaccaagtgtttgattcaatgccgtatagggatgttgtgtcttggaataccatgattggttattatgttcaagtgggtaagttcgtggaagctattgagatgtttaggcagatgcaagaggaaggagaacaaccagacagagtgacattggtgagtgttttaaccgctattgcccatttgggtgctcttgcccaaggaaaatgggtacatgcttatattaggaagcatggaattgagcttgatgagaaccttggatccgcacttgtcaacatgtactccaagtgtggtttcttggacggagcaactgaggcattcagtgaaaccaaaaggaagagtttggacacatggaatgccatgattggggggctagctgcaaatagccgaagcttggaagcaattgatcttttttcacagttggagcactctcacattcaacccaatgccacaaccttctcttgcattttaaatgcatgcagccatgggggcttggtagaggatggtttagcgtatttcaataagatgaaaattgtttatggcattgaaccggacattgcacattatggttgtgtggttgatctgttggggcgtgctggcttgtttgataagctggaggagatcatggaatttatgcctatgaaacctgatgcaattatgtggaaggccttattgggtgcttgtaaaatccacaggaacttcaagatgggtgaaaaagcaggtcttcaactcattgaaattgccccatatgaccacgcgagctatgttctgttatcaaacatgtatgcaatggctaacaagtgggatcaagttcataagctaaggaaaaccatgttggacaaaagaataaggaaaccaccaggttgcagctcgattgaagttgctgggattgttcatgagtttattgttggcgatacaaaccattacaaaaagaaagaaatctatgacatggtagacgagatgggggcaaaattaaagctagcagggtatgaaccagatactaggcaagttttgctggatattgacaaggaagaagtgaagcaagcttcattgggtcatcacagtgagaaactcgcagttgcctttggctccatcaatacaaaaccaggaacaactatccgagtaattaagaatctccgcatgtgcagcgactgccattctgcgttcaagcttctctcaatgatttatgaccgtgatcttgttatgcgggattcaaaccgattccaccattttgcagaaggatcatgttcttgtaaggattattggatgggatgttctacatcgaaattggataatgaagaggctgtccagctctgtatggatcgaaagaggttcattaagcaagctgttgaacataggatgcaatttgcctctggacacattgcctatatccaatccttgaaaagagtttctgcggctcttcgtgattatatagaaggagatgagcctcgcgagttcctattagattgctacagaacgccaccgcctttcaaacgaagcactggtgtcatttcgatatcaccaaagtcgttctcagtaacaccactccaatttgaaaccaagtcatcatctttgaagataaactatctaaggtcaggtgggaacccatcagttgcggtcgaggagagaccccaatcacctgaaacagttcgtgttgaaatgtactccccaatgcactcttatgggactgatgggtatttcgcaatgcaatcatctcctatgaattcttcgttcttctcttattcttcccctgggcccgccaataggcctaattttcctcccccttcgcctcaaaattcccaatgggacttcttctggaacccattttcatcattggactattatggctatcccactaggagtagtcttgatcagaccatccttgatgatgagatctcagggctaaggcaggttcgagaagaggaagggatacctgaattagaagaggaaactgaacaagaagagcctgataaaaatgtacatatgccagagcagagaactaataatattgatgtaaactgtgatagagatgaagtcatagttgaagatgatgatgatgacagtgatgatggaacagacagtggaactgaaaacgagcgtcaggtggaagggttgcaaactcatggaagtcaaagcatagaactatcaaaatcacaaaatgtgggacaggttagtaatcaggaaactgcaattggtgatcgaggaaataataaggaaacaccagggtttactgtttatgtgaaccgaaggccaacaaacatggaagaagttattaaggatcttgaagctcagttcatgattgtttgtaatgcagccaatgaggtttcagcaatgttagaggctagtagagctcagtacttatcatcatcgaacgaatttgcagctgcgaagatgttgaatccagtagctttaatccgctccgcttcatctcgctcatcctcatcaagattcttattcaacacttccagttccagggatgagggttatgaaagtagtagtgattgctctgaggagtcctgtctgttttcaggtagtcaccagtcaacactggacaggttatatgcttgggagaagaaactctatgaggaagtccgggctggagaaagggttcgcattgcatatgagaagaaatgttcacaactaaggaaccaggacgttaaaggagacgatccttcttatgtggataaaacaagatcagccgttagagatttgcgtacccagataaaggtttcaatacactcagttgaagctgtttcaaagagaattgaaactttaagagatgaagaattgcagcctcagcttcttgaattggtaaaagggttagcaaggatgtggaaagtgatggcagaatctcatcaattgcagaagcggactctcgatgaagccaaactcttactagccggcacaccttcaaaactgtcccggatgaataagcacaccattatgtcaccttctgaaccacaccagctcgctcgttcagctgccaaccttgaaatcgagctacgaaactggcgaacctgtttcaagtcatgggttacatctcaacgatcctacgtaaatgcattaaaaggctggctccttcgttgccttcactctgatgctgacacatcaagtttaccatattcctctcctcttcggtcctctgggcctgggaccccaccaatatttggattgtgcatccaatggtcaaaatcccttgatgccagccgtgaggtcccagtgctcgacggactggattttttcgctgcaggggttgggtctttgtatgcaaaacagctaagggaagattctaggactccaattgggtcgaagcgggataatttgggtggcagcatcgatgaaccagtggaagatggggacactgctcttcatcttacctgtctctatggctatctgccttgtgtccagttattgttggaaagaggagctagcttggaggctaaggatgaagatgggggaattcctctccatgatgcatgtgcaggaggatttacagagatagttgaacttctgatccacagcaccagcgatccggagtgtgtgaaacgaattctagaatcagttgacgtggaaggggatacacctctgcatcatgcggctagaggcgaacatgtggatgttataagattgttgctggctgctggtgcttctcctacaaagacaaatatatatggaaagaccccaagtgagctagctgatccagacacggaagctaggagaatcctaggagcagccgccattgatatgccatgccagcagttcaggatgtctgcggatactaatgtttttgtggcttgggaagagcacatcatctcccaggagaaaggaaaccgcatggttcacttcttcttgaagaatgcatctggcgattcagtccttgctgttgttgggacagagaggagtataaggcacatgatctatgttgttgcagaccagtacctgcaggcatatgggtccgagggattcatcaatgccaccacgaaatggagagctagacgagaggttgtggactggctcacatctatggtttcgaagaatcgcccaccattagatattacagatgtacagacaagtgactcagcacaagctctgggatctcgggaacactcaacggctggtaccagtgctgttcagatgcatataccagatcatatgatccaggttccaaggaggttgaaagctcaaaattcagatattgtgtggtcaggtgttgcttggatctgtagtaaacagctcaagcactacccagctttttctaggaatgaaattatcattactgttcattcctttgtacttgtcatggctgaagaagaaagtcactatgttggttacttggaagatttgtatgaagacaagaagggtcagaaaaaggttaaagtgcgatggtttcaccataatcgggaagtcaaggacctaatacctcagctgaatcctcacccccgagaagttttcatcacacctcatgttcaggctatcagtgcagagtgtattgatggtcctgcgatagttttgactcctaagcattttgagaaatgcttggctattgcttcccatgctttgtcagctggaattcatatgtgctttaggcaatttaaaaacaataaggtcaaacccttctctctaagtaaattgcggggctattcgaatcaagcaatcctctcttctttaggttgccctgttggccccaagcgtagaaccaagggccataaatcaaatggggaagaagatgaagattttacgcatgaaggacgtggtgccaagagaaatagaagtagcagagggaatcagagacttgaggctggtaatagtggtgccacaaattcaatccctggcaaagagataataaaatctcaaccaacatataagaagttgaggatcaagctatcaaatagggaactaagtagctttaagcttgttgggccgcctcagcccccgattcgtgcttcttttaaggttgatgaaaagatagagctgctctgtcaagatagtggtatccgaggttgctggtttaggtgtaaggtcttgcaggcatcacaaaagcgtctgaaagttcaatatgttgatgtggaggatgctgaagggtctggcaatcttgaggaatgggttcctgcctccatagtggcagctcctgataaactgggcttgagatgcttgggccgccttactgtccgtccatggccctctgaggattcttcaaacggttcagttgaggttggagcatcagttgatgcatggtggagtgatggctggtgggaaggtgttgtaactggagttgatgaatctggaaatgatagtctccaagtttatttccctggtgaagaccggtgtttgactcttcaaagaaagaatattaggacttcaagagattggattgctaacagatgggtggatataaaggcaaagcctgatatattgtcttacatatcttccattaacagcccaaccatgaagttcccaaaatgcacctcgaaacttgaacccattgaagaagttaaacaaaaactatcaagttcagcagcatccaacgaccaggaaattatggagggggtcgagatgaagcgactttgtatcaacaatgaaggtaaagttgataaaggtggtgattgtggtggggatggtgttggtaaagaagccaagttggttttggatcttgaacctgctaaccggaaatgtgaaatagaagaaatggaagtggtaccttagaaccctaaccctagaactcgaactcctctcgagaagcaattcgagacatgggtcgacaagctcaaacccggcttcaccccctccgatgtcgacgaagccctccgctcccaatccgaccccgatctcgctctcgacatcttccgctggactgcccagcaccgccactacaaacacaaccaccttacctaccgcaccatgattcaaatctccgtctcagccaagcgtttctaccacgcccaaaccctaatcgaggaagtcatcgccggagcctgctctcccagcgtcccactctataattccatgattcggttttgctgtggccgtaagtttctcttcaatcgtgctttcgatgtttacaagaaaatgttgaaatctgatgacactaaaccctctttagaaacctacacattgttattcaattccctgcttaggaaattcaataagttgaatgtatgttatgtgtatttgcacgccgttcgatctttaaccaaacaaatgaaggctgctggtgtcataccggatgcgttcgtattgaatatgattgtaaaggcctactctaagtgtcttgaagttgatgaagccattcgggtttttcgggaaatgggattgtatggatgcgagccgaatgggtatacctatagttatataaccaagggtttgtgtgagaagggaagggtgaaccagggtttggggttttataaggaaatgagaggtaaaaatttggtgcccaagagtagtacttacatgattttgatttgtggccttgctatggaacggaggtttgaagatgctaatgaaattatctttgatatgttgggtaattctatggcgccagatttgttaacttataaaactctcttggaagggttgtgcagggaagggagaggtagtgacgcttttgatctgcttgaagaactgaggaagaaggatagtatgatgaatgagaagacttacaagactttgttgaatggactacattttgtaagcggagattagatgaagatggagatggcaagcaaccttggggaaattgttcttggacatgacagcaaaaccgaagtggcagagagggcttctcctgctctcatcaaaatggtgcacagtggaaactctctgaccaggaatgccgcatttaaagctctaaagcaaatctcttcttaccacccaaatagcaaagtacttgttgaagctggaatagtaagaatgattgttgaagagatgttcacacggacaatctacaatgaacccatgaacacaaagaaagaagccgctgcaatacttgcaaatatactcgagtctgggctagagctagaggcccttcaagtgaactcccgtggccacagagtggattcagattacatcttgtacaacatcatccacttactcaagaattcaaccccagatgaactcaacatcgaccttattagagtcctcttatgtttgacaaagttcccaaaatcatcagctacaattgtgtccgtggtaaaagaggccgaagcaagctacaacctgattgaactaatcaataacccgaatgaggaacttggggttgcagcaattaaactgctcatcacactctcaccgtacatgggtcataccttagtagacagactatgcaaaactagaggtcaacctgagagcctaatccaaagtccaactgaaacaacccgaatcacagagaagcatgcagtttcagcaaatttccttgccaagctccctcatcaaaacgttacactcaacctagctctccttaacaagaatacagtcaccacagtcctgcagacaatcagtcaaatccaaagaagcggcacaagaacaagcaggtatgcaaatgcttacttagaaggcctagtgggtattcttgtcagattcacaaccacactatatgaccaccagatactgtttcttgtgacaaccaacaacttcacttcagtattcacggaattgctcatgaaaacatcaagtgatgaagttcagaggttatcagcaattgggttggaaaatctctcaacacaatcagttaacctatcaaaaccactagtagtcaagaaacccaagtacaaaagattgctctttttatcaaaatgtccatttttaaaatcatcaaagtacaaaaacatactggtatgcccagttcacagaggggtttgttcatcaaaagataccttttgtttgcttgaagccaaggcagttgagaggctgttgggctgtttggagcatgagaaagttgaggtggttgaggctgccttgtcagccatatgtacattgttggatgataaggttgatgtggacaagagtgtaacaatactgagtggagtaaataccattcagcatgtgttgaatgtggtgagggatcacaaagaagaaagtctctggaagaaatcattttgggtaattgagaggttcttggtgaagggtggggaaaggtctgtttcagatatatcacaagataggttacttcctgctacattgatcagtgctttccaacatggggatgggaatactaggcggatggctgagaatatcttgaggtatttgaataagatgcccaatttcactaccaacttcaccatgtaaatggaattggggcaggttgttagggaattgcagcactcgagagacggcattagtttgacaacggaggatggttgcgtttacgaagccaattacgtgattttgtcagttagtattggtgttctgcaaagcgacctcatctccttcagacctcccttgaggtggaaaatggacgccattgagaaatgtgatgtgatggtgtacacgaagattttcttaaagtttccatataagttctggccgtgtggacctgaaaaagaattctttatatatgcccacgagcggagaggttactacacgttctggcagcacatggagaatgcgtacccggggtccaatattcttgttgtaactttgacaaatggagaatctaaacgtgttgaagctcaatcagaccatgaaacgctgaaagaagccatggaggttttaaggaacatgtttgggcctgacatacctgatgctactgatatccttgtgcctcgctggtggaacaatcgcttccagcgtggcagctatagcaactaccccatctatttcaatcatcaaattgttgataatattaaggacaaacttatgtgagcaggtagtgagtgcaattcttcgaaactgacttttgatggggtagacctgatgggtgagaggctagctagagaggtgttagatgttgttgaacattggcctgaggtgcacaagatctcctttgttgcgcactctctgggtggccttgttgctaggtatgctattgggaggctctatgacctttctcctaaaatggaaaccttgggtctttctgccaatttaaatgattcaacacaataccttgagcaacagtttgaagctagagttgctggattggaacccatgaattttataacatttgcaaccccacatcttggttcaaggggacataaacagctccagggtcaggatcttataattggaaatgttggcgactcgagagcagtactggctacaagggataaagataatgctttgactgctatacagttgactattgacttgaaacctaatcttccactctctctctctctctctctctcgtgtgcatgcacacaaacttactttttacttattgtttaggggaagctgctaggatccagcagtgcaagggaagggtcttcgcattgcaagatgagccggaggttgcccgtgtgtggttgcctaatagtgactcacctggtttggccatggctagagcttttggagacttctgtctaaaggattttggtttgatatctgtcccagacatttattaccaccgccttacagagagagatgaattcattattttagccagtgatggggtttgggatgtcctctcgaacaaggaagctgtagatatagttgcctcagcaccaggttgtgtaacagcagctagagcacttgttgactgtgctactcgagcatggaggctcaaataccccacatccaagaacgatgattgcgctgttgtatgcctttttctagaacatgtgccagtacccgatgcagctccagcagagaatgatttgacaaaggatactgagacggtgctaaagataatctccgtgacaaatgaggacaccaggaattcagatattggtggtggtgtttcagcttctgatgcttctattattgaggaatcgggtactttcatagactctggtgagattgttcctgttcttgagtcaaacgaggaaaagcttcctgaaaagtgcctgggccaatctaggagaagcctagccgagtgcctttcaactggggaagacgaggaatggtctgcccttgaaggtattacaagggttaatagtctgctaagtattcccaggtttttttctggcgataaaagatcaggtagttggagaaagtggttataaaggcctgtgacaaattttgatgagatttccttccacttcattgagtgcatacatttccatttgcaaaattccaaaacaaagctgcaaggtaacaccacaacccagcctcagtctgcaaccccatctctgaaaacagccgcacaggacggatcaaatggatatcagacaaccccaacaaatcttttctctgggcaatgtagtgtagatggactcaagggctttgatcagatggtgcttgattacctgcagaaaccgtcaaacatggcaaaggaattcaatgttccgccggttgtgttcccctccggcggaaaccccgccgccgcgcaacagcgtcggcttccaaccccgccgttccagccgccacggtccgcaaaccctaacatccccttcatgtccttcgactcgttctcggctcctcaattcggcggtaacatggcgggaatcggaaccgggttcgaggacgagccacctctactcgaagagctaggaatcaatacgagacagatttggagcaaaactgtatcgattgcgaacccgtttagagtgaacgcgaatctacacgaagatgctgatttgtcaggtccgtttctcttcgtgatggcttttgggttgtttcagttgcttgctgggaagctacatttcgggattttattgggttgggttactgtttcagctttgtttctttacattgtgttcaatatgttggctgggatattaccatgaagattatctcatttactaagcaagggcctcgagctatttgcatcatctctgctattggtttaatttcaaatgctactcttcgacatcctgattcttctggtgctacattgacctatgagggaatattcgaaattataacattatcaggatcattcacccctacagaggtaggggcaaacagagtcggcagaatggggggcttgaatgtttgtttgtgtagcccagatggtcgtgtcattgggggaacgcttgcaggactacttgttgctggtggtcctgtacaggttgttgcagccagttttctgccaagtgggtatcaggaacagaagaagccaaagaaacagaaaactaaccctaatccgactccaaatgctccaacctcagctgctgtgtttcctcctaatgcggacaatgatcgctacagtacaccggagcaaaataattctgcagctccgaagccaaacctttcttcatcttccatccacacaacaaactgggcatccatggaagcaacaccggactttaggaagtcagccactgacatcaacatatcttggcaaggagagtaggatagtggtgtgtcatctttcaatcagttcatccatgaactttctgtggattctgattcatcatcaagtgtagattactcatctggcgaggaagatagtgatgggaacatagttcctgcatctccattatcacaaagttccagggtctccagggcaagtagtttcaacaagattggcaggcgctggacgcgttggatcagatgcatattttcatggattctgtttcctgtgaaatttctgttggggataccattatatttctatcccgcctcttgttatagggggtcaacagtgcctgctaacatagaaaggcagccatctcgtttacgcactaccaataaagcacacgccctaaaggaccatttcatgcaacgcaccactgacaggagacgtggagtaatagaggatctccatctagcgattgaaatttctatagaagcaatatttgatattgttcacaaggcagcgcattgtgttctttcaccatcagaaacacttaaagcactattggggtggttttcttttcgtaccagtggtagtaaagacactgctgctggtgatttggatcccagtgccactgtctccacggctactcttggagaggatgatccgacccctacagaaagggaaaccacttttcaccaatccctgaatacagatgctcgaacctgtcaggatgtcataacagagcttgggtatccatatgaagctattcgtgtagtgactgtggatggatatgtacttacattggaaagaattccaagacgtgattcaaggaaagttgtttatctgcaacatggaatattggattccttttccagttgggtatctaatggagtcgttggttctccagcttttgcagcttttgatcaaggttatgatgtttttcttgggaacttccgtggtttggtttccagggagcatgttgaaaagaacatttcctcgagacagtattggcattactccatcaacgagcatgggactgaggatattcctgcaatgcttgagaaaatccatgaagtaaaaatttctgaattgaagtccaaccaacctgttccggatgaagaaatcactggtgaccagccttacaaactttgtgcaatttgccacagcttgggtggagctggtattttgatgtatgtcattacacgccggatcgaagaaaagccccatagactctcaagattgatcctattatcacccgctggctttcatgctgattccaactttgtatttacaatcgtggagtacctattccttctggtggctcctatgctagcccccatcgtgcctgctttctatataccaacacgattttttcgtatgctgctcaacaagttggctcgggacttccataactacccggcagttggaggacttgttcaaaccttaatgagttacgtcgttggtggagacagctcaaactggattggagtgataggattaccccactacaacatgaatgacatgccaggtgtttcatttctcgtggctctacacctggcacagatgaagcgggcaggtaaatttatgatgttcgattacgggagtgaagtggctaacatggaagtgtatggttctcctgagccattcaatttgggggaatactatggactcatcgacattcccgttgatcttgttgctggtcgcaaggacaaggtgatccgaccctcaatggtgagaaaacactataagttgatgagggattcgagcgtggaggtatcgtacaacgagtttgagtacgcccatttggatttcactttttctcatcgcgaagaacttttagcctacgtgatgtctcgtttaagactagtggagcccacacaaaagcaacagttcgtccaaaagggtgtacggttcaagaagaaagatacacaggcaacgggtagtgattgatttccccaggtggatacccgcatgctgagggctgttgccattgagcactcaaaggatgctgatgcagctgtggaggctgttgttgtggaggttatcccatatttatccaaaggagccgcgtcggcctctggatcttccaatgaagtagctgtggaagatgcatatcaccctggtcgtacagagaatacccttcaaatggattcaaaaaatttgaatgagcccgttgagacattaaatggttctccattttatgatgctgatggtgatcatgatcaagtatgtggatatgatggaaatgaggatttggtttcattagggaagcatgaggatggcaatgttgaagttggccccgatgtgacctcccatctcacaccaatcaccatggaacatgaaaatagtgcagatgatgatcgcaatggtgtaaacacagaaagtgaggaaactattttactgcaggagtcgagcgggctcaaagttggatctgatcagggttcacatgtttcatcaaccacttcaaaacatggtgttggttgtaccaatggcactgtgagtggcaatcagttggctggttcagaagattttaattgtccatgtgcttatgattttaatatggttgtccatgaagaaagccatcaagaacaatcacggtcagatgttaatcaatcggaggtagagacttttgtggttaaggtggctccatcacccatccaagaatgcgaaccagatgctctagaaggcagctttcaattagcagttataaatagtgatcacgagaaaccagaatcaagtggtactttcaatgatgcttccacgaaagacatctcttctggtgaaatggttgattttgaggatgagcctaccttgaacactgtggttactcgatctgggcaagtttgtagaattgatctgcttgaggatatcattgaagatgcaagaaataaccagaaaatcctgtttttggagatggagtcaattatcagcttgatgagagaagtggaacttcaagagaaagctgcagaagaagccaaggaagaagctgttagggggggcttggatattctcaccaggatggaggacctcaaaaaaatgctgcaacatgcaaaggaagcaaatgacatgcatgcgggagaagtatatggagagaaggccatcctagctactgaagtgagggaacttcaatctcgcttgcttagcttgtcagatgaaagggataaatctcttgcaattcttgatgagatgcgtcaaactctagaggaaagattggatgcagcagaaaaagtcaggaaagcagcagagcaggagaagatggaaaaggaagattctgcaagaaatacacttgctgagcaagaactcatcatggagaaggtggttcaagagtcaaaggtattgaagcaagaagcagaggagaattccaagttacaggagtttctcatggaccgtggtcgtgttgttgatctctgcagaggagagatatctgttatctgtcaggatgtgaagttgctgaaagagaagtttgatgaccgtgttccacttagcaagtctctttcctccagccaaacaagctgcagattagcttcttcaagctcatctgtgaagagcatggcacctgatcaggttgctgaacatgctgagtcatccaagtccccaaagaaaacaagctcaataccttctgattcatccgagtccccaaaaaccagccgaataccttctgtcggtgaccagccgtctggtggagaggagagagcaggagatgatcgcaaggcactagtggatgatggatgggagttcttcgataaccgtgatttttacatgtgaatggaaaatggttatgcacgcccagttgaaggcattcatgtactcgttgatatgcagaacatggcgttgattgagtttgaagaccgcaaatttgttcctttaccacctgctgatcctttgaggaactacactcctggtgaaacaagaggtggggttgatcgaagtgacataaagcccctacaaattgttcagccagagggtccaagttttcgtgttaatgggcactttgtggagtggcagaagtggaattttcgtattggtttcactcctcgggagggtttggttatacattcaattgcatatgttgatggtagtcggggtcgaagacctgtagcgcataggttgagttttgtggaaatggttgtaccttatggagatccaaacgaaccacattataggaagaatgcatttgatgcgggggaagatggcctcggaaaaaatgcacactctcttaagaagggatgcgactgtttgggttttatcaagtactttgatgcccatttcacaaattttactggaggtgtcgaaacaattgaaaattgtgtttgtttgcacgaagaggattatggaatcctttggaaacaccaagattggagaactggcttagcggaagttcggaggtgtaggaggctaacagtttcttttatatgtactgtggcaaattatgaatatggattcttctggcactggttacagatgaagaggaggggtattgaggatatggatcttgtgatggtagatccctggtgtgttggttatcacaaagaggctgatgcgcctaaccgcaggcttgctaaaccacttatcttttgtagaactgagagtgactgccccatggaaaatggttatgctcgaccagttgaaggaatttttgtactagttgatatgcaaaatatggttgtgattgagtttgaagaccgtaaacttgttcctctaccaccagctgatcctttgagaaattatactcctggtgaaactcggggaggtgttgatcgaagcgatgtgaaacctctacatattattcagcctgaaggcccaagcttccgtgttgacgggcactttgttcaatggcagaagtggaatttccgtattggtttcactccaagggaaggtttggttatttattcagttgcatatgttgacggtagtcgaggtcggagacctctggcccacaggttgagctttgtagagatggtggtcccttatggagatccaaatgatccacattacagaaagaatgcatttgatgcgggggaagatgggcttggtaaaaatgctcattctcttaagaagggctgtgattgtttaggctatatcaaatactttgacgcgcactttacgaatttcacgggaggtgttgaaacaattgaaaattgtgtttgcttgcatgaagaggatcatggaatcttatggaagcatcaagactggagaacaggtttagctgaagtgcggaggtcaaggcggctaagtgtctcatttatatgtactgtggctaattacgaatatggattctattggcatttttatcaggatgggaaaattgaagctgagattaaactcacaggaattctcagtttaggagctctgcaacctggggaagtccgaaaatacggaacaactattgcacctggattatatgcgccagtgcatcagcacttttttgttgctcgtatggacatggcggttgattgtaagcctggtgaaacacacaaccaggttgttgaagtcaatgttaaagtggcggagcgaattttccggtggtgttctacgacggggagcgagaaattaacatgggtagtgtgaggattgaagcctcgcaagatttcaagaattttcaatcgggtctgagccagaagatcggaatatctccgaaccagatcaccatttaccttgttgattgcaagaagcccaagtcatctaccgaggttcgccggaaaatacccgtcaccggcaagatgaacttcgcggcggttgtcaaggaaaccgactgtttcttcctcgctgtgttgaagcggacgagaaggaatcggaggccgaagccgaagcaaaaaggtggtggtggtagtggggttgaattcgttgattacttgccggaaaagttgcttcttctccggcgaaaccaaccggagctgaacaatttagggcactacaatcagattgcgtcgccggagttgttgatgaatttgcagattcagagagagaattacgcgatgttgatgaactcgaatgcgatttcgactctgaggttccgattccgattcgttttcggaagagaaatttggggattcgatctccaccattaccaccttaatctcgtccttcactcattcaccaaccaatcatgactctaatctcatcaaaaaccctaatttcccaaacccaattcaattatcctgtaacagatacacccattctaatcacccaatcagtgaccatcagaggaagatggaacaatgaatgagttcttgtcccgattcgtgtggataatgcgtggtctctctgaagtctacactgactgtgacaagaagacaattgatggaatgcttttaatcaaggttgtatcagaaatggaaaagggtcttgaacaaatgcttggatcagctgtggcaaccccatcacatgatgatttcagtgaggatctttggaaaacagtttgggagattagcaatgaggtattggatgacatgaacaaggctaggaagaagaaaatgaaagggtttcttcaatctgaggaagttaaggaaatgagtagatttgcaggtgaagtgggtattcgtggggaaatgtacaaatgggctcgtgagaaaatggaggagagtgagttttatgccaatttggagagcctccgcaaggaagaagccaaagagggtgaaactgttgataataaatttgaaatcatggctgaagagagagctaaggttatttctcttccaaagagacatgggaagataagatacaagatttatggtcttgatttatctgatcccaagtgggctgaagtggccgataaaatacatgagaccggggaggtaatttggccacaggagcctaaatcaatttctgggaaatgcaaattggttgatgaaagaatcctttcattgaaagaggaggaggacccttctccatttttggctgaatgggtagagcttcttcagcctaacaggattgactggattactttgcttgatagattgaaagaaaagaatagtatgatctatgtctaggttgcggaacttgttctcagagaagaatcatttcaaactaacaatcgtgactattcaaagctcattgaggcccatgctaaagagaaccgtttagaagatgcagagaggattcttaagaacatgaatgaaaaaggcatcctgcctgacattctcacgtttacagtattggttcacatgtacagcaaggcaggtaatcttggccgtgcgaaagaggcgtttgaaagcttgagaagccaaggctttcaaccggacatgaggatttacaactcaatgatcatggcatatgtaaaggctgcacaaccgaagttgggcgagtcactgatgagagagatggaggcaagggacatgaaacccacgaaagagatttacatggcattgctcagttcatttgcccagcgtggcgatgttggtggagctcaaagaatcgctaccacgatgcagtttgctgggttccaacccagtttggagtcttgtacattgcttgtcgaggcatttgggcaagcgaaagacccagatcaggcgagggacaatttcgactacatgattaaacttggacacaggcctgatgataggtgcaccgctagtatgattgcggcttacgagaaatgtaatttattggataaggcattgaatcttctattggagcttgagaaggatggttttgaactgggtgttgctacttacagtgtgcttgtggattggttggctaaattgcagctgcttgatgaagctgagcaactgttgggcaagattgctgagcagggtgagaatcctccgtttaaggttcatataagcctttgtgaaatgtactcgaaggctggggtagagaaattctctagggctataaggaaattgaagacccagtccgagtcatctctcctttccacctttcggtcggcaaaaggagaaaagatcttggaagtggacgggacagtcactagccagccagttcttgaacacgtgggaatttctacatggcctggtcgattaattcttacagattatgcactctactttgaagctcttcgggtcgtgtcttatgataaggccaaaagatatgacttgtctgaagatttaaaacaagttgtcaaacctgagttgacgggaccgtggggaactagactatttgacaaggcagtcttctacaaatcagtttccttatcagaaccaattgtaatggagtttccggagctcaaagggcatactcgccgtgacttttggctagccattatccgagaaatattatatgtccatagatttatgcataagttccaaattacaggagttgaacacgatgaagcgcttctaaaggctacacttggaattctgcgagtacaagcccttagagaaataagttctgcaagccctctttgctacgagtctcttcttatgttcaatctatgtgatcaacgtccaggtggggatttagtactagaagcacttgcaaacatgtcatcctcgagggaattagaccggactaacaattccaatgttggaggaggaatgtattcaatatcagctctggccatggcttctaacctcatgtctgtgtttggaacaagttctaatgccaacgaggctggactttgtgttggtgagatcactgtgggagagatgactccattggaaagagcagttaaggaatctagaaccaactataaaaaagtggtgcttgcacaagcatcagttgatggggttaaagtagatggcattgacaccaatttggcagtgttgcaggagttacacacaatgcctgactaccatgatggcttggagcagttgaatttctcctaaaaccgctttctgatgacaagcttagaaatatatggcagcacgttgttcataaggcattcaacgcaggaggaaaggacctctctgaatcattaaagcctgtcaaagaatccatggtttctatgcttcgcctccagttggaaaacggagaaccaatgagcggtatctcagtcaaagaagaacatgaaactgcggtggaagaaaacaaggaggagcatgataaatacccagctcccccaaccccgcaattggaacaaggagtgaggttggtggatgatggggattgccaagaccagattaactgcttgacagagaaagagggtggggatcaagatggggaatataaatctgttgacactacttgtgaaaatttagatgctgaaactaccgtttgggaaatcccacctcagatattggaagaggctgttattaaagatgaggatgaatcacttgatggttgtaagagcgagagtaacatgtcttcacatttagagaacaaagatggtcctagtgattctggtggtgatgctgcaaacctgaataaggcatctggggttcgtaattcatgtgggaataaagctaatcggaagaagatgaaggtagactggacgcctgaactgcacaaaaagtttgtacaggctgtagataaacttggcgtggatcaggccattccttctcgaatactagagttgatgaaagtggatggattgactagacataatgtagctagtcatctccagaaatacagaatgcagcggagacacattttgttataccaggtttgctgtgcatgatacaaaaggctcatcgaagagctttccgaagcatgagacacggcatgtttcagagcataagaacgttgccagatgtgcaagatttagtcctgatggaaggtttcttgcaacagggagtgcagacacatcaattaagctctttgagatatccaaaataaagcaaatgatgctgccagatgcaagggatggtcctgtgcgacctgtcgtacggacattttatgaccatttacaagtaaagctttgttaacatgtttggttgttcttgataaatggctgctgtggaaatttccattatttcctctcaccatcaacaatcttttacctagtctgtaataaattaaaacctctgttgtggagtttacactccagaagaagcgtccaaacagaatttctgtattggaatctcagatttcccaacttcagggagatctgaagaaggtgaaagacgagctaagttcttcagagtcatggaaaacgagagctcagcaagacgcagaggactcaaaaaagcagctattagccatgtcttcaaagctcgatgagtctcagaagcaacttttggagctatcttcttctgaggaaacccgtgtcattgagctccaaaagatctctgaagatcgtgatcgggaatacaaatctgaacttgaggccatccagaatcagcacttggttgaatcagctgcattagcctcggctgtgaatgagattcagcagctaaaagcccagcttgaaatggtagctgaatctgaggctgcacaaacgaagaatgtacaatcagccaatgcagagctactgagcgtgaaagaaaacctagcagaaacactttctcttgtggaggacatgaaaaaccagttgagggattccaaagaatcggaagctcaggcccaagagcttgttggtgggactttgttgcaacttgaaactgccaagaaaactgttgagaccctcaggttggatggtactaaagcaaaggaagcttatgaatccatagctttggagttggatcaatcaagggcatgtgtgaaatcactagaagggtttgtttccaaacttaaggcggacatcattaacaatggaagcaatagttcaaaaaatctcggtgctgattacaagctagaatgtgatatcaatggaaatatttgcaaatcaatgcggcttgaaacagagcttagttctactaaggctgagctaggactgttaagaactgcactagaaactgctgagatcagattccaagaagaacatattcgaaacacactacagatcagaagcgctaatgaattggcggagcagattaagtctgcatcgagtctgagagaggctgaactcgaggctgaactaggtaaaacaaaagctgacatcgaagaattgaaagcgaatttgatggataaggaaactgaattgcaaggtatctcggaggagaatgaggggcagccagagagaatatggaactgaagaaattaaaagacaacattgaacatttgaaggcgaatttgatggataaggaaacggaattgcaaaatatatcagaggaaaatgagatgttgaagtcggaaatgaagggaagagaaacggtgaggttgttgctgaaatagagctgcagagcaggaggcgaatatgaagatggaacagaggctctgcgaagcagcaattgatggaaatgtagaatcattggatgaaataattggagcagacaagcttatactggacaaagtagtggtcggatgcatcaatccaaatccattccatgtggctactacacttggccgcacacagtttgtgcaacaccttctgcatctcaaaccagagcttgttgaagtgttagattcgagatatcggtctgcccttcacttggcaaccactaagggccactttgatattgtgcaagctttagtaagaagagagggtcgtcagatgtgcctagctcgtgatcgagacagtaaaaatcctcttcatatcgccgccatggaaggccatgggagaatcttggaagagttggttggggccattccccacgcagctcgagtaaggctggactcaggcgagaccattttacatttatgtgtcaagcaccagcagttaaacactttgagcctcctgctacacaggattccagatccagagtttgttaatgccaaggataataatggtaacactattttacacttagctgtttcgggtcaacaattgcagattgtgaaacatgtgctccagaataccaaaatagatgtaaatgcaacaaatgcttatggccacacggcaatggacattctatttccagcacaaaatggagcagatccggaaggcttgcacgttaacattgaagatttccttcgaaactctaaggctaaaagagccaaggatctcgtacagggtgagtggatatcaaagaaaagagaatcattaatgattgtggcatcacttatggcaacaatggcattccaagctggggtgagccctccgggtggtgtttggcaggacaattcagatggacacagagctggggaagctataatggctggcaagtatgtaaaatcatacccatacttcctccgtgctaatacgatagggctcgtctcgtctttaagcataatcttattgcttattagcggattgccattcaggaaaaggttgtttatgttggctctggtaatgatcatgtggttgacaatctcatccatggcatttacttatgcattttctattgtcgtggttacaccaaaggaaaacagaaagcttagcacaattgtagttgcagtcatagtgtggtgcagtgtgatggcacttcttctgttagtgcacactgttcaattgataataaaaatgctcggagagcgacagagtagaaataaagccatggaaaggatcttcaactttggcataccacacagtggaccacgtccaaatttagttcaagaaatccagctcacctcctacgaagcagcttgtgagctcgatccagacctccaatccttcgattcgagcctccaagagcgcaccagcagagtcatctccaccctcgccgtcggcgtcgaggtccgatcactctccctcgactccctccgcgaagtcaccggctgtttactcgagatgaaccaggaagtcgtcaaagtcatcctcgattgcaagcaagacatttggaacaaccaagagctcttcgatcttgttaaacagtattttgagaacagtctattgactctggatttctgtactgctctcgagaaatgcctcaagcgagctcgagagaggcaagtcatcgttcaagttgcgttgcagcaattcgagctcgaacaacaacggagggaaggaatcaataataataatggcgactgtttcgccaaaacattgcaggaattgaagaacttcaaggccgccggagacccttttacagaggagttcttctctctgtttcagtctgtttacaggaatcaaatttcgatgttacagaagctgcaattgaagaagaagaagctcgataagaaattaaagtccttgaagtcgtggaggaaggtttcgagtgttatattcgcagttgcattcgcggctgttttgatttgctcggtcgtggcggcggcagttgcagcgcccccggttgtgacggctttggcagctgcggccgcagttccgctgggaacgatgggtaaatggtttgattctctttggaataagtatgagaatgcagtgaaaggagagagggagatcattagttcaatgcaaattgggacttatattgcaattaaagacttcgatagcattcgggttcttgtgggtagattggaaattgaaatggaatctctgttgcagaatgctgattttgctcttcaagaagaggaagcagtggttttggcaattgatgagatcaagaagaaactgagtgggtttatgcaaaccattgatgatttgggtgagcatgctgataagttcagccgcgacattaggcaggcgaggacagtgattttgcaaaggattatcagatatcccaccaacaattgaatggcgaaggatttgactgatcaagtcaacagactgaaagctgagtattctacactgaccgaagaatctcgtgagttgactcaggaaaagaatgatctcagagaagaaaaggcatctcttaaatctgatatcgagaacctcaatgctcagtatcagcagagactcagggctacgtttccgtgggcagctattgaccattcagttgtcatgcaccctccttcatatcccatgccagttccaatgccagtgccaatacctgctgggtcaattcctatgcatccatctttgcagccgtaccccttctttgggaatcaaaatcacggtgttattcctaatccctgttcaacttttgttccatatgtgactcctaataccatgattgaacaacaaaccacccagtatgtatctccagccatgcagccaggcactaggtcacatatttcaagcaaacaagattcaagaaccaagccatctgatcgtcaaggggaaagcaagatcgaaaaaggtgaggcctctaatgatgttacaacagacctggagctcaagacacctggatctacagcagatgaggatggaagacgacgaagaaatccagtcacaaccctcgcctgacaccggatctccggcctcgccaggtacgaacggtagaatcacggtcaccgtcgccgccgcgccgccgcagaacaccctgaccttggccctccccatccagcagccgaggtctgccggaagcggcggcggaggaggaagagaagattgctggagcgaaggagcgacatcggtgctaatcgaggcatggggagaacgatacatggagctgagtagagggaatctgaagcagaagcattggaaagaagtggctgatatagtcagtagccgagaagattacggaaaaacgcctaaaaccgatattcagtgcaagaatcggatcgatacggtgaagaagaaatacaaggttgagaaatcgaagatcgccggcggtggtggacctagcaagtggccttttttcgaacggcttgaccaattgatcggtcctactgcgaagatcgcatctggtacatcgacgactccgaatcatcttcttacatctggagcccctcacaaagtccctgtaggaattcctgttggcgttcgatcagttcacgaattcaaacaacatcaacaaaatcaacaacagcaaaaactgaagcagaagcagcagaaacagaaacaggcgtttcgtaaacaagctccggtcgattccgactcgtctaggtcggaaccagaccctccgtctccggactcaactgatagttttcctccggaaccgtataggccgaagaggcctagggttcagagagagatgaattcgaatgcgaatgcgatggtggttcgtccagtgatgatgaatcaggggactagggatggaggaggaggaggtagaggtgggggaagagataagaattgggggaattcggtgagggagctgactcgggctattctgaagttcggggaagcctatgagcaagcggagagctcgaagctgcaacaggtggtggagatggagaagcagagaatgaagtttgcaaaagagcttgaattgcaaagaatgcagtttttcatgaagacacaattggagctttcacagctgaagaataggagggttgggagtagcaatcatcacagcaataacaataataataacaacaacaacaataataataataacaatatgaagcacggggaacaaaagggtgctgatgatcttgaagtgtctgatgaggaaccttcatcgcttagtgctggtttgcctggttcagaggttgttcttgtcttagaactcaagagcattgctgatgtaggccttgtggggatgccaaatgctggaaaaagtactcttctaggggctatatcaagagctaagcccatagttggccattatgccttcacaactttaaggccaaatttgggaaatctaaatttcgatgatttctcattcacagtggcggacattccggggcttataaggggagcccatgagaatcggggacttggtcatgcttttttgcgtcacatagaacgcacgaaagttcttgcttttgtggtagacttggcagctgcattagatggtagaaaaggaatcccgccgtgggaacagttgagagatttaatattagaacttgaattttatcgagagggtttatcagatcgaccgtccttaatcgtggcaaataaaattgatgaggcaggggctgaacaagtgtatacagagttaaaaagaagggtacctggtgttcctatttttcctgtatgtgcggttctggaggaagggattcctgagctaaaagatggtcttcggatgcttgtgaacgctggagaatcttatagactaaatttagatggtattataatcgactaaatggattcaacccatctcctcacaattttctctctcctaaccctagcttccaaacccatcttctcactctcactcccaactctccatccacctagcttcgattccgccttggctctcttcggcgacgccgagatcgtcaatggcggttcttcaatacagctcactcgtcctattgcttcgagctctggtcttctcattcacaccaaacccttcaaattcctcgaatcgaaccaccccatcaaacccatttcgttttccactgacttctccttctcaatctctccccatttcggcgatggacttgctctggtaatcgttcccactaatttcccccagaaattttccggtaaaacctcgttcgggttttcccggggaattaaattccttgggattgaattcgatacttcgatggacggcaatgtgggcgatgagaatgcgaatcatgtgggtgttgatgtgtgtagtcttgtttcagctagggttagcaatgtttcgtctctcaatttggttctcaacagtggagtgaagctacggacttggatcgattacgatgcgagttcgaaagggttggaaattaggttgagtaaaatgggtaatgcgaagccatacaatccattgatggtttttccgatcgatttgggggaattgtggaaaggagaagaggttcttgtgggaataagctcatctagtggtaattcagtacagactagtactgtgtattcatggaactttagagttaggagtgtcccaaattggatgcattctcagccagttgatccccggcttcactccgataaaggccgtgatcggaaatccgggcataagaaagttccttgtccattaactatgctttctgggttgattcttgcagttgggtgtggagtgttggtggtgttcatggcgctgtttttgtggacaatctttgttaataggactgcagtgatccctgactacccattaatctctcagctctcagcttttgccactgcatttctctctggcttcatcagagcttccgacctgtagctcggttttctccggcagcttgattcacgccgatcgtcgttcactccagcagctcagttgcaaaatcaaagctccttccctcttcttcccaactctatcaaaacctgaaccatccttcgcaaaccacacaaataacctcaaaacaccacacaacacaacagaacatgagccaatgatgaaagagagaggaaaatctctggacacccacaatttctcagacttcaactactcctctgcttcagacttcccctgcaaaaaacacccttcttcatcttccattggaatctgccctcactgcctcaaagaccgcttggtcaggctcgtctgctccgattgcggcgagcaacgcctctcttcctgttcttgctcagaaccctcctcgtaccggaactcctccgccgccgccgagcccggaagcgtcggaagaatctcattcctcatcgaaaacgaaagaaccgaaacagagcactccctcaagaggagtagtagtagctgtgttggtatcaacaagaagaggaattctgggctatggaggatggtgaggctgtttagaaagaagagagagaagggtcatggtgagagaagtgatgagaaaagtgagatgtgggtgtttgattacatgggtgtgtcaaggtctaggtcactttgtagcttcaggggaggcaattttcatgacccagatgatcagagcagtgaatttgcattttcaagtgctaaagtttctgattttaatggaggtccagtgatgggttctgagagagtaagtggtttcagtgaaacagagtcaagaaaaagtggagcaaaaaagggttttttcccagtaaaagaaagtgattttagtgcagtggatgagtctggctttattgacttgaaacttgatttgtcttcagagtcaaaaacagactactctgttatgaggactagtactgatcttccagtctctgtttcagatttgggtagcatgagaagtgggaattttatgggacaccatgaatgtggaaactcttgtaggatcacagtgaatgacacaggaatcaagaaggacaagagaggacataaggtttggagatggatcttcaggcaccatcctaattggagaaattcaagtaacaaaaaggatgaaaatctatgatgaattcacaaatcggcaatgctacaatcccagactaaaaataccagaaaagtgtccacattgcataatccagttgctccgtggattgaggtatctccactcagccaatatccttcatcgggacttgaagcccggaaatctccttgtcaatgccaattgtgaactaaagatatgcgactttgggctagcacgaactagcagagacaacggacagttcatgactgaatatgttgtcactcgctggtaccgtgcaccagagctcctcctttgctgtgacaattatggaacctccattgatgtctggtctataggatgcatctttgctgaaattcttggacggaaaccaatcttccctggatctgagtgcctccagctaaagctaattatcaacgtccttggtagccaacgtgaagctgatcttgaatttattgatagtcaaaattctaggaggtttatcaaatcacttccctatgctagaggagtccaattatcttctctgtaccctcatgctgaccctttagctgtagacttgttgcagaggatgcttgtgtttgatccgtctaagagaatcacagtcacggaggctcttcatcacccgtacatgtctagcctgtacgatccaagccaaaaccctcctgcgcaagttgaaatcaatcttgacattgatgagaatatgggagaaggtatgattagacagctgatgttgagagaaatgcttcattatcatcctgaagctgcttgtgccaatacataacaggtcatccttgcccgctccaatccctccgatcctttccagcactggatcaaagatgagaagttcagtacaagagtgaaggatgaagagggctttcccagctttgctctggtcaataaggccactggtcaggctatcaagcactctattaaaattcttttgcaggcacctgataagaagggtgtgttcacaaagcatcacagccctcaattatatcatcatactctcctcacatcacaacaatagcaccactacttccaactgcaaacagttattaaccatggcaacaacaattgctggtgtgagcctgtcaaccccaagagtcttggccaaggcctcagacccaccaaaggccctgaccatcaagtctccctggctgaaccatccctggaagaggtccaaccaatttggcatgggccggatgtatgtccgacccgtggctgcagcaccagaagggctgtcagagaaggtggctgagagcatcaagggtgcagaggcggcctgctccgacgacccggtgagtggagagtgcgtggcagcgtgggatgaggtggaggagctgagtgcagcggctagccatgcaagggacaagaagaaggagaccgacccactggaaactttctgtaaggataatccggagaccgatgagtgccgcacttatgataattgaatggataaaatcagcttagagcaagaggtagccacctcacttcccgctgtagcaacctcagagtctgtcctctccttcccaatgattgctcagtacctcactgaactcaagatggcaaattctgagtttggccgattggcaatgtcgtgttccatagccagtaacctgttcagtttttgcgtgataacattgaccattctcacgaatcaacaaggggagaagttcatgatgttgaagacgctctctgccggtgttgccatgacattggtcatttttgtggtaattcgccctgcaattatgtggatgctaaggcgccaaccagagggtgagtcactgagggaggagttcatttatatcgtatttttgggagtcctggcaattacgtttgccagtcaagccactggtctcaacattctctacggacctcttatttatgggttggcactacctgctggaccaccgttgggatcagccctagtagaaaagcttgatctcatcaactcctggttgtttatgccgctctactttgtcaaaaatgggttggtcacagatatattttcagttgacttaaaaaactacctggttgtgcaattcatcattgtcgttgcctggaccgggaagttcctaggagcccttatatctgccctttactgcaatatacccactaaggatgctgtctcacttggccttatcatgaatgtccagggtgcgcttgagctcggcatgtataagatgatgaagcaagccaaagtatgtctcagaaattcacaatatttacaactccaaacaaaatccgtaatgtctattcagttttataataagctatttgatt
[truncated: 21,243,255 more chars]
